# Supplementary material for: LOX1- and PLP1-dependent transcriptional reprogramming is essential for injury-induced conidiophore development in a filamentous fungus
Source: Microbiol Spectr. 2023 Nov 9;11(6):e02607-23. doi: 10.1128/spectrum.02607-23 (PMC10714772; doi:10.1128/spectrum.02607-23)
Supplement: Data Set S1 — Supplementary Data Set 1. Differentially expressed genes (DEGs) and their annotation in the comparison WT injury - WT control, Δlox1 injury - Δlox1 control, Δplp1 injury - Δplp1 control. [file spectrum.02607-23-s0001.xlsx]

## Sheet: W90vsWC
WT_90min_injury vs WT_control
Test for Differential Expression Relative to a Threshold (log2FC=0); upregulated and downregulated genes with a log2FC>|0.559| and FDR<0.05
ID	logFC	logCPM	F	PValue	FDR	JGI_ID_v2.0	Annotation	Preferred_name	PFAMs	pfam
Tatro_000291-T1	4.87207	2.07144	70.2836	4.1888e-08	1.17705e-05	42039	choline dehydrogenase-like flavoprotein	-	GMC_oxred_C	GMC_oxred_C
Tatro_008435-T1	4.52779	5.3074	71.1418	2.62908e-08	8.7558e-06	92285	hypothetical protein	-	-	hypothetical_protein
Tatro_003855-T1	3.90807	9.94052	66.4079	4.68041e-08	1.23783e-05	33350	related to lipoxygenase 1	-	Lipoxygenase	Lipoxygenase
Tatro_008434-T1	3.83443	3.73466	69.6588	3.1394e-08	1.0082e-05	92284	rhs repeat protein	-	RHS_repeat	-
Tatro_002473-T1	3.39401	6.62512	16.1856	0.000579555	0.00774347	191515	xaa-pro dipeptidase	-	Creatinase_N,Peptidase_M24	Peptidase_M24
Tatro_003616-T1	3.04431	1.46989	12.5869	0.00182594	0.0159098	294485	rhs repeat protein	-	RHS_repeat	-
Tatro_011756-T1	2.98626	0.7185	24.8995	5.55238e-05	0.00146587	51934	transcriptional regulator	-	-	hypothetical_protein
Tatro_008005-T1	2.97137	5.16235	92.0908	2.80372e-09	2.27056e-06	-	-	-	Fungal_trans,Zn_clus	Fungal_trans
Tatro_008494-T1	2.77758	8.45925	99.7769	1.3676e-09	1.22974e-06	297887	aspartate protease	-	Asp	Asp
Tatro_007284-T1	2.75981	1.17507	19.157	0.000245262	0.00426576	88516	nacht domain containing protein	-	AAA_22,NACHT,TPR_12	hypothetical_protein
Tatro_011875-T1	2.73331	6.22499	41.6772	1.79043e-06	0.000150957	-	-	-	-	hypothetical_protein
Tatro_000025-T1	2.7299	8.46812	32.0053	1.13182e-05	0.000491931	89596	subtilisin-like protease	-	PA,Peptidase_S8,fn3_5	Peptidase_S8
Tatro_007178-T1	2.69849	3.48315	53.9408	2.52225e-07	3.84408e-05	318124	duf323 domain-containing protein	-	DinB_2,FGE-sulfatase,Methyltransf_33	Methyltransf_33
Tatro_007179-T1	2.63281	3.84859	47.5917	6.65534e-07	7.77205e-05	152289	catalase cat	CAT1	Catalase,Catalase-rel	-
Tatro_011676-T1	2.61894	0.558112	16.482	0.000530188	0.00725544	93152	hypothetical protein	-	-	-
Tatro_000268-T1	2.50509	1.79698	32.4777	1.02636e-05	0.000461451	89388	hypothetical protein	-	-	-
Tatro_000453-T1	2.49301	1.17169	28.5755	2.36788e-05	0.000788591	152998	hydrophobin	-	Hydrophobin_2	Hydrophobin_2
Tatro_006915-T1	2.28305	8.45791	27.1644	3.25813e-05	0.00101374	219478	fasciclin domain-containing protein	-	Fasciclin	-
Tatro_002474-T1	2.27849	2.72019	43.7139	1.26029e-06	0.00011683	214762	fad fmn-containing isoamyl alcohol oxidase	-	BBE,FAD_binding_4,Ribonuclease_T2	-
Tatro_002326-T1	2.19837	0.362442	8.97571	0.00670591	0.0374067	53974	mfs	-	MFS_1	-
Tatro_002773-T1	2.13672	0.806156	17.1588	0.000433861	0.00633324	94114	nad-dependent epimerase dehydratase	-	-	hypothetical_protein
Tatro_010674-T1	2.13443	9.47701	41.4558	1.86135e-06	0.000153551	145242	wsc domain containing protein	-	WSC,peroxidase	WSC
Tatro_001233-T1	2.08173	6.80897	21.8571	0.000118841	0.00258326	293464	linoleate diol synthase	ppoC	An_peroxidase,p450	-
Tatro_000634-T1	2.02556	3.49326	91.2894	3.0301e-09	2.27056e-06	-	-	-	MARVEL	hypothetical_protein
Tatro_008596-T1	2.02514	0.726857	11.3508	0.00279642	0.0206958	31590	rta1 domain protein	-	RTA1	RTA1
Tatro_004417-T1	2.00132	5.98668	118.936	2.74231e-10	6.16472e-07	149801	alpha-amylase a type-3 precursor	-	Alpha-amylase,CBM_20,DUF1966	-
Tatro_003032-T1	1.90898	0.466042	14.0138	0.00114057	0.0118351	90002	trichothecene c-15 hydroxylase	-	p450	p450
Tatro_006782-T1	1.89259	3.2118	29.5624	1.90474e-05	0.000690224	291946	glycosyltransferase family 71 protein	-	Mannosyl_trans3	Mannosyl_trans3
Tatro_010217-T1	1.87081	5.53312	17.4684	0.000396335	0.00596959	297472	dephospho- kinase	-	DUF2236	MPAB_Lcp_cat
Tatro_010830-T1	1.83278	3.45755	62.8667	7.35817e-08	1.56377e-05	-	-	-	HET	HET
Tatro_011876-T1	1.79631	1.20042	13.8901	0.00118705	0.0120746	316753	toxin subunit	-	VRP1	TcA_TcB_BD
Tatro_010277-T1	1.78928	5.3872	23.8721	7.13604e-05	0.00178739	289568	beta-mannosidase	mndA	Glyco_hydro_2	Ig_mannosidase
Tatro_006488-T1	1.78602	8.96318	72.0986	2.34829e-08	8.18037e-06	302363	glycoside hydrolase	-	-	hypothetical_protein
Tatro_011971-T1	1.7645	0.647	10.9065	0.00327428	0.0231565	44348	fad binding domain-containing protein	-	BBE,FAD_binding_4	FAD_binding_4
Tatro_008185-T1	1.7584	4.5283	60.9154	9.52016e-08	1.82139e-05	297699	cfem domain containing protein	-	CFEM	-
Tatro_004120-T1	1.75044	3.0272	13.2017	0.00148686	0.0139124	-	-	-	-	hypothetical_protein
Tatro_004635-T1	1.7492	4.12	31.332	1.30314e-05	0.000552729	-	-	-	-	Ank_2
Tatro_010317-T1	1.73299	1.07815	21.2196	0.000140387	0.00286899	-	-	-	Helicase_C,SNF2_N	SNF2-rel_dom
Tatro_005096-T1	1.72562	4.15742	43.459	1.31609e-06	0.000120758	294834	glycoside hydrolase family 16 protein	-	Glyco_hydro_16	-
Tatro_002056-T1	1.71243	4.31176	38.5721	3.1291e-06	0.000219819	49023	hypothetical protein	-	-	-
Tatro_000858-T1	1.71078	10.6516	33.2006	8.85208e-06	0.000424179	150280	hexose transporter	-	Sugar_tr	Sugar_tr
Tatro_001027-T1	1.70615	7.53667	26.98	3.39928e-05	0.0010362	-	-	-	-	-
Tatro_002910-T1	1.69806	5.60824	21.6545	0.000125267	0.00266248	43329	d-amino acid	-	DAO	DAO
Tatro_009847-T1	1.68951	1.00376	27.4389	3.0597e-05	0.000972184	180556	hypothetical protein	-	-	hypothetical_protein
Tatro_000633-T1	1.68287	3.22525	33.4347	8.44166e-06	0.00041031	-	-	-	MARVEL	-
Tatro_001526-T1	1.67751	1.34156	8.67512	0.00753507	0.0406695	36137	extracellular serine-rich protein	-	Cu_bind_like	hypothetical_protein
Tatro_009167-T1	1.6727	1.51841	19.6371	0.00021482	0.00388664	-	-	-	Alginate_lyase	Alginate_lyase
Tatro_001844-T1	1.67186	5.41099	27.5915	2.9551e-05	0.00094901	129162	hypothetical protein	-	CFEM	hypothetical_protein
Tatro_002894-T1	1.65329	2.70766	32.7009	9.80325e-06	0.000449749	42986	beta-glucosidase 1 precursor	BGL4	Fn3-like,Glyco_hydro_3,Glyco_hydro_3_C	Glyco_hydro_3_C
Tatro_004709-T1	1.65253	6.13143	29.3226	2.00736e-05	0.000707851	137467	glycoside hydrolase family 55 protein	-	Pectate_lyase_3,WSC	-
Tatro_009848-T1	1.64938	0.786009	9.27029	0.00599013	0.0344615	-	-	-	-	hypothetical_protein
Tatro_002057-T1	1.61384	1.8673	10.0213	0.00451869	0.0285864	-	-	-	-	hypothetical_protein
Tatro_003347-T1	1.60886	5.20139	113.802	4.12332e-10	7.29968e-07	282872	glycoside hydrolase family 18 protein	-	CBM_1,Flocculin_t3,Glyco_hydro_18	-
Tatro_011217-T1	1.57733	5.35488	45.1505	9.90416e-07	0.000102031	217685	hypothetical protein	-	-	-
Tatro_003823-T1	1.55135	3.80645	19.882	0.000200906	0.0037288	294334	het-s domain protein	-	HeLo	HeLo
Tatro_006916-T1	1.51121	8.5112	60.4208	1.01726e-07	1.90566e-05	161115	glycoside hydrolase family 16 protein	-	Glyco_hydro_16	-
Tatro_009440-T1	1.50016	7.8309	50.2369	4.39538e-07	5.89899e-05	220695	transmembrane amino acid transporter family protein	-	Aa_trans	Aa_trans
Tatro_011539-T1	1.49639	2.90558	21.7028	0.000123701	0.00264862	-	-	-	-	hypothetical_protein
Tatro_006481-T1	1.47908	3.90605	20.485	0.000170673	0.00332371	146878	glycoside hydrolase family 79 protein	-	Glyco_hydro_79C	-
Tatro_007693-T1	1.47859	5.08941	28.6131	2.34813e-05	0.000784922	212071	tyrosinase 2	-	Tyrosinase	-
Tatro_010119-T1	1.47784	6.61808	48.8999	5.41006e-07	6.75657e-05	79567	pheromone-regulated multispanning membrane protein	PRM1	-	-
Tatro_007177-T1	1.47161	3.37261	39.2916	2.74225e-06	0.000198857	318123	protein kinase-like domain	-	APH	-
Tatro_002142-T1	1.4696	5.45243	14.4694	0.000985855	0.0107583	288190	subtilisin-like protein	-	Pro-kuma_activ	Pro-kuma_activ
Tatro_004830-T1	1.46213	7.40153	10.8844	0.00330035	0.0232394	127412	glycoside hydrolase family 47 protein	mns1B	Glyco_hydro_47	Glyco_hydro_47
Tatro_004110-T1	1.46206	2.86429	13.9899	0.00114939	0.0118538	-	-	-	Fungal_trans_2,Zn_clus	Fungal_trans_2
Tatro_001744-T1	1.4615	5.56618	20.5606	0.000167248	0.00328361	323311	cutinase transcription factor 1 alpha	-	Fungal_trans,Zn_clus	Fungal_trans
Tatro_005237-T1	1.44713	6.29014	16.551	0.000519359	0.00716269	-	-	-	-	hypothetical_protein
Tatro_010319-T1	1.44141	4.16455	19.1841	0.000243425	0.00425025	-	-	-	NACHT,zf-C2H2	hypothetical_protein
Tatro_011552-T1	1.43425	4.05914	23.3428	8.13983e-05	0.00195704	133896	hypothetical protein	-	-	hypothetical_protein
Tatro_004085-T1	1.4241	0.392292	9.75073	0.00499695	0.0306289	225118	rna-dependent rna polymerase 1	-	RdRP	RdRP
Tatro_004157-T1	1.41233	4.1168	27.0647	3.33364e-05	0.00102658	34603	f5 8 type c domain protein	-	Glyco_hydro_cc	Glyco_hydro_cc
Tatro_001322-T1	1.39351	6.80069	28.0278	2.6771e-05	0.000872193	300540	hypothetical protein	-	-	hypothetical_protein
Tatro_005822-T1	1.38576	8.0519	21.6066	0.000126842	0.0026751	161130	glycoside hydrolase family 55 protein	-	Pectate_lyase_3	-
Tatro_006438-T1	1.38417	1.39616	13.71	0.00125851	0.012511	28950	berberine family protein	-	BBE,FAD_binding_4	FAD_binding_4
Tatro_010431-T1	1.38155	5.12571	23.164	8.51298e-05	0.00200389	171594	methyltransferase domain-containing protein	-	Methyltransf_11	hypothetical_protein
Tatro_011577-T1	1.37693	3.09713	8.50392	0.00805759	0.0426952	-	-	-	-	hypothetical_protein
Tatro_002916-T1	1.37563	6.62766	15.1978	0.000784212	0.00925411	81097	alpha- -glucanase	-	Glyco_hydro_71	Glyco_hydro_71
Tatro_011525-T1	1.3747	4.31037	21.5239	0.000129612	0.00270412	316477	hypothetical protein	-	-	-
Tatro_006594-T1	1.36522	0.632543	10.2149	0.00420748	0.0274109	126859	cytochrome b5	-	Cyt-b5,FAD_binding_6,NAD_binding_1	NAD_binding_1
Tatro_008649-T1	1.36109	5.66068	14.0117	0.00114134	0.0118351	82022	forkhead box protein l2	HCM1	Forkhead	-
Tatro_011762-T1	1.35892	2.29154	16.0323	0.000607046	0.0079455	93081	hypothetical protein	-	-	hypothetical_protein
Tatro_011309-T1	1.35217	7.45922	14.7242	0.000909492	0.0101845	291411	hypothetical protein	-	-	hypothetical_protein
Tatro_001800-T1	1.34829	6.80734	29.03	2.14086e-05	0.000746147	173833	proline-rich protein	-	-	hypothetical_protein
Tatro_005939-T1	1.34732	4.08509	19.4124	0.000228519	0.00406096	147444	hypothetical protein	-	-	hypothetical_protein
Tatro_008014-T1	1.3351	3.57531	21.404	0.000133746	0.00277107	45176	exo-beta- -	-	Pectate_lyase_3	Pectate_lyase_3
Tatro_007094-T1	1.33106	4.81268	15.0031	0.000833258	0.0097181	40423	gpcr -type	-	-	-
Tatro_006095-T1	1.3237	10.3853	34.906	6.29325e-06	0.000342455	302156	formate dehydrogenase	FDH1	2-Hacid_dh,2-Hacid_dh_C	2-Hacid_dh_C
Tatro_007635-T1	1.32261	7.13385	46.5719	7.8438e-07	8.75927e-05	-	-	KCH1	KCH	-
Tatro_001459-T1	1.3161	1.31197	10.041	0.00448585	0.0284823	-	-	-	-	hypothetical_protein
Tatro_000881-T1	1.31499	4.24028	18.2721	0.000314532	0.00509599	319193	abc transporter	-	ABC_membrane,ABC_tran	ABC_tran
Tatro_005286-T1	1.2994	2.93966	7.93584	0.0101006	0.0495497	-	-	-	zf-C2H2	-
Tatro_005251-T1	1.29511	11.453	33.6109	8.14637e-06	0.000406956	249136	wsc domain-containing protein	-	DUF1929,Glyoxal_oxid_N,WSC	-
Tatro_006489-T1	1.2939	7.05513	26.1845	4.08988e-05	0.00118633	322219	hypothetical protein	-	DUF3433	DUF3433
Tatro_011902-T1	1.29266	3.97557	40.0488	2.3908e-06	0.000185328	-	-	-	Glyco_transf_90	-
Tatro_000112-T1	1.29103	3.65348	21.7594	0.000121894	0.00264113	89524	ubiquitin-protein ligase sel1	-	-	RCR
Tatro_004735-T1	1.27309	2.93326	21.8595	0.000118767	0.00258326	35342	glycoside hydrolase family 13 protein	-	Alpha-amylase,CBM_20,DUF1966	Alpha-amylase
Tatro_005235-T1	1.27304	6.28944	44.0101	1.19867e-06	0.00011683	294936	hypothetical protein	-	-	-
Tatro_008676-T1	1.26149	3.32402	23.6552	7.52989e-05	0.00183776	129079	hypothetical protein	-	-	hypothetical_protein
Tatro_010592-T1	1.26081	2.33386	10.8154	0.003383	0.0236547	-	-	-	Myb_DNA-binding	Myb_DNA-binding
Tatro_002586-T1	1.25507	2.13434	11.4852	0.00266744	0.0201391	-	-	-	-	hypothetical_protein
Tatro_007828-T1	1.24706	6.43645	10.2725	0.00411941	0.0270377	297193	integral membrane protein	-	-	-
Tatro_004710-T1	1.24654	2.37303	16.764	0.000487457	0.0069027	213708	glycoside hydrolase family 15 protein	-	CBM_20,Glyco_hydro_15	Glyco_hydro_15
Tatro_005151-T1	1.24581	7.92107	21.6009	0.000127031	0.0026751	78353	hypothetical protein	-	-	hypothetical_protein
Tatro_009890-T1	1.24106	3.14035	9.89116	0.00474208	0.0295501	-	-	-	-	-
Tatro_011364-T1	1.23787	4.53244	45.1014	9.98526e-07	0.000102031	217932	ph domain-containing protein	-	DUF4112	-
Tatro_005100-T1	1.22877	6.16501	42.5868	1.5284e-06	0.000136073	-	-	-	Peptidase_M22	-
Tatro_007542-T1	1.22601	4.62644	38.2647	3.31221e-06	0.000223935	133753	hypothetical protein	-	-	-
Tatro_003693-T1	1.21312	5.55037	39.7629	2.51733e-06	0.000191829	247846	glycoside hydrolase family 76 protein	-	Glyco_hydro_76	-
Tatro_011005-T1	1.21287	9.83549	23.6727	7.49737e-05	0.00183776	316963	wsc domain-containing protein	-	DUF1996,WSC	WSC
Tatro_007794-T1	1.21162	9.23678	44.0547	1.18968e-06	0.00011683	-	-	-	-	hypothetical_protein
Tatro_006796-T1	1.20789	5.89617	55.2287	2.09281e-07	3.32563e-05	299334	hypothetical protein	-	-	hypothetical_protein
Tatro_010760-T1	1.20586	6.04094	10.9031	0.00327828	0.0231565	165197	finger protein azf1	AZF1	zf-C2H2	hypothetical_protein
Tatro_008461-T1	1.20498	10.5033	38.5753	3.12726e-06	0.000219819	297870	sexual development protein	-	-	hypothetical_protein
Tatro_007514-T1	1.19354	8.30802	34.11	7.36967e-06	0.000374396	157142	hypothetical protein	-	DUF3712	-
Tatro_000810-T1	1.1921	1.21158	10.1196	0.00435751	0.0280277	-	-	-	-	hypothetical_protein
Tatro_004420-T1	1.1892	8.39319	14.8219	0.000881955	0.00997552	-	-	MgSsk1	Response_reg	Response_reg
Tatro_003902-T1	1.17917	4.43908	11.8848	0.00232091	0.0185508	34761	c6 zinc finger domain-containing protein	-	Zn_clus	Zn_clus
Tatro_000028-T1	1.17509	2.33003	16.7091	0.000495466	0.00696025	-	-	-	HET	hypothetical_protein
Tatro_006607-T1	1.17251	6.02071	11.7683	0.00241649	0.0189278	134316	glycoside hydrolase family 2 protein	-	Glyco_hydro_2,Glyco_hydro_2_C,Glyco_hydro_2_N	-
Tatro_004002-T1	1.17098	4.71276	14.1204	0.00110211	0.0116168	130946	snf2 family dna-dependent atpase	-	Helicase_C,SNF2_N,zf-RING_5	-
Tatro_010429-T1	1.16408	6.55229	15.5366	0.000706244	0.00879516	280821	hypothetical protein	-	Clr5	-
Tatro_007557-T1	1.1636	6.19575	38.5074	3.1667e-06	0.00021999	-	-	-	-	hypothetical_protein
Tatro_010654-T1	1.16206	5.0025	28.318	2.5081e-05	0.000829149	297001	eukaryotic initiation factor 4e	-	IF4E	-
Tatro_001110-T1	1.16063	3.6226	26.0844	4.18712e-05	0.00120086	87141	hypothetical protein	-	-	hypothetical_protein
Tatro_002510-T1	1.16038	2.81671	19.1864	0.000243268	0.00425025	214849	iq calmodulin-binding motif protein	-	PLDc_2	-
Tatro_006218-T1	1.15999	6.57125	38.5994	3.11338e-06	0.000219819	302229	d-galacturonic acid reductase	-	GFO_IDH_MocA	GFO_IDH_MocA
Tatro_009689-T1	1.15973	4.82023	30.1771	1.66689e-05	0.000634369	284087	integral membrane protein	-	CDH-cyt,Cytochrom_B561,DUF2427	-
Tatro_009745-T1	1.15535	10.7495	13.4312	0.00137855	0.0132861	-	-	-	Glyco_hydro_16	-
Tatro_000098-T1	1.15371	4.61419	18.4784	0.00029665	0.0049055	-	-	-	-	-
Tatro_005393-T1	1.15113	1.37097	9.07712	0.00644936	0.0363927	-	-	-	-	hypothetical_protein
Tatro_002139-T1	1.1502	2.93037	16.3891	0.000545148	0.00740878	48312	quinate permease	-	Sugar_tr	Sugar_tr
Tatro_003510-T1	1.14818	2.81276	9.194	0.00616703	0.0352402	-	-	-	Ank_2,Pkinase	hypothetical_protein
Tatro_004139-T1	1.14714	8.0314	11.9313	0.00228395	0.0183368	300958	carbon-nitrogen hydrolase	-	CN_hydrolase	CN_hydrolase
Tatro_003565-T1	1.14392	9.29788	25.1482	5.22977e-05	0.00140797	94511	family protein	-	DJ-1_PfpI	DJ-1_PfpI
Tatro_008922-T1	1.14282	7.70346	18.0213	0.000337874	0.00540598	-	-	-	-	hypothetical_protein
Tatro_011311-T1	1.14166	4.84488	14.4255	0.0009997	0.0108566	-	-	-	p450	hypothetical_protein
Tatro_001038-T1	1.13681	6.15982	22.9079	9.0808e-05	0.00208303	200893	factor-induced protein 1	-	Fig1	-
Tatro_007793-T1	1.13351	4.86817	37.0372	4.16942e-06	0.000262178	314610	ankyrin repeat protein	-	Ank,Ank_2,Ank_3,Ank_4	Ank_2
Tatro_002107-T1	1.12858	3.14808	10.6208	0.00362881	0.0248517	323007	cyclopropane-fatty-acyl-phospholipid synthase	-	CMAS	CMAS
Tatro_002496-T1	1.12749	1.9098	15.3759	0.000742105	0.00895026	236801	hypothetical protein	-	DUF4449	DUF5923
Tatro_004103-T1	1.11981	5.11638	9.73098	0.00503398	0.030772	182947	hypothetical protein	-	Septin	-
Tatro_006917-T1	1.10951	9.34403	36.0873	4.9995e-06	0.00029576	152522	glycosyltransferase family 2 protein	-	Glyco_trans_2_3	-
Tatro_000265-T1	1.1071	2.24927	8.54747	0.00792095	0.042195	-	-	-	NB-ARC,PNP_UDP_1,TPR_10,TPR_12,TPR_7,TPR_8	NB-ARC
Tatro_002389-T1	1.10559	5.66795	15.7699	0.000657498	0.00843728	145803	hypothetical protein	-	-	-
Tatro_005246-T1	1.10141	5.11818	23.7754	7.30875e-05	0.00181048	301664	hypothetical protein	-	-	-
Tatro_003395-T1	1.1007	5.96732	43.9293	1.21515e-06	0.00011683	-	-	-	MS_channel	-
Tatro_003697-T1	1.09104	5.05995	37.0593	4.15205e-06	0.000262178	247841	sur7 protein	-	SUR7	-
Tatro_006543-T1	1.08756	4.49401	11.8236	0.00237059	0.0188473	251669	efflux pump antibiotic resistance	-	MFS_1	MFS_1
Tatro_008691-T1	1.08626	4.68377	17.4794	0.000395078	0.00596064	81990	wd repeat domain-containing protein	-	RabGAP-TBC	RabGAP-TBC
Tatro_000285-T1	1.08398	4.79547	22.3125	0.000105673	0.0023696	153153	hexose transporter	HXT5	Sugar_tr	-
Tatro_009808-T1	1.08038	6.53261	13.1017	0.00153698	0.0142186	164142	hex2 protein	REG1	DUF1752	-
Tatro_003068-T1	1.07853	3.93462	17.9785	0.000342051	0.00542455	218718	scp-like extracellular protein	-	CAP	-
Tatro_009444-T1	1.06862	7.46647	50.2674	4.37484e-07	5.89899e-05	299700	glycoside catalytic core	-	Glyco_hydro_cc	-
Tatro_001185-T1	1.06805	9.599	20.0495	0.000191958	0.00362623	300451	heme peroxidase	-	peroxidase	peroxidase
Tatro_003155-T1	1.0663	4.75007	42.6299	1.51708e-06	0.000136073	173130	ankyrin repeat protein	-	Ank,Ank_2,Ank_4,Ank_5	Ank_4
Tatro_003530-T1	1.06523	6.95835	28.9896	2.16006e-05	0.000749935	294555	hypothetical protein	-	-	hypothetical_protein
Tatro_000166-T1	1.06501	3.74505	18.5452	0.000291108	0.0048296	132355	dihydrodipicolinate synthetase family protein	-	DHDPS	-
Tatro_002466-T1	1.06239	7.01079	16.1976	0.000577465	0.00772703	298047	ring finger protein	-	FHA,zf-RING_11	FHA
Tatro_007437-T1	1.06093	7.52738	12.7655	0.00171943	0.0153842	144523	f-box protein	-	F-box,F-box-like	F-box
Tatro_010274-T1	1.05579	5.89205	12.6244	0.00180304	0.0158175	11573	c6 zinc finger protein	-	Fungal_trans,Zn_clus	-
Tatro_008492-T1	1.05481	2.49778	11.7108	0.00246527	0.0191555	-	-	-	AAA_16,HET,NACHT,NACHT_N,RelA_SpoT,WD40	hypothetical_protein
Tatro_005236-T1	1.05399	8.28204	40.3986	2.24533e-06	0.000175566	135729	transcriptional regulatory protein pro-1	UME6	Fungal_trans_2,Zn_clus	Fungal_trans_2
Tatro_003834-T1	1.05199	1.57311	10.9597	0.00321257	0.022854	-	-	-	-	hypothetical_protein
Tatro_006030-T1	1.04824	4.60967	14.3517	0.0010235	0.0110219	295509	hypothetical protein	-	DUF676	DUF676
Tatro_007118-T1	1.04227	5.76928	26.0504	4.22077e-05	0.00120105	131999	er membrane protein	-	WSC	-
Tatro_008544-T1	1.04111	6.43388	28.7631	2.27113e-05	0.000776501	-	-	-	-	AAA
Tatro_010448-T1	1.04075	9.96832	13.8176	0.00121526	0.012292	133633	c6 transcription factor	-	Fungal_trans_2,Zn_clus	-
Tatro_009338-T1	1.03889	1.48232	13.1684	0.00150336	0.014025	318359	feruloyl esterase b precursor	-	Tannase	Tannase
Tatro_006595-T1	1.03648	1.4563	11.5261	0.00262946	0.0199686	134328	cytochrome p450	-	p450	p450
Tatro_000783-T1	1.0321	8.89193	20.4654	0.000171572	0.00333213	257532	d-xylulose 5-phosphate d-fructose 6-phosphate phosphoketolase-like protein	-	XFP,XFP_C,XFP_N	XFP_N
Tatro_010116-T1	1.0312	5.19763	17.5742	0.000384351	0.0058777	318977	guanine nucleotide exchange factor	BUD5	RasGEF,RasGEF_N,SH3_1,SH3_2,SH3_9	RasGEF
Tatro_009275-T1	1.02876	5.64834	37.6222	3.734e-06	0.000238129	-	-	-	-	-
Tatro_007634-T1	1.02769	4.01714	17.2378	0.00042393	0.00624914	51690	oxidoreductase fad-binding domain-containing protein	-	NAD_binding_6,Putative_PNPOx	hypothetical_protein
Tatro_006140-T1	1.02698	5.33289	36.5513	4.57348e-06	0.00027787	-	-	-	-	-
Tatro_005853-T1	1.02462	9.48244	14.958	0.000845109	0.0097802	302027	glycoside hydrolase family 3 protein	BGL4	Fn3-like,Glyco_hydro_3,Glyco_hydro_3_C	-
Tatro_002790-T1	1.02306	4.49564	43.7421	1.25426e-06	0.00011683	279763	ankyrin partial	-	Ank,Ank_2,NACHT	Ank_2
Tatro_002045-T1	1.02266	4.03311	14.4536	0.000990836	0.0107864	288260	hypothetical protein	-	-	-
Tatro_004353-T1	1.01939	4.97143	14.6652	0.000926572	0.0102988	320140	hypothetical protein	-	SLS	SLS
Tatro_009368-T1	1.01605	6.3306	18.8435	0.00026768	0.00457601	283843	sialidase-like protein	-	-	-
Tatro_002452-T1	1.01417	6.57932	35.6313	5.46079e-06	0.00031011	290226	microtubule associated protein	ASE1	MAP65_ASE1	MAP65_ASE1
Tatro_006716-T1	1.01345	1.84842	9.04858	0.00652045	0.0366284	197352	indole-diterpene biosynthesis protein	-	DUF829	DUF829
Tatro_008687-T1	1.01197	6.57906	21.1636	0.000142475	0.00290507	47283	tyrosine-protein phosphatase pmp1	CPP1	DSPc	-
Tatro_011091-T1	1.0093	3.01606	17.2584	0.000421376	0.00622169	45771	het-domain-containing protein	-	HET	HET
Tatro_005275-T1	1.00822	6.94752	17.356	0.000409533	0.00608681	301692	hypothetical protein	-	-	-
Tatro_007702-T1	1.007	1.45019	8.63018	0.00766852	0.0411673	83166	g-protein coupled receptor	-	7tm_2	7tm_2
Tatro_007013-T1	1.00651	8.14573	16.9696	0.00045869	0.00660984	88743	copper amine oxidase	-	Cu_amine_oxid,Cu_amine_oxidN2,Cu_amine_oxidN3	-
Tatro_003420-T1	1.00639	6.42039	35.5943	5.50016e-06	0.00031011	240086	class 2 chitin synthase	CHS2	Chitin_synth_1,Chitin_synth_1N,Glyco_trans_2_3	Chitin_synth_1
Tatro_007009-T1	1.00591	5.89854	22.1699	0.000109614	0.00244577	299452	transmembrane bax inhibitor motif-containing protein	-	Bax1-I	Bax1-I
Tatro_008431-T1	1.00511	3.51378	24.3965	6.27357e-05	0.00161639	297846	hypothetical protein	-	-	-
Tatro_000457-T1	1.00414	3.35906	14.0181	0.00113899	0.0118351	80439	bax-like protein	-	DUF1769	DUF1769
Tatro_006428-T1	1.00335	5.96958	24.6171	5.94532e-05	0.0015451	229470	phd transcription factor	-	ARID,JmjC,JmjN,PHD,PLU-1,zf-C5HC2	PLU-1
Tatro_000302-T1	1.00176	5.83303	20.4084	0.000174218	0.00336896	252553	cfem domain-containing protein	-	CFEM	CFEM
Tatro_007833-T1	0.999116	5.84343	13.7389	0.00124671	0.012449	-	-	-	AAA	AAA
Tatro_005634-T1	0.998624	5.25482	17.7595	0.000364285	0.00566722	301901	stf2-like protein	-	HABP4_PAI-RBP1	-
Tatro_010629-T1	0.998011	5.10086	12.9205	0.0016325	0.0148728	53110	fungal specific transcription factor	-	Fungal_trans,Zn_clus	Fungal_trans
Tatro_011112-T1	0.997728	6.72402	13.9544	0.00116263	0.0119071	90885	hydroxyproline-rich glycoprotein dz-hrgp	-	-	-
Tatro_001523-T1	0.996327	1.42984	11.0501	0.00311066	0.022359	79491	het domain-containing protein	-	HET	HET
Tatro_000362-T1	0.995399	7.74261	15.1473	0.000796614	0.00935137	302588	glucan endo- -alpha-glucosidase agn1	-	Glyco_hydro_71	-
Tatro_007645-T1	0.995011	4.86643	17.1195	0.000438893	0.00638597	51632	major facilitator superfamily transporter	-	MFS_1	MFS_1
Tatro_001929-T1	0.994596	1.30225	10.9981	0.00316888	0.0227048	231681	c6 zinc finger domain protein	-	Fungal_trans_2,Zn_clus	Fungal_trans_2
Tatro_006016-T1	0.993767	4.8487	36.4664	4.64832e-06	0.000280368	287102	3 -5 exonuclease	-	DNA_pol_A_exo1	DNA_pol_A_exo1
Tatro_000026-T1	0.992781	2.29877	12.2986	0.00201354	0.016874	288129	heterokaryon incompatibility protein	-	HET	-
Tatro_005174-T1	0.991219	8.32099	9.60159	0.00528429	0.0318048	-	-	-	-	-
Tatro_005433-T1	0.989224	6.58683	11.888	0.00231836	0.0185469	301786	hypothetical protein	-	-	hypothetical_protein
Tatro_005816-T1	0.988735	6.61799	17.2718	0.000419727	0.00621777	295357	trans-sialidase-like protein	-	-	-
Tatro_008091-T1	0.98752	3.47228	11.6582	0.00251089	0.0194302	-	-	-	Fungal_trans_2,Zn_clus	-
Tatro_010844-T1	0.985532	3.07759	14.9453	0.000848471	0.0097939	-	-	-	-	-
Tatro_000725-T1	0.981863	4.88886	13.0729	0.00155172	0.0143108	131230	hypothetical protein	-	-	-
Tatro_008073-T1	0.980671	4.27185	10.9356	0.00324045	0.0229978	211430	glycoside hydrolase family 92 protein	-	Glyco_hydro_92	-
Tatro_002700-T1	0.976187	5.34568	26.5237	3.77825e-05	0.00111757	83699	wd domain-containing protein	-	Ank_2,Ank_3,PNP_UDP_1	-
Tatro_006269-T1	0.975756	3.49663	9.92989	0.00467434	0.0292903	287311	hypothetical protein	-	-	hypothetical_protein
Tatro_004101-T1	0.975693	6.81666	15.9468	0.000623016	0.00809561	34860	ph-response regulator protein pali rim9	RIM9	SUR7	SUR7
Tatro_010724-T1	0.969955	7.67415	28.1434	2.60835e-05	0.000855997	297050	exo-alpha-sialidase neuraminidase	-	-	-
Tatro_008293-T1	0.967306	5.75283	16.9019	0.000467957	0.00671112	261909	related to glucan 4-alpha-glucosidase	-	-	hypothetical_protein
Tatro_005196-T1	0.966696	8.10332	30.5138	1.55055e-05	0.000608844	171735	fso1-like protein	-	WW	-
Tatro_008713-T1	0.964738	4.24174	8.2751	0.00881964	0.0452145	316102	transcription factor tfiiib component	-	Myb_DNA-bind_7	-
Tatro_004282-T1	0.964145	7.04371	13.6512	0.00128282	0.0126505	34287	hypothetical protein	-	-	-
Tatro_000406-T1	0.961227	6.07597	7.91241	0.0101964	0.0497482	168012	myb family transcription factor	-	Myb_DNA-bind_6	Myb_DNA-binding
Tatro_006092-T1	0.955473	8.73509	11.916	0.00229603	0.0183959	287170	related to a-agglutinin core protein aga1	-	-	hypothetical_protein
Tatro_004162-T1	0.954876	8.01882	16.6539	0.000503671	0.00701085	246996	calcium-related spray protein	FLC3	TRP,TRP_N	-
Tatro_007609-T1	0.952402	5.30245	12.8754	0.0016573	0.0150134	304179	hypothetical protein	-	-	-
Tatro_009411-T1	0.949444	6.15259	21.616	0.00012653	0.0026751	173030	eukaryotic ribosome biogenesis protein 1	ERB1	BOP1NT,WD40	-
Tatro_010653-T1	0.948754	4.48342	17.0915	0.000442513	0.00641787	233044	kinesin family protein	-	Kinesin	-
Tatro_010512-T1	0.947054	5.67567	19.2673	0.000237871	0.00417867	280883	secretory pathway protein sec39	-	Sec39	-
Tatro_003094-T1	0.946777	6.92646	20.9525	0.000150656	0.00303065	256509	transcriptional regulator	-	-	-
Tatro_004167-T1	0.945078	3.29257	11.1041	0.00305146	0.0221102	300941	lactose permease	-	Sugar_tr	Sugar_tr
Tatro_004421-T1	0.944534	2.85981	8.96983	0.00672114	0.0374684	-	-	-	-	-
Tatro_003156-T1	0.93963	13.0673	8.04875	0.00965273	0.047927	-	-	-	-	-
Tatro_007058-T1	0.938954	4.40968	33.0441	9.13859e-06	0.000434784	318027	rna binding protein	-	-	-
Tatro_002269-T1	0.9361	3.0278	13.0449	0.00156625	0.0144005	214444	c6 zinc finger domain-containing protein	-	Fungal_trans_2,Zn_clus	-
Tatro_004220-T1	0.935945	6.22659	29.2668	2.03211e-05	0.000712506	203473	c6 transcription	-	Fungal_trans,Zn_clus	Zn_clus
Tatro_011440-T1	0.935148	3.78455	17.1951	0.000429261	0.00627669	288633	duf185 domain-containing protein	-	Methyltransf_28	-
Tatro_005979-T1	0.92928	4.99801	10.8821	0.00330312	0.0232407	321796	ankyrin repeat protein	-	Ank_2,Ank_3,Ank_4	Ank_2
Tatro_002294-T1	0.926598	6.57265	10.1097	0.00437357	0.0280908	-	-	-	-	hypothetical_protein
Tatro_005587-T1	0.925292	3.01117	8.50988	0.00803872	0.0426455	321492	ccch zinc finger dna binding protein	-	zf-CCCH	hypothetical_protein
Tatro_009894-T1	0.921316	3.43754	12.1597	0.00211142	0.0174824	-	-	-	-	-
Tatro_006783-T1	0.918548	4.53176	8.95638	0.00675608	0.0376398	219226	yfw family protein 5	-	GRDP-like	-
Tatro_002931-T1	0.91757	4.40181	11.4193	0.00272983	0.0204606	-	-	-	-	hypothetical_protein
Tatro_001972-T1	0.917123	7.46756	11.0956	0.00306074	0.0221213	302927	preli-like family protein	-	PRELI	PRELI
Tatro_011312-T1	0.916639	4.37247	11.5647	0.00259416	0.0198187	-	-	-	p450	p450
Tatro_000096-T1	0.915089	6.68171	31.4772	1.26392e-05	0.000543042	-	-	-	zf-RING_2	-
Tatro_001232-T1	0.914276	6.23926	10.7634	0.00344692	0.0239527	223264	stam-binding protein	-	JAB,USP8_dimer	-
Tatro_008491-T1	0.913616	3.58146	11.6889	0.0024842	0.0192734	-	-	-	AAA_16,HET,NACHT,NACHT_N,RelA_SpoT,WD40	NACHT
Tatro_008694-T1	0.913042	5.31649	13.6788	0.00127134	0.0126041	281679	hypothetical protein	-	-	hypothetical_protein
Tatro_005502-T1	0.909956	7.1271	34.8828	6.32201e-06	0.000342455	135426	glycoside hydrolase family 1 protein	-	Glyco_hydro_1	Glyco_hydro_1
Tatro_004376-T1	0.909312	8.67691	12.5761	0.00183267	0.0159529	131106	hypothetical protein	-	-	-
Tatro_006008-T1	0.908648	4.9813	9.84112	0.00483121	0.0299808	287095	hda1 complex	-	HDA2-3	-
Tatro_004841-T1	0.907052	5.20327	10.4264	0.00389416	0.0259765	148697	mfs monocarboxylate transporter	-	AAA_11,AAA_12	AAA_11
Tatro_004601-T1	0.906526	5.76798	11.6373	0.00252926	0.0195053	246325	ankyrin repeat and sam domain containing protein 6	-	Ank,Ank_2,Ank_3,Ank_4,DUF676	-
Tatro_010475-T1	0.904466	8.90581	22.0754	0.000112316	0.00249369	297596	malate dehydrogenase	-	DUF2990,DUF3455	DUF3455
Tatro_006056-T1	0.89967	7.23792	28.6454	2.33132e-05	0.000782211	302132	dnase1 protein	-	-	hypothetical_protein
Tatro_004596-T1	0.897948	2.58172	9.03987	0.0065423	0.036676	319958	hypothetical protein	-	DUF3176	-
Tatro_002995-T1	0.896688	7.39871	12.349	0.00197928	0.0166958	299215	myb dna-binding domain protein	-	Myb_DNA-binding	Myb_DNA-binding
Tatro_005522-T1	0.895584	4.06154	18.5584	0.000290021	0.00482047	321432	hypothetical protein	-	DUF4203	DUF4203
Tatro_010333-T1	0.894236	5.94549	21.0259	0.000147758	0.0029857	133590	glucose transporter	HGT1	Sugar_tr	-
Tatro_007123-T1	0.892131	6.01288	25.5263	4.77796e-05	0.00130986	139793	phosphate metabolism protein	PHM7	PHM7_cyt,PHM7_ext,RSN1_7TM,RSN1_TM	-
Tatro_003270-T1	0.891247	7.97395	9.84495	0.00482433	0.0299588	42972	sexual development activator	VEL1	Velvet	Velvet
Tatro_001173-T1	0.890754	8.33438	19.5695	0.000218844	0.0039357	223153	sulfite reductase flavoprotein component	MET10	FAD_binding_1,NAD_binding_1,PFOR_II,POR	FAD_binding_1
Tatro_000739-T1	0.890214	5.70662	13.8001	0.00122219	0.0123482	222293	pre-rrna processing protein utp22	UTP22	Nrap,Nrap_D2,Nrap_D3,Nrap_D4,Nrap_D5,Nrap_D6	-
Tatro_007581-T1	0.889734	5.29114	11.4115	0.00273733	0.0204606	314779	mucin-like protein	-	-	-
Tatro_000965-T1	0.889711	5.93616	11.9864	0.00224095	0.0181537	222740	cue domain-containing protein	-	CUE	CUE
Tatro_000501-T1	0.889653	6.2465	10.7658	0.00344389	0.0239501	208275	phospho-2-dehydro-3-deoxyheptonate aldolase	-	DAHP_synth_2	-
Tatro_009891-T1	0.888356	6.07046	10.7714	0.00343693	0.0239501	243621	rsc complex subunit rsc7	-	CRC_subunit	-
Tatro_000532-T1	0.887764	7.03702	18.2935	0.000312623	0.00508337	42500	ras gtpase activating protein	IQG1	CH,IQ,RasGAP,RasGAP_C	RasGAP
Tatro_010638-T1	0.885181	5.44966	13.42	0.00138363	0.0133207	173601	g2 mitotic-specific cyclin	CLB4	Cyclin_C,Cyclin_N	-
Tatro_006557-T1	0.881079	5.77502	15.885	0.000634829	0.00820311	302381	bzip transcription factor	-	bZIP_1	bZIP_1
Tatro_009713-T1	0.878851	2.72845	8.7411	0.00734378	0.0399412	-	-	-	HET	-
Tatro_011507-T1	0.876416	6.6622	24.3608	6.32849e-05	0.00162125	238226	serologically defined colon cancer antigen 1	-	DUF3441,DUF814,FbpA	-
Tatro_002372-T1	0.876007	4.77924	13.6929	0.0012655	0.0125601	214583	gpi ethanolamine phosphate transferase 2	LAS21	Phosphodiest	-
Tatro_000718-T1	0.875622	5.23926	30.7145	1.48542e-05	0.000598965	293060	ph domain-containing protein	SLM2	PH	-
Tatro_001789-T1	0.875112	7.11077	19.4834	0.000224091	0.00400767	155618	hypothetical protein	-	-	-
Tatro_005534-T1	0.874307	6.23488	9.50695	0.00547606	0.0325048	-	-	MDN1	AAA_5,VWA	-
Tatro_011402-T1	0.873913	8.98322	11.9736	0.00225088	0.0182014	145930	protease s8 tripeptidyl peptidase	-	Peptidase_S8,Pro-kuma_activ	-
Tatro_001974-T1	0.872716	8.86697	23.0144	8.83968e-05	0.00204893	302923	map kinase	tmk2	Pkinase	-
Tatro_011579-T1	0.872701	7.07906	29.4581	1.94865e-05	0.000697881	316521	alpha- -mannosyltransferase cmt1	-	CAP59_mtransfer	CAP59_mtransfer
Tatro_009714-T1	0.870224	7.70204	20.5889	0.000165984	0.00327783	246996	calcium-related spray protein	FLC3	TRP,TRP_N	-
Tatro_009160-T1	0.870039	2.84603	14.9804	0.000839198	0.00976206	313892	arginine metabolism regulation protein ii	-	Fungal_trans_2	Fungal_trans_2
Tatro_008257-T1	0.869883	4.27388	13.7201	0.00125435	0.0124907	315374	hypothetical protein	-	-	hypothetical_protein
Tatro_007213-T1	0.865061	2.98111	8.81758	0.00712878	0.0393023	-	-	-	Ank_2,HET	-
Tatro_000906-T1	0.859647	6.91452	8.802	0.007172	0.0394197	37339	atp-dependent rna helicase dhh1	DHH1	DEAD,Helicase_C	-
Tatro_004921-T1	0.857342	7.12076	16.543	0.000520605	0.00716888	294700	dynamin central region	DNM1	Dynamin_M,Dynamin_N,GED	Dynamin_M
Tatro_007800-T1	0.857273	2.81957	7.90289	0.0102356	0.0498583	314604	transcriptional regulator	-	-	hypothetical_protein
Tatro_003782-T1	0.855325	6.41886	11.0749	0.0030834	0.0222163	247684	sexual differentiation process protein isp4	-	OPT	-
Tatro_005670-T1	0.854825	9.21085	23.5898	7.65342e-05	0.00185999	301919	hypothetical protein	-	-	-
Tatro_008685-T1	0.85314	5.17271	9.78175	0.00493937	0.0304211	-	-	-	-	-
Tatro_011286-T1	0.849514	3.97704	13.5894	0.00130897	0.0128077	-	-	-	-	Y_phosphatase
Tatro_007478-T1	0.847452	5.75827	14.8711	0.000868441	0.00992252	314866	hypothetical protein	-	-	-
Tatro_003430-T1	0.846857	6.20123	9.37856	0.00574861	0.0335441	161748	hypothetical protein	-	-	-
Tatro_007307-T1	0.845317	2.56483	11.5238	0.00263153	0.0199686	40362	fha domain containing protein	-	-	-
Tatro_004257-T1	0.844478	12.0381	12.2919	0.00201819	0.0168972	258206	hydrophobin	-	Hydrophobin_2	Hydrophobin_2
Tatro_009627-T1	0.843234	6.19159	12.5686	0.00183732	0.0159779	-	-	-	Hexapep,Hexapep_2,Mac,Mac_assoc,Zn_clus	-
Tatro_006588-T1	0.842329	7.61429	15.2104	0.000781144	0.00924217	146814	glycoside hydrolase family 12 protein	-	Glyco_hydro_12	-
Tatro_011920-T1	0.842149	6.6203	17.3709	0.00040776	0.00607283	238978	ubiquitin thiolesterase	-	Peptidase_C65	Peptidase_C65
Tatro_006780-T1	0.841354	2.95941	15.374	0.000742537	0.00895026	41385	meiotically up-regulated protein	-	C2	C2
Tatro_008581-T1	0.837342	4.45686	10.5298	0.00375045	0.0254089	281251	c2h2 type zinc finger containing protein	-	HTH_Tnp_Tc5,Homeobox_KN	hypothetical_protein
Tatro_007788-T1	0.836457	7.33987	45.9956	8.61647e-07	9.22372e-05	297212	mrna binding post-transcriptional regulator	-	RRM_1	-
Tatro_000257-T1	0.836273	5.16833	23.649	7.54151e-05	0.00183776	-	-	-	DUF3844,Fungal_trans	-
Tatro_011505-T1	0.836248	12.8952	14.2193	0.00106772	0.0113352	-	-	-	eIF-5a	-
Tatro_006590-T1	0.836166	8.23827	23.2209	8.39238e-05	0.00199114	32325	glycosyl	-	Glyco_tranf_2_3,Glyco_trans_2_3	-
Tatro_003895-T1	0.835985	6.43814	10.4787	0.00382084	0.0256587	301100	gcn5-related n-acetyltransferase-like protein	-	Acetyltransf_1,Acetyltransf_10,Acetyltransf_7,Acetyltransf_9	Acetyltransf_7
Tatro_007945-T1	0.834409	6.29145	30.2504	1.64076e-05	0.000627818	44928	rta1 like protein	-	RTA1	-
Tatro_006930-T1	0.833051	6.07741	21.3305	0.000136351	0.00280053	40546	glycoside hydrolase family 47 protein	-	Glyco_hydro_47	Glyco_hydro_47
Tatro_003512-T1	0.832236	7.11768	41.6584	1.79631e-06	0.000150957	226214	methyltransferase domain-containing protein	-	Methyltransf_11	-
Tatro_006025-T1	0.832065	5.54296	10.6401	0.00360362	0.0247357	-	-	-	Homeobox	Homeodomain
Tatro_011240-T1	0.831779	5.69406	9.21771	0.00611145	0.0349804	239723	cytochrome p450 family	-	p450	p450
Tatro_005993-T1	0.829478	8.12672	10.5423	0.00373348	0.025337	321810	subtilisin-like serine protease pr1c	-	FlgD_ig,PA,Peptidase_S8,fn3_5	Peptidase_S8
Tatro_001186-T1	0.827442	3.31403	9.15176	0.00626746	0.035669	-	-	-	-	-
Tatro_011220-T1	0.826407	5.47786	8.71894	0.00740742	0.0401492	46466	anaphase-promoting complex component cut20 apc4	-	ANAPC4,ANAPC4_WD40	-
Tatro_009042-T1	0.824369	5.52628	9.28294	0.00596134	0.0343178	281944	hypothetical protein	-	-	-
Tatro_010671-T1	0.823732	3.62848	10.6173	0.00363341	0.0248552	178776	hypothetical protein	-	-	-
Tatro_006823-T1	0.822932	9.04101	12.1424	0.00212402	0.0175383	140096	4-aminobutyrate aminotransferase	UGA1	Aminotran_3	-
Tatro_009919-T1	0.822034	5.88412	12.515	0.00187089	0.0160986	171755	integral membrane protein	-	TRP,TRP_N	-
Tatro_008425-T1	0.819545	5.21727	8.33769	0.00860355	0.0445127	-	-	-	-	hypothetical_protein
Tatro_007432-T1	0.817249	5.93124	13.7607	0.00123793	0.0123959	51448	ribosome biogenesis protein mak21	MAK21	CBF	-
Tatro_001196-T1	0.815689	5.47498	18.0291	0.000337122	0.00540357	284850	hypothetical protein	-	-	hypothetical_protein
Tatro_009091-T1	0.81516	9.84673	19.7915	0.000205929	0.00378673	154895	chitin synthase 6	-	Chitin_synth_2,Cyt-b5,DEK_C,Myosin_head	-
Tatro_008405-T1	0.815113	1.91715	12.0463	0.00219525	0.0179289	315502	hypothetical protein	-	-	hypothetical_protein
Tatro_009612-T1	0.813807	4.34323	20.5345	0.000168419	0.0032994	318579	amidohydrolase 3	-	Amidohydro_3	Amidohydro_3
Tatro_010565-T1	0.813181	4.9896	10.1144	0.00436598	0.0280621	279848	eisosome protein 1	EIS1	Eisosome1	-
Tatro_000108-T1	0.810225	6.40084	17.6999	0.000370617	0.00573595	80597	hypothetical protein	-	-	hypothetical_protein
Tatro_001324-T1	0.809914	8.50361	18.0609	0.000334073	0.00536426	150843	neutral ceramidase precursor	-	Ceramidase_alk,Ceramidse_alk_C	-
Tatro_001153-T1	0.808449	6.79104	12.0939	0.00215964	0.0177347	36991	class e vacuolar protein-sorting machinery protein hse1	HSE1	GAT,SH3_1,UIM,VHS	-
Tatro_006258-T1	0.808309	5.0823	15.8463	0.000642356	0.00827516	-	-	PET127	Pet127	-
Tatro_008852-T1	0.808068	6.01555	38.3922	3.23487e-06	0.000220363	133045	g-protein coupled receptor	-	7tm_2	hypothetical_protein
Tatro_005160-T1	0.802834	6.14633	14.0392	0.00113129	0.0118011	172421	nop14-like family protein	NOP14	Nop14	-
Tatro_006478-T1	0.802483	5.34901	8.31228	0.00869054	0.0447768	295832	deah-box rna helicase	ECM16	DEAD,HA2,Helicase_C,OB_NTP_bind	-
Tatro_007806-T1	0.80244	4.53914	13.0055	0.0015869	0.0145606	81200	n-terminal binuclear zn cluster-containing protein	-	Fungal_trans,Zn_clus	Zn_clus
Tatro_003129-T1	0.800867	5.80492	8.04939	0.00965023	0.047927	-	-	-	-	-
Tatro_008604-T1	0.799898	3.8267	21.5417	0.000129011	0.00269995	-	-	-	APH	-
Tatro_010304-T1	0.797899	11.2159	23.657	7.52655e-05	0.00183776	297515	uncharacterized protein loc100274375 precursor	-	CFEM	-
Tatro_001264-T1	0.796321	5.25134	24.3806	6.29786e-05	0.00161801	127833	nadp-dependent leukotriene b4 12-hydroxydehydrogenase	-	ADH_N_2,ADH_zinc_N	ADH_N_2
Tatro_000100-T1	0.794342	4.52219	24.9924	5.42944e-05	0.00144016	322845	transcription factor	abaA	TEA	-
Tatro_005295-T1	0.794285	6.14293	8.14975	0.00927069	0.0464412	32098	telomere length regulation protein	TEL2	Telomere_reg-2	-
Tatro_008631-T1	0.793895	6.40186	39.3452	2.71558e-06	0.000198857	-	-	-	Peptidase_S8	-
Tatro_001015-T1	0.793343	6.00661	14.7649	0.000897915	0.0101179	-	-	-	RNA_polI_A34	-
Tatro_000039-T1	0.79324	5.36499	10.3284	0.00403605	0.0266854	322895	myb-like dna-binding domain protein	-	Scm3	-
Tatro_006152-T1	0.792601	3.36424	11.8183	0.00237502	0.0188592	30365	mechanosensitive ion channel family protein	-	MS_channel	MS_channel
Tatro_009290-T1	0.792155	5.53811	15.7686	0.000657763	0.00843728	220443	transmembrane anterior posterior transformation 1	-	DUF747	-
Tatro_010739-T1	0.791876	5.31694	9.56801	0.00535148	0.032059	297060	csi2 protein	-	-	-
Tatro_007422-T1	0.788791	6.80253	11.5804	0.00258002	0.0197443	173231	c2h2 type zinc finger domain-containing protein	CRZ1	zf-C2H2	-
Tatro_008633-T1	0.788389	5.70153	24.3185	6.39421e-05	0.00163343	215171	ankyrin repeat protein	-	Ank_2,NACHT,PNP_UDP_1	Ank_2
Tatro_011333-T1	0.787132	3.9515	11.9272	0.00228715	0.0183462	81402	carboxylesterase family protein	-	COesterase	COesterase
Tatro_006192-T1	0.786493	7.13831	10.2445	0.004162	0.027218	295634	copii coat assembly protein sec16	SEC16	Sec16,Sec16_C,Sec16_N	-
Tatro_005762-T1	0.786432	5.24783	9.25953	0.00601474	0.0345588	-	-	-	RIX1	-
Tatro_008894-T1	0.786122	4.78363	17.2021	0.000428387	0.00627669	-	-	-	HET	-
Tatro_001490-T1	0.784738	7.14856	22.3667	0.000104215	0.00234997	-	-	-	-	-
Tatro_001802-T1	0.784703	6.38917	25.7549	4.52565e-05	0.0012599	133202	aspartyl-trna synthetase	MSD1	tRNA-synt_2,tRNA_anti-codon	-
Tatro_003055-T1	0.783645	8.28784	28.9218	2.19265e-05	0.000755414	-	-	-	Fungal_trans,zf-C2H2	-
Tatro_004416-T1	0.783183	6.00597	10.8207	0.00337659	0.0236466	32890	histidine kinase	-	GAF,HATPase_c,HisKA,Response_reg	HATPase_c
Tatro_008640-T1	0.781822	6.57482	11.9977	0.00223227	0.018116	91536	hypothetical protein	-	-	-
Tatro_008924-T1	0.779155	6.73192	22.7602	9.42684e-05	0.0021569	133021	kelch repeat protein	-	Kelch_5	Kelch_5
Tatro_001733-T1	0.779099	4.8451	25.7356	4.54638e-05	0.001261	-	-	-	PX	-
Tatro_004589-T1	0.778189	5.57494	14.1133	0.00110465	0.0116175	-	-	-	Dynamin_M,Dynamin_N,GED	Dynamin_N
Tatro_011064-T1	0.777807	3.95217	9.85197	0.00481172	0.0299012	306764	hypothetical protein	-	-	hypothetical_protein
Tatro_003602-T1	0.777125	6.00229	17.9598	0.000343889	0.00543453	34457	transglutaminase-like superfamily protein	-	Transglut_core	-
Tatro_002587-T1	0.775307	4.77187	15.6596	0.000680064	0.00862502	-	-	-	NB-ARC,PNP_UDP_1,TPR_10,TPR_12,TPR_7	PNP_UDP_1
Tatro_005070-T1	0.774107	6.89611	30.4242	1.5806e-05	0.000617201	286376	hypothetical protein	-	DUF2722	-
Tatro_002063-T1	0.772311	7.48303	27.3613	3.11443e-05	0.00098263	302883	glycoside hydrolase family 76 protein	-	Glyco_hydro_76	-
Tatro_004331-T1	0.771515	6.75596	10.6405	0.00360309	0.0247357	173382	rho gtpase activator	RGD1	FCH,RhoGAP	-
Tatro_003749-T1	0.771348	6.21639	22.5681	9.89875e-05	0.00225341	320612	hypothetical protein	-	-	-
Tatro_006573-T1	0.771142	5.20382	22.0045	0.000114392	0.00253314	302386	adenylate-forming enzyme	-	AMP-binding,AMP-binding_C	-
Tatro_007607-T1	0.771076	6.13284	12.2844	0.00202336	0.0169247	234225	hypothetical protein	-	CoA_transf_3	CoA_transf_3
Tatro_003509-T1	0.77089	3.14875	8.38942	0.00842939	0.0439089	-	-	-	NB-ARC,PNP_UDP_1,TPR_10,TPR_12,TPR_7	PNP_UDP_1
Tatro_004405-T1	0.770368	3.08283	9.92461	0.0046835	0.0293273	285447	secreted protein	-	DUF1223	-
Tatro_010479-T1	0.77028	5.10975	30.8845	1.4326e-05	0.000588217	156885	cytochrome p450	-	p450	-
Tatro_000882-T1	0.768251	5.14473	11.0724	0.00308609	0.0222179	300255	hypothetical protein	-	-	hypothetical_protein
Tatro_000526-T1	0.76709	1.9901	7.92594	0.0101409	0.0496145	42455	oxidoreductase-like protein	-	DUF1295	-
Tatro_005585-T1	0.766717	8.95046	11.7482	0.00243346	0.0189981	-	-	BNI4	-	-
Tatro_001449-T1	0.766415	3.97501	8.79396	0.00719443	0.039458	319673	secreted protein	-	-	hypothetical_protein
Tatro_010194-T1	0.766036	3.5788	12.5367	0.00185718	0.0160868	212797	hypothetical protein	-	DUF4246	-
Tatro_009057-T1	0.765025	5.43986	16.159	0.000584218	0.00777777	47086	xaa-pro dipeptidase app	ICP55	AMP_N,Peptidase_M24	-
Tatro_010789-T1	0.763699	5.23178	13.7742	0.00123249	0.012369	233320	oligopeptide transporter	-	OPT	-
Tatro_002688-T1	0.763677	6.16932	14.1171	0.00110328	0.0116168	53602	fungal zn binuclear cluster domain containing protein	-	Fungal_trans_2,Zn_clus	-
Tatro_008986-T1	0.763249	6.36438	8.41117	0.00835733	0.0437119	281902	hypothetical protein	-	-	-
Tatro_002686-T1	0.761772	6.17167	11.4169	0.0027321	0.0204606	290379	pathway-specific nitrogen regulator	-	Fungal_trans,Zn_clus	-
Tatro_006965-T1	0.760665	2.48625	8.74982	0.00731893	0.0398618	-	-	-	-	-
Tatro_004015-T1	0.758958	6.99686	9.65777	0.00517396	0.0313554	33894	nucleolar gtp-binding protein	NOG1	NOG1,NOGCT	-
Tatro_004845-T1	0.756697	7.68214	30.5504	1.53845e-05	0.000608844	300768	gpi anchored	-	-	-
Tatro_001009-T1	0.75568	7.63951	20.7153	0.000160471	0.00318534	79173	snare-dependent exocytosis protein	SRO7	Lgl_C,WD40	-
Tatro_005713-T1	0.755247	6.63941	19.8104	0.000204866	0.00378505	295282	ph domain-containing protein	-	PH_9	-
Tatro_003813-T1	0.755178	5.1967	8.84358	0.00705726	0.0389797	181530	c2h2 finger domain protein	-	Fungal_trans,zf-C2H2	Fungal_trans
Tatro_002778-T1	0.754603	7.09602	11.7957	0.00239368	0.0188592	174746	las seventeen-binding protein	-	Ysc84	Ysc84
Tatro_011705-T1	0.753188	5.93665	12.0718	0.00217606	0.0178263	168377	helix-loop-helix dna binding protein	CBF1	HLH	-
Tatro_003832-T1	0.750978	7.11947	8.01942	0.00976689	0.0483448	301148	nuclear segregation protein	BFR1	-	-
Tatro_002585-T1	0.749202	3.68072	8.11374	0.00940494	0.0469307	-	-	-	NB-ARC,SesA,TPR_10,TPR_12	TPR_10
Tatro_002890-T1	0.747976	4.76651	10.5196	0.00376443	0.0254509	90126	amp dependent ligase	-	AMP-binding,AMP-binding_C	AMP-binding
Tatro_006154-T1	0.747057	5.21604	11.3154	0.00283151	0.0209211	295605	dna damage repair protein	RAD9	BRCT,BRCT_2,Rad9_Rad53_bind	-
Tatro_011496-T1	0.746462	6.1507	24.1368	6.68538e-05	0.00168862	129729	inositol 5-phosphatase	-	Exo_endo_phos	-
Tatro_001337-T1	0.746207	6.64394	8.27862	0.00880732	0.0452029	223478	grisea protein	-	Copper-fist	-
Tatro_002310-T1	0.745338	4.77999	13.3559	0.00141309	0.0134603	-	-	-	Peptidase_S8	Peptidase_S8
Tatro_010614-T1	0.742815	3.8683	14.6148	0.00094144	0.0104126	145314	asparaginase-like protein	-	Ank_2,Asparaginase	-
Tatro_009683-T1	0.74254	5.1382	8.63448	0.00765562	0.0411227	-	-	-	Ank,Ank_4,Peptidase_S8	-
Tatro_001608-T1	0.74048	7.28582	14.5033	0.00097532	0.0106952	245984	glycoside hydrolase family 3 protein	BGL1	Fn3-like,Glyco_hydro_3,Glyco_hydro_3_C,PA14	-
Tatro_006284-T1	0.737727	8.3013	9.69329	0.00510552	0.0311703	84318	peptidase family m48	STE24	Peptidase_M48,Peptidase_M48_N	-
Tatro_000956-T1	0.735464	8.65429	13.5781	0.0013138	0.0128409	300293	eukaryotic translation initiation factor 3 subunit 6	INT6	PCI,eIF3_N	-
Tatro_006964-T1	0.734113	5.7914	20.4829	0.000170769	0.00332371	256746	osmosensor protein	SHO1	SH3_1,SH3_9	-
Tatro_005917-T1	0.733837	6.42643	19.8924	0.000200336	0.0037288	295421	histone-lysine n-methyltransferase set9	set9	SET	-
Tatro_009406-T1	0.733281	6.58683	10.3173	0.00405252	0.0267734	220623	trna ligase	trl1	RNA_lig_T4_1,tRNA_lig_CPD,tRNA_lig_kinase	-
Tatro_007882-T1	0.732413	4.65841	14.3671	0.00101847	0.0109941	90451	defects in morphology protein 1	-	Exo5	-
Tatro_011159-T1	0.732208	5.5067	14.7017	0.000915969	0.0102315	217580	ankyrin repeat domain-containing protein 52	-	Ank,Ank_2,Ank_3,Ank_4,F-box-like,HeLo,NACHT	Ank_2
Tatro_001243-T1	0.730462	3.89927	8.10911	0.00942233	0.0469915	-	-	-	Ank,Ank_2,Ank_4,NACHT	Ank_2
Tatro_007069-T1	0.728319	7.5374	11.9143	0.00229744	0.0183959	139833	sh3 domain-containing protein	-	SH3_1,SH3_2,SH3_9	-
Tatro_006784-T1	0.728139	4.42724	19.2664	0.000237931	0.00417867	241220	dtdp-d-glucose -dehydratase	GAL102	GDP_Man_Dehyd	-
Tatro_000671-T1	0.727415	4.43833	26.1047	4.16719e-05	0.00120086	-	-	-	HMG_box,SprT-like,Zn_ribbon_SprT	-
Tatro_002399-T1	0.726688	2.301	9.58016	0.00532705	0.0319503	315798	zinc-finger transcription factor	-	Fungal_trans_2	-
Tatro_010751-T1	0.724578	5.86582	15.4338	0.000728958	0.00885783	288941	ubiquitin c-terminal hydrolase family protein	-	UCH_1	-
Tatro_011874-T1	0.723991	6.14725	22.3644	0.000104275	0.00234997	44723	yd repeat-containing protein	-	SpvB,TcdB_toxin_midC,TcdB_toxin_midN	-
Tatro_011595-T1	0.723649	8.41011	16.4206	0.000540016	0.00735731	-	-	DUR3	SSF	-
Tatro_008630-T1	0.723511	5.66448	46.5354	7.89036e-07	8.75927e-05	142946	haemolysin-iii channel protein	-	HlyIII	-
Tatro_001001-T1	0.723182	5.67819	8.89905	0.00690735	0.0383405	222809	rrna processing protein	NOP9	PUF	-
Tatro_008233-T1	0.723037	3.49901	12.096	0.00215806	0.0177347	92111	hypothetical protein	-	-	hypothetical_protein
Tatro_002311-T1	0.722307	4.69261	9.54924	0.00538943	0.0322005	-	-	-	Ank_2,Ank_4	WD40
Tatro_003677-T1	0.721754	7.27975	10.4975	0.00379482	0.0255412	301235	mitogen-activated protein kinase	HOG1	Pkinase	-
Tatro_004602-T1	0.720507	5.54868	10.0695	0.00443881	0.0283277	131158	hypothetical protein	-	-	-
Tatro_007923-T1	0.720314	7.47565	9.42862	0.0056406	0.0332156	211684	topoisomerase ii-associated protein pat1	PAT1	PAT1	-
Tatro_010457-T1	0.719568	3.46158	14.6252	0.000938348	0.0103926	50902	g-protein coupled receptor	-	7tm_2,Dicty_CAR	-
Tatro_011007-T1	0.719396	7.34594	8.77952	0.0072349	0.0394998	81583	conserved hypothetical protein [Trichoderma atroviride IMI 206040]	-	DUF3883	hypothetical_protein
Tatro_005212-T1	0.714749	3.64232	8.70587	0.00744525	0.0402572	164928	homeobox domain-containing protein	-	Homeobox	Homeodomain
Tatro_001127-T1	0.714583	6.88824	11.4128	0.00273609	0.0204606	-	-	PAN2	RNase_T,UCH_1	-
Tatro_005689-T1	0.712664	10.2865	13.3858	0.00139926	0.0134	301930	40s ribosomal protein s0	RPS0	40S_SA_C,Ribosomal_S2	-
Tatro_006814-T1	0.712258	2.50636	10.7836	0.0034219	0.023871	-	-	-	-	hypothetical_protein
Tatro_009887-T1	0.711296	5.96816	12.0252	0.00221124	0.0179941	39393	nuclear gtp-binding protein nug1	NUG1	GN3L_Grn1,MMR_HSR1	-
Tatro_005294-T1	0.710294	6.64995	14.2831	0.00104615	0.0111749	-	-	PAK4	Pkinase	Pkinase
Tatro_009960-T1	0.710125	4.10906	21.1189	0.000144168	0.00292631	318846	cysteine-binding protein	-	Fungal_trans_2,Zn_clus	-
Tatro_007082-T1	0.709545	5.74392	11.3594	0.00278796	0.0206958	40957	atp-dependent rna helicase dbp4	DBP4	DEAD,DUF4217,Helicase_C	-
Tatro_011239-T1	0.707624	3.99886	9.51576	0.00545788	0.0324372	142040	endothiapepsin precursor	-	Asp	Asp
Tatro_002702-T1	0.705862	3.37889	9.68349	0.0051243	0.0312385	53480	het domain-containing protein	-	HET	-
Tatro_000210-T1	0.705822	7.12154	11.7248	0.00245334	0.0190834	302694	hypothetical protein	-	-	-
Tatro_005480-T1	0.705031	6.13393	11.5111	0.00264334	0.0200283	321399	hypothetical protein	-	-	-
Tatro_002683-T1	0.704702	7.89436	9.14314	0.00628818	0.0357643	134128	serine threonine-protein kinase ssp1	-	Pkinase	Pkinase
Tatro_000043-T1	0.701207	6.08158	15.5323	0.00070718	0.00879516	253063	chromatin assembly factor 1 subunit	CAC2	WD40	-
Tatro_005426-T1	0.701116	4.73192	11.8555	0.00234461	0.0186573	30209	hypothetical protein	-	-	hypothetical_protein
Tatro_002756-T1	0.700242	3.70203	11.4893	0.00266355	0.0201266	134218	adenosine deaminase	AAH1	A_deaminase	A_deaminase
Tatro_008715-T1	0.699475	4.16945	15.9608	0.000620359	0.00807274	281697	uv excision repair protein	-	-	hypothetical_protein
Tatro_008689-T1	0.697131	6.43418	15.4789	0.000718892	0.00883338	47313	kh domain rna-binding protein	HEK2	KH_1	-
Tatro_000553-T1	0.696051	5.46627	21.7034	0.000123681	0.00264862	-	-	-	-	hypothetical_protein
Tatro_008765-T1	0.694594	5.16802	8.24303	0.00893268	0.0455602	91430	trna pseudouridine synthase d	PUS7	TruD	-
Tatro_000215-T1	0.694286	5.99488	11.208	0.00294111	0.0214692	252705	kinesin motor domain-containing protein	KIP1	Kinesin,Microtub_bind	-
Tatro_010030-T1	0.689469	7.32881	13.144	0.00151553	0.0141219	221851	idc1 protein	-	-	-
Tatro_011325-T1	0.688547	3.95689	11.7395	0.00244082	0.0190354	217864	ph domain-containing protein	-	PH	-
Tatro_005527-T1	0.687835	7.24197	11.5471	0.00261018	0.0199029	130416	5-aminolevulinate synthase	HEM1	Aminotran_1_2	-
Tatro_004037-T1	0.687664	4.63044	16.8227	0.00047905	0.00681585	-	-	-	Zn_clus	-
Tatro_003421-T1	0.687654	9.26627	28.6811	2.3129e-05	0.000778936	128510	sulfite reductase beta subunit	MET5	Flavodoxin_1,NIR_SIR,NIR_SIR_ferr,POR_N	NIR_SIR
Tatro_005473-T1	0.687532	8.40454	8.92094	0.00684916	0.0380876	29631	ste like transcription factor	-	STE,zf-C2H2	STE
Tatro_000498-T1	0.684811	7.2771	11.4194	0.00272976	0.0204606	-	-	-	-	-
Tatro_000046-T1	0.683207	5.69598	18.6297	0.000284249	0.00475971	-	-	DUS3	Dus	-
Tatro_002968-T1	0.682918	5.81741	8.14333	0.00929444	0.0465343	42883	hypothetical protein	-	ATP13,PPR_3	-
Tatro_010061-T1	0.681913	4.72751	8.38588	0.00844118	0.0439089	221915	trna (uracil-5-)-methyltransferase	TRM2	TRAM,tRNA_U5-meth_tr	-
Tatro_009684-T1	0.681682	5.4584	19.0427	0.000253189	0.00435311	-	-	-	-	-
Tatro_000380-T1	0.679764	5.66389	11.7295	0.00244935	0.0190688	-	-	-	NACHT	Ank_2
Tatro_002873-T1	0.679061	9.1674	16.9301	0.000464076	0.00667675	296922	serine	-	Peptidase_S28	-
Tatro_003162-T1	0.677694	5.99758	14.9861	0.00083769	0.00975714	43203	sda1 domain-containing protein	SDA1	NUC130_3NT,SDA1	-
Tatro_008404-T1	0.677622	5.91254	11.0104	0.00315495	0.0226411	156403	pantothenate transporter liz1	TNA1	MFS_1	-
Tatro_008971-T1	0.677553	5.18475	14.0523	0.00112651	0.0117657	215831	cytosolic cu zn superoxide dismutase	SOD4	Sod_Cu	-
Tatro_008386-T1	0.677472	6.10713	10.5427	0.00373296	0.025337	315483	hypothetical protein	-	DUF4139,DUF4140	DUF4139
Tatro_001999-T1	0.676264	3.85003	10.0653	0.00444581	0.0283322	47911	cytochrome b2	-	Cyt-b5,FMN_dh	FMN_dh
Tatro_003275-T1	0.674705	3.89856	12.4579	0.00190744	0.0163349	43314	trna-specific adenosine-34 deaminase subunit	-	dCMP_cyt_deam_1	-
Tatro_005676-T1	0.672008	6.52263	21.0557	0.000146594	0.00296887	295253	protein arginine n-methyltransferase	-	PRMT5,PRMT5_C,PRMT5_TIM	-
Tatro_007935-T1	0.671642	4.29844	13.6669	0.00127629	0.0126253	90504	heterokaryon incompatibility protein	-	HET	-
Tatro_010645-T1	0.671146	5.20995	14.007	0.00114307	0.0118351	175141	rna polymerase iii rpc4	-	RNA_pol_Rpc4	-
Tatro_004505-T1	0.670833	6.0855	10.5158	0.00376967	0.0254672	-	-	-	NMT1	NMT1
Tatro_010455-T1	0.670172	5.32548	14.9243	0.000854071	0.00984591	-	-	-	-	-
Tatro_001586-T1	0.670119	6.87756	8.38983	0.00842803	0.0439089	131580	nacht and ankyrin domain protein	-	Ank_2,NACHT	Ank_2
Tatro_011631-T1	0.669474	6.44134	15.3929	0.000738226	0.00893494	216473	mitogen-activated protein kinase kinase kinase	STE11	Pkinase,Ras_bdg_2,SAM_1,SAM_2	-
Tatro_007801-T1	0.665842	2.30003	7.96674	0.00997578	0.0490736	-	-	-	-	-
Tatro_001403-T1	0.664238	4.70557	13.2172	0.00147928	0.0138559	36279	calcium proton exchanger	VCX1	Na_Ca_ex	-
Tatro_008930-T1	0.66298	4.93574	12.6565	0.00178364	0.0157427	-	-	-	-	hypothetical_protein
Tatro_003196-T1	0.662914	7.67867	18.44	0.000299892	0.00492985	141294	xanthine dehydrogenase	-	Ald_Xan_dh_C,Ald_Xan_dh_C2,CO_deh_flav_C,FAD_binding_5,Fer2,Fer2_2	-
Tatro_005340-T1	0.662478	5.83901	9.594	0.0052994	0.0318531	321285	negative acting factor	-	Zn_clus	-
Tatro_005992-T1	0.661893	6.28399	26.6901	3.63492e-05	0.00107954	171921	het-s domain-containing protein	-	HeLo	hypothetical_protein
Tatro_003988-T1	0.660126	4.55789	11.638	0.00252863	0.0195053	-	-	-	Ank_2,Ank_3,NACHT,PNP_UDP_1	Ank_2
Tatro_003254-T1	0.659644	8.13555	17.8364	0.000356305	0.0055817	141213	glutamate synthase	GLT1	Fer4_20,GATase_2,GXGXG,Glu_syn_central,Glu_synthase,Pyr_redox_2	-
Tatro_000572-T1	0.658571	6.53245	10.2029	0.00422609	0.0274574	41548	ribosome assembly protein	NOC2	Noc2	-
Tatro_011029-T1	0.657925	5.60022	9.61447	0.00525877	0.0316996	316977	ankyrin repeat protein	-	CorA	hypothetical_protein
Tatro_008522-T1	0.657782	5.72615	19.6474	0.000214213	0.00388664	297899	hypothetical protein	-	-	hypothetical_protein
Tatro_009685-T1	0.65659	7.11134	16.5942	0.000512717	0.00710378	318640	ankyrin repeat-containing	-	Ank,Ank_2,Ank_3,Ank_4	Ank_2
Tatro_004521-T1	0.65633	2.40502	9.54051	0.0054072	0.032254	2481	tpa: zn 2cys6 transcription factor	-	Fungal_trans,Zn_clus	Fungal_trans
Tatro_004043-T1	0.655248	6.60158	9.86557	0.00478744	0.0297914	33630	ribosome biogenesis protein	BMS1	AAA,AARP2CN,RIBIOP_C	-
Tatro_006788-T1	0.653678	5.0863	8.49078	0.0080993	0.04274	219237	nucleolar complex-associated protein	-	CBF,NOC3p	-
Tatro_011302-T1	0.652463	5.70745	11.3616	0.0027858	0.0206958	90720	duf803 domain membrane protein	-	Mg_trans_NIPA	-
Tatro_002589-T1	0.65182	7.20767	16.1192	0.000591296	0.00781902	-	-	-	T5orf172	T5orf172
Tatro_003478-T1	0.651745	6.92836	23.0854	8.68299e-05	0.00202273	-	-	HRQ1	CDT1,DEAD,DUF1998,Helicase_C	-
Tatro_005430-T1	0.651292	6.0497	10.0127	0.00453297	0.028609	127206	transducin family protein	PWP1	WD40	-
Tatro_007211-T1	0.650405	3.82184	16.798	0.000482574	0.00684433	-	-	-	HET	HET
Tatro_009585-T1	0.650015	6.03018	29.5466	1.91132e-05	0.000690224	242989	glycosyltransferase family 31 protein	-	Fringe	-
Tatro_004933-T1	0.649825	6.24116	8.79173	0.00720067	0.039458	5520	hypothetical protein	-	DUF2406	-
Tatro_004939-T1	0.649248	6.65786	9.89953	0.00472736	0.0294866	226566	chitin synthase activator	CHS4	Sel1	-
Tatro_000573-T1	0.648398	6.02191	9.29961	0.00592364	0.0342102	268515	rhoptry protein	-	Cep57_CLD_2,Cep57_MT_bd	-
Tatro_010325-T1	0.647369	4.44393	17.1046	0.000440815	0.00640357	235024	nacht and ankyrin domain protein	-	Ank_2,NACHT	Ank_2
Tatro_006767-T1	0.647059	4.70374	11.7939	0.00239515	0.0188592	-	-	-	Ank_2,Ank_3,Ank_4,HET,Helo_like_N,NACHT,NACHT_N	Ank_2
Tatro_009719-T1	0.646783	7.9879	38.4839	3.18046e-06	0.00021999	299843	duf124 domain-containing protein	-	AIM24	-
Tatro_006729-T1	0.646511	4.69579	11.0913	0.00306538	0.0221213	219142	hypothetical protein	-	-	-
Tatro_003451-T1	0.644479	7.12163	26.6869	3.63767e-05	0.00107954	-	-	YND1	GDA1_CD39	-
Tatro_004899-T1	0.643645	6.91096	11.617	0.00254717	0.0195929	162972	la domain family	-	La	-
Tatro_011510-T1	0.643401	5.70556	8.79727	0.00718519	0.039444	-	-	-	Methyltransf_23	Methyltransf_23
Tatro_009824-T1	0.642627	5.07307	14.3673	0.0010184	0.0109941	87882	glycosyltransferase family 22 protein	ECM39	Glyco_transf_22	-
Tatro_007459-T1	0.641132	7.72979	11.7686	0.00241628	0.0189278	157100	dipeptidyl peptidase	-	PD40,Peptidase_S9	-
Tatro_002978-T1	0.639409	4.57123	12.3868	0.00195399	0.0166071	317637	brca1 c terminus domain-containing protein	DPB11	BRCT,PTCB-BRCT	-
Tatro_006546-T1	0.639334	5.23492	8.18835	0.00912912	0.0461434	-	-	-	-	DUF2408
Tatro_010414-T1	0.639215	7.5798	8.42458	0.00831322	0.0436129	129494	domain-containing protein	-	DnaJ	-
Tatro_011706-T1	0.636626	4.08468	18.4579	0.000298381	0.00492219	238619	pq loop repeat protein	RTC2	PQ-loop	-
Tatro_011431-T1	0.636049	5.15454	8.31348	0.00868643	0.0447768	313961	hypothetical protein	-	-	-
Tatro_008357-T1	0.635179	5.58782	10.2938	0.00408751	0.026907	281093	tpr repeat-containing protein	-	TPR_16,TPR_2,TPR_8	-
Tatro_001741-T1	0.634146	5.95219	15.626	0.000687118	0.0086656	323312	fam96b-like protein	-	FeS_assembly_P	FeS_assembly_P
Tatro_002017-T1	0.632503	7.46476	19.8081	0.000204996	0.00378505	82291	isocitrate dehydrogenase	IDP2	Iso_dh	-
Tatro_011164-T1	0.631293	4.31672	9.93687	0.00466224	0.0292553	282610	het domain protein	-	Ank_2,HET	-
Tatro_011538-T1	0.630699	7.27275	23.2075	8.42046e-05	0.00199255	262939	glucokinase	GLK1	Hexokinase_1,Hexokinase_2	-
Tatro_004893-T1	0.63065	4.22601	9.76741	0.00496589	0.0305147	248464	c2h2 transcription factor	NRG1	zf-C2H2	-
Tatro_006029-T1	0.629728	6.26777	15.5278	0.000708151	0.00879516	321843	hypothetical protein	-	-	hypothetical_protein
Tatro_009797-T1	0.629451	7.08893	9.49509	0.00550063	0.0325978	221418	nadph dehydrogenase	OYE32	Oxidored_FMN	Oxidored_FMN
Tatro_005725-T1	0.628918	5.25862	15.9674	0.000619115	0.00806823	321611	urb2 npa2 family protein	-	Urb2	-
Tatro_009810-T1	0.628823	5.668	10.5978	0.00365925	0.0249822	318735	trna (guanine-n -)-methyltransferase	TRM5	Met_10	-
Tatro_002638-T1	0.628687	9.00753	11.5815	0.00257902	0.0197443	255456	glutamate decarboxylase	-	Pyridoxal_deC	Pyridoxal_deC
Tatro_009088-T1	0.628631	9.97451	19.1024	0.000249011	0.00429771	142365	glycosyltransferase family 2 protein	-	Chitin_synth_2,Cyt-b5,DEK_C,Myosin_head	-
Tatro_002996-T1	0.628596	5.46351	23.0903	8.67223e-05	0.00202273	299214	hypothetical protein	-	-	-
Tatro_001893-T1	0.628196	6.71327	8.16057	0.00923074	0.0464006	155739	arabinan endo- -alpha-l-arabinosidase a	-	DUF1080,Glyco_hydro_43	-
Tatro_008448-T1	0.627854	7.28452	8.49647	0.00808121	0.0427197	-	-	-	LysM	LysM
Tatro_008486-T1	0.627021	7.05887	8.2272	0.00898907	0.045762	262057	btb poz domain containing protein	-	BTB	BTB
Tatro_011044-T1	0.626833	6.34273	9.61656	0.00525464	0.0316996	291266	histone deacetylation protein rxt3	-	Rxt3	Rxt3
Tatro_009018-T1	0.625698	6.05221	13.789	0.00122659	0.012351	154987	intermediate filament protein mdm1	TRM8	Methyltransf_4	-
Tatro_009103-T1	0.624596	6.09597	13.9502	0.00116423	0.0119098	91144	chitin synthase d	chsD	Chitin_synth_2	-
Tatro_011826-T1	0.624526	5.87186	11.2911	0.0028559	0.0210321	282276	hypothetical protein	-	-	hypothetical_protein
Tatro_009723-T1	0.624369	4.01804	9.91995	0.00469163	0.0293419	87968	c2h2 finger domain	-	-	hypothetical_protein
Tatro_009442-T1	0.6241	5.70244	10.3622	0.00398644	0.0264556	139449	c6 finger domain	-	Zn_clus	-
Tatro_000335-T1	0.622885	6.79894	9.29118	0.00594267	0.03426	-	-	-	zf-CCCH	-
Tatro_003330-T1	0.62215	6.4546	8.19381	0.00910929	0.0461209	282889	wd domain containing protein	-	Bromodomain	-
Tatro_010097-T1	0.62207	4.51221	10.8992	0.00328293	0.0231712	292965	af323583_1beta transducin-like protein het-e2c*4	-	NACHT,NACHT_N,WD40	WD40
Tatro_005240-T1	0.621133	7.62692	26.7616	3.57523e-05	0.00106806	294940	sam and ph domain-containing protein	-	SAM_2	-
Tatro_003490-T1	0.621093	8.38248	32.8007	9.60462e-06	0.000449749	301356	serine hydroxymethyltransferase	-	SHMT	-
Tatro_001577-T1	0.619958	4.07695	8.53356	0.00796431	0.0424009	293704	wd40 repeat-like-containing domain	-	-	-
Tatro_010936-T1	0.619507	8.24304	10.1571	0.00429779	0.0277437	46358	inner membrane transport protein yeij	-	Nucleos_tra2_C,Nucleos_tra2_N	-
Tatro_003206-T1	0.619389	6.92409	14.9469	0.00084804	0.0097939	218512	ribosomal rna-processing protein 12	RRP12	NUC173	-
Tatro_005765-T1	0.61911	6.88546	11.2542	0.00289337	0.0212732	301990	meab protein	-	bZIP_1	-
Tatro_000649-T1	0.618855	7.05033	19.4329	0.000227231	0.00404606	132157	udp-glucose:glycoprotein glucosyltransferase	KRE5	Glyco_transf_8,UDP-g_GGTase	-
Tatro_007804-T1	0.61853	3.786	10.3489	0.00400584	0.0265442	289170	abc multidrug transporter	-	ABC_membrane,ABC_tran	ABC_tran
Tatro_000078-T1	0.618492	6.24964	16.6543	0.000503616	0.00701085	161211	golgi complex component	VPS8	Vps8	-
Tatro_011101-T1	0.6169	5.58471	17.1949	0.000429289	0.00627669	45960	small nucleolar ribonucleoprotein complex subunit	utp7	BING4CT,WD40	-
Tatro_000808-T1	0.615868	3.37379	9.49392	0.00550306	0.0325978	150220	beta-	-	Glyco_hydro_1	-
Tatro_008815-T1	0.615814	8.71244	13.3825	0.0014008	0.0134	298272	ribophorin i	OST1	Ribophorin_I	-
Tatro_009773-T1	0.614023	5.44608	25.1127	5.27462e-05	0.00140988	128093	f-box domain-containing protein	-	F-box,F-box-like	F-box
Tatro_006674-T1	0.613196	5.86024	30.2701	1.63381e-05	0.000627818	152740	tfiih p62 subunit domain-containing protein	TFB1	BSD,PH_TFIIH	-
Tatro_010094-T1	0.612897	8.51027	10.3	0.00407817	0.0268849	39552	mfs peptide transporter	PTR2	PTR2	-
Tatro_005083-T1	0.612714	6.35929	10.8095	0.00339024	0.0236825	226825	molybdenum cofactor biosynthesis protein 1 b	-	Fer4_12,MoaC,Mob_synth_C,Radical_SAM	MoaC
Tatro_000042-T1	0.611496	8.48654	13.5023	0.00134677	0.013078	296419	abc transporter	-	ABC_membrane,ABC_tran	-
Tatro_009168-T1	0.610143	2.756	8.52101	0.00800367	0.0425513	-	-	-	Fungal_trans,Zn_clus	-
Tatro_001004-T1	0.60922	6.03875	29.4667	1.94499e-05	0.000697881	137944	gtpase-activating protein	gap1	RasGAP,RasGAP_C	RasGAP
Tatro_000702-T1	0.608693	4.30861	9.79279	0.00491907	0.0303584	163283	sgt1-like protein	-	SGT1	-
Tatro_002395-T1	0.608351	5.51458	12.3009	0.00201198	0.016874	83764	pentatricopeptide repeat domain-containing protein	-	PPR,PPR_2,PPR_3	-
Tatro_001021-T1	0.608336	4.73624	15.5997	0.000692686	0.00869921	87063	ferric reductase like transmembrane component	-	FAD_binding_8,Ferric_reduct,NAD_binding_6	-
Tatro_011524-T1	0.607707	3.6592	8.51073	0.00803606	0.0426455	52125	beta-galactosidase	-	BetaGal_dom2,BetaGal_dom3,BetaGal_dom4_5,Glyco_hydro_35	Glyco_hydro_35
Tatro_010430-T1	0.607583	3.15239	9.40188	0.00569801	0.0333189	-	-	-	GCD14	-
Tatro_004670-T1	0.60718	7.69978	9.45318	0.00558843	0.0329949	293811	tpr domain protein	-	NB-ARC,PNP_UDP_1,TPR_10,TPR_12	TPR_10
Tatro_007155-T1	0.607076	6.46133	35.7422	5.3445e-06	0.000308062	292221	spg20 protein	-	Senescence	-
Tatro_011426-T1	0.606974	4.94485	9.41238	0.00567541	0.0332709	313957	het-s domain protein	-	Pkinase	-
Tatro_011919-T1	0.606531	6.00727	11.4578	0.0026932	0.0202486	193684	phosphoethanolamine n-	-	Methyltransf_23	Methyltransf_23
Tatro_008519-T1	0.606418	7.29203	21.1529	0.000142878	0.00290669	49430	duf221 domain protein	-	PHM7_cyt,RSN1_7TM,RSN1_TM	-
Tatro_009064-T1	0.604304	5.36689	19.1182	0.000247921	0.00428712	281960	voltage gated chloride channel	GEF1	CBS,Voltage_CLC	-
Tatro_010615-T1	0.603586	8.16759	14.4846	0.000981112	0.0107326	232951	ubiquitin carboxyl-terminal hydrolase	UBP15	MATH,UCH,USP7_C2,USP7_ICP0_bdg	USP7_ICP0_bdg
Tatro_010951-T1	0.602643	6.16772	32.5411	1.01306e-05	0.000458525	291210	dual specificity	YVH1	DSPc	-
Tatro_008995-T1	0.59968	7.17287	9.02203	0.00658734	0.0368367	161711	hypothetical protein	-	-	-
Tatro_007721-T1	0.59927	5.6384	8.77973	0.00723429	0.0394998	129991	glycosyltransferase family 22	ALG9	Glyco_transf_22	-
Tatro_002477-T1	0.599157	6.45061	21.9956	0.000114656	0.00253314	281456	elongation factor 2	RIA1	EFG_C,EFG_II,GTP_EFTU,GTP_EFTU_D2	-
Tatro_003113-T1	0.598708	5.17921	13.3626	0.00141002	0.0134453	-	-	-	Peptidase_S8	Peptidase_S8
Tatro_009985-T1	0.597646	6.32113	8.28096	0.00879916	0.0452029	292877	u3 small nucleolar ribonucleoprotein mpp10	MPP10	Mpp10	-
Tatro_010233-T1	0.597404	7.06545	8.58234	0.00781343	0.0418205	156641	beta- -glucanase	-	Glyco_hydro_30,Glyco_hydro_30C	-
Tatro_000807-T1	0.597181	3.51375	11.4476	0.00270279	0.0203037	37336	mfs hexose	-	Sugar_tr	-
Tatro_006280-T1	0.596535	5.73228	7.92943	0.0101267	0.0496145	-	-	-	-	-
Tatro_004876-T1	0.594067	5.80106	8.24557	0.00892365	0.04554	294653	glucan 4-alpha-glucosidase	-	-	-
Tatro_008399-T1	0.592835	4.40274	19.5358	0.000220882	0.00396442	92254	mynd finger	-	zf-MYND	-
Tatro_006511-T1	0.592446	6.71138	13.7608	0.00123786	0.0123959	251604	atp-dependent rna helicase has1	HAS1	DEAD,DUF4217,Helicase_C	-
Tatro_001404-T1	0.592063	6.17051	11.88	0.00232479	0.0185653	162360	small nucleolar ribonucleoprotein complex subunit utp14	-	Utp14	-
Tatro_000762-T1	0.592058	6.61661	11.2003	0.00294905	0.0214894	137657	eif4-gamma eif5 eif2-epsilon	GCD6	Hexapep,Hexapep_2,NTP_transferase,W2	-
Tatro_008097-T1	0.590436	4.07262	16.3718	0.000547984	0.00742089	21879	zn 2cys6 transcription factor	-	Zn_clus	-
Tatro_005307-T1	0.590327	5.27587	15.4595	0.000723213	0.00884236	28439	sister chromatid separation protein	SRC1	HeH,MSC	-
Tatro_008314-T1	0.588151	5.65032	16.8564	0.000474294	0.00676961	281059	amino-acid n-acetyltransferase subunit	MAK10	Mak10	-
Tatro_000487-T1	0.584954	7.10748	15.6866	0.000674475	0.00857833	230271	rna recognition motif-containing protein	-	-	-
Tatro_010723-T1	0.584831	5.10396	27.4878	3.02578e-05	0.000964816	53133	nicotinamide-nucleotide adenylyltransferase 2	NMA1	CTP_transf_like	-
Tatro_007803-T1	0.584408	3.95094	8.67107	0.00754698	0.0407093	280284	hypothetical protein	-	4HBT_2	-
Tatro_011866-T1	0.583697	6.4408	18.9555	0.000259419	0.0044517	154139	glycoside hydrolase family 3 protein	bglE	Fn3-like,Glyco_hydro_3,Glyco_hydro_3_C	Glyco_hydro_3_C
Tatro_009566-T1	0.582326	4.92045	14.4798	0.000982618	0.010736	318539	dienelactone hydrolase	-	DLH	DLH
Tatro_011470-T1	0.58166	5.62988	11.8617	0.00233958	0.0186415	210501	sad1 unc domain protein	-	Sad1_UNC	-
Tatro_006014-T1	0.580243	8.54186	11.4978	0.00265561	0.0201004	302112	glycogen synthase	GSY1	Glycogen_syn	Glycogen_syn
Tatro_005168-T1	0.579992	5.25965	31.1128	1.36489e-05	0.00057351	227009	serine threonine protein	ENV7	Pkinase	-
Tatro_010235-T1	0.579361	5.96212	9.03036	0.00656629	0.0367876	144101	bar domain-containing protein	-	BAR,SH3_1,SH3_9	-
Tatro_005440-T1	0.578145	6.25079	12.6558	0.00178401	0.0157427	301797	hypothetical protein	-	-	-
Tatro_002630-T1	0.57735	2.38464	8.70673	0.00744274	0.0402572	167723	zinc finger protein odd-paired-like	-	zf-C2H2	hypothetical_protein
Tatro_005164-T1	0.575557	5.32749	8.25605	0.00888659	0.0454541	174792	wd repeat domain-containing protein	TRM82	WD40	-
Tatro_008766-T1	0.575268	7.58131	34.7035	6.54976e-06	0.000348494	142790	map kinase kinase 1	MKK1	Pkinase	-
Tatro_001693-T1	0.574018	5.44217	24.0061	6.90384e-05	0.00173406	142959	hydroxyproline-rich glycoprotein dz-hrgp	-	-	-
Tatro_001917-T1	0.572913	6.5265	12.0685	0.00217855	0.0178263	155772	complex i intermediate-associated protein 84	-	PPR	-
Tatro_006972-T1	0.572848	4.79435	8.36412	0.00851407	0.0442024	-	-	-	NACHT,NACHT_N,WD40	WD40
Tatro_001833-T1	0.572258	5.55819	19.7317	0.00020932	0.00384124	-	-	-	CDC14	-
Tatro_006608-T1	0.571123	5.48373	9.35888	0.0057917	0.0337081	146790	tartrate transporter	-	MFS_1	-
Tatro_001203-T1	0.57012	6.80035	21.5387	0.000129112	0.00269995	150676	glycoside hydrolase family 18 protein	CHT4	Glyco_hydro_18	-
Tatro_006545-T1	0.569661	4.76438	12.788	0.0017065	0.0152837	30187	protein	-	-	hypothetical_protein
Tatro_008861-T1	0.568823	6.87555	8.62198	0.00769313	0.0412641	81862	hypothetical protein	-	Pkinase_Tyr	hypothetical_protein
Tatro_000040-T1	0.567074	4.62959	9.32698	0.00586231	0.0339562	296421	autophagy protein apg6	atg6	APG6	-
Tatro_011283-T1	0.566985	3.83403	8.35723	0.00853728	0.0442973	282697	dna-binding protein hexbp	-	-	-
Tatro_006742-T1	0.565483	6.98003	9.25226	0.00603143	0.0346105	152656	elongator complex protein	ELP1	IKI3	-
Tatro_005807-T1	0.565311	4.14903	10.6758	0.00355739	0.0244931	31692	camp phosphodiesterase class-ii	PDE1	PDEase_II	-
Tatro_003922-T1	0.565206	7.23789	9.01924	0.00659442	0.0368534	247411	pentatricopeptide repeat protein	-	PPR,PPR_2,PPR_3	-
Tatro_005291-T1	0.565022	5.59894	9.69119	0.00510954	0.0311703	78256	wd domain-containing protein	DIP2	Utp12,WD40	-
Tatro_008170-T1	0.564869	5.96655	7.96611	0.00997831	0.0490736	92059	telomerase activating protein est1	-	EST1,EST1_DNA_bind	-
Tatro_005681-T1	0.562522	4.85563	8.18084	0.00915649	0.0462038	78010	atp-dependent rrna helicase spb4	SPB4	DEAD,DUF4217,Helicase_C	-
Tatro_000064-T1	0.562292	5.08335	18.2774	0.000314059	0.00509599	-	-	UGA2	Aldedh	-
Tatro_003488-T1	0.561459	7.89948	17.7041	0.000370164	0.00573595	311120	translational activator gcn1	GCN1	Gcn1_N,HEAT,HEAT_2,HEAT_EZ,ParcG,Ribosomal_L19e	-
Tatro_009776-T1	0.560226	6.85626	14.2703	0.00105045	0.0112048	198548	snare domain-containing protein	-	SNARE,Syntaxin	-
Tatro_004940-T1	0.559505	7.38531	13.9635	0.00115923	0.0118993	248556	chitin synthase 4	CHS3	Chitin_synth_2	-
Tatro_003273-T1	-0.561398	6.20345	9.38206	0.005741	0.0335215	299082	na(+) h(+) antiporter 2	-	Na_H_Exchanger	-
Tatro_006876-T1	-0.561601	5.2847	15.2345	0.000775325	0.00919203	40909	pre-mrna-splicing factor cwc15	CWC15	Cwf_Cwc_15	-
Tatro_005066-T1	-0.562415	9.06915	16.1562	0.000584717	0.00777777	301560	udp-galactopyranose mutase	-	Amino_oxidase,NAD_binding_8	-
Tatro_002450-T1	-0.562848	4.57699	11.1315	0.00302199	0.0219497	-	-	IRS4	EF-hand_4	hypothetical_protein
Tatro_010395-T1	-0.563321	3.56908	12.4374	0.0019207	0.0164017	315146	fungal specific transcription	-	Fungal_trans,Zn_clus	-
Tatro_007778-T1	-0.565137	5.4694	20.3165	0.000178585	0.00341667	297222	protein indc11	-	ADH_N,ADH_zinc_N,ADH_zinc_N_2	-
Tatro_003229-T1	-0.565791	5.56232	11.8052	0.00238583	0.0188592	317443	ctl transporter	-	Choline_transpo	-
Tatro_009258-T1	-0.565948	8.46822	10.1653	0.00428483	0.0277189	88379	peroxidase catalase	katG	peroxidase	-
Tatro_000155-T1	-0.568009	8.26043	17.4856	0.000394369	0.00596064	302728	nucleoside-diphosphate-sugar epimerase	-	Epimerase,NAD_binding_10,NmrA	-
Tatro_001415-T1	-0.568453	7.29929	21.6986	0.000123838	0.00264862	-	-	RAM1	Prenyltrans	-
Tatro_008374-T1	-0.568642	7.98646	12.3991	0.00194584	0.0165535	297809	hypothetical protein	-	-	-
Tatro_007457-T1	-0.569028	4.78771	11.7824	0.00240473	0.0189015	-	-	-	PWI	-
Tatro_003260-T1	-0.570264	6.41665	10.027	0.00450915	0.0285738	299091	cyclin-dependent protein kinase regulator pho80	-	-	-
Tatro_003293-T1	-0.571481	5.06322	13.254	0.00146138	0.0138032	299068	pyridoxamine phosphate oxidase family protein	-	Putative_PNPOx	-
Tatro_009054-T1	-0.572131	4.56617	12.5202	0.0018676	0.0160986	81748	3-methyl-2-oxobutanoate hydroxymethyltransferase	ECM31	Pantoate_transf	-
Tatro_001045-T1	-0.573725	7.83103	8.16411	0.00921775	0.0463828	300355	phospho-2-dehydro-3-deoxyheptonate aldolase	ARO4	DAHP_synth_1	-
Tatro_010028-T1	-0.574149	5.63529	10.5251	0.00375695	0.0254195	-	-	-	-	-
Tatro_005862-T1	-0.575136	5.29848	11.2403	0.00290765	0.0213434	302030	transmembrane alpha-helix domain-containing protein	-	SKG6	-
Tatro_003048-T1	-0.576021	5.69781	9.23031	0.00608212	0.0348569	132601	glycosyltransferase family 32 protein	-	Gly_transf_sug	Gly_transf_sug
Tatro_003059-T1	-0.576289	11.4326	7.91376	0.0101909	0.0497482	299189	isoamyl alcohol oxidase	-	BBE,FAD_binding_4	-
Tatro_007007-T1	-0.577115	4.20947	12.8665	0.00166224	0.0150245	152423	phosphatidylinositol -bisphosphate-binding	HSV2	WD40	-
Tatro_008693-T1	-0.580125	5.21046	10.8942	0.00328881	0.0231945	215281	mfs multidrug	-	MFS_1	-
Tatro_002506-T1	-0.582591	6.43662	9.55368	0.00538042	0.0321681	298071	small nuclear ribonucleoprotein e	-	LSM	LSM
Tatro_000495-T1	-0.58308	5.37183	14.3195	0.00103406	0.0110825	287758	glycosyltransferase family 90 protein	-	-	-
Tatro_000530-T1	-0.583226	4.68442	14.153	0.00109066	0.0115313	42240	rna polymerase ii mediator complex component med8	MED8	Med8	-
Tatro_010999-T1	-0.584877	6.74549	8.78479	0.0072201	0.0394909	81587	diphosphomevalonate decarboxylase	MVD1	GHMP_kinases_N	-
Tatro_001319-T1	-0.585166	3.23147	10.2475	0.00415733	0.0272072	223434	escrt-ii complex component	-	ESCRT-II	-
Tatro_009484-T1	-0.585504	4.98712	11.9982	0.00223184	0.018116	39549	siderophore iron transporter	-	MFS_1,TRI12	MFS_1
Tatro_005858-T1	-0.58695	4.66341	10.8181	0.0033798	0.0236507	295383	inositol phospholipid synthesis protein scs3p	-	Scs3p	-
Tatro_001709-T1	-0.586969	7.39961	8.17289	0.00918553	0.0462724	303098	squalene synthase	ERG9	SQS_PSY	SQS_PSY
Tatro_007984-T1	-0.587451	5.61389	9.5221	0.00544486	0.032424	297134	pq loop repeat protein	-	PQ-loop	-
Tatro_008142-T1	-0.58985	5.85285	12.8777	0.00165604	0.0150134	129286	cleavage and polyadenylation specificity factor subunit 5	-	NUDIX_2	-
Tatro_008910-T1	-0.592955	5.58344	15.1817	0.000788155	0.0092763	155142	hypothetical protein	-	-	-
Tatro_000173-T1	-0.593388	5.81398	23.3298	8.16634e-05	0.00195818	230830	autophagy protein	-	-	-
Tatro_004057-T1	-0.59401	5.16817	9.41044	0.00567958	0.0332709	167795	hypothetical protein	-	-	-
Tatro_005270-T1	-0.594112	6.21681	16.1448	0.000586735	0.00778159	-	-	-	APH	-
Tatro_005358-T1	-0.594676	9.79267	19.1732	0.000244162	0.00425485	135603	phosphoglucomutase 2	PGM2	PGM_PMM_I,PGM_PMM_II,PGM_PMM_III,PGM_PMM_IV	-
Tatro_010138-T1	-0.596119	6.83498	27.7847	2.82833e-05	0.000914833	300117	tlc domain-containing protein	-	TRAM_LAG1_CLN8	-
Tatro_009218-T1	-0.596198	4.31188	17.6156	0.000379768	0.00584739	131943	nucleotide-sugar transporter	gms1	Nuc_sug_transp	-
Tatro_010579-T1	-0.598202	9.84137	9.34577	0.00582062	0.0338107	296957	protein yop-1	YOP1	TB2_DP1_HVA22	-
Tatro_001158-T1	-0.598261	4.2671	11.581	0.00257944	0.0197443	-	-	HOF1	FCH,SH3_1	-
Tatro_003518-T1	-0.599989	4.04907	8.15793	0.00924049	0.0464193	248188	histone-like transcription factor and archaeal histone	-	CBFD_NFYB_HMF	-
Tatro_000820-T1	-0.603185	3.42401	12.3236	0.0019965	0.0167825	36851	oxidoreductase-like protein	-	Oxidored-like	-
Tatro_006477-T1	-0.604714	4.11027	11.7951	0.00239417	0.0188592	16456	mediator of rna polymerase ii transcription subunit 6	MED6	Med6	Med6
Tatro_004869-T1	-0.605244	3.69884	9.98905	0.0045729	0.0288154	31591	glycoside hydrolase family 18 protein	CHT4	Glyco_hydro_18	-
Tatro_001757-T1	-0.606622	6.77004	14.6811	0.000921951	0.0102856	323300	glycerol uptake protein 1	GUP1	MBOAT	MBOAT
Tatro_007879-T1	-0.607211	6.58394	43.0138	1.42014e-06	0.000128989	211778	vacuolar calcium ion transporter	-	Na_Ca_ex	-
Tatro_007244-T1	-0.60773	5.48995	12.5151	0.00187083	0.0160986	40825	phenylacrylic acid decarboxylase	PAD1	Flavoprotein	-
Tatro_003543-T1	-0.608412	6.03142	14.185	0.00107952	0.011447	266952	small nuclear ribonucleoprotein	-	LSM	LSM
Tatro_002812-T1	-0.608653	5.3503	11.2173	0.00293135	0.0214425	145861	acetamidase	-	Amidase	-
Tatro_007195-T1	-0.610812	4.90857	14.7665	0.000897454	0.0101179	264490	magnesium-dependent phosphatase	-	Acid_PPase	-
Tatro_009653-T1	-0.613174	6.31487	11.3508	0.00279639	0.0206958	39198	adenosine deaminase family protein	-	A_deaminase	-
Tatro_003819-T1	-0.613384	5.09775	18.3742	0.000305539	0.00499747	301162	peroxisome biosynthesis protein (pas10 peroxin-12)	PEX12	Pex2_Pex12,zf-C3HC4_3	-
Tatro_006205-T1	-0.613931	6.97066	17.9997	0.000339978	0.00541076	312376	ras-like protein rab7	-	Ras	-
Tatro_008722-T1	-0.614559	5.45046	21.9145	0.000117087	0.00257419	81964	sporulation protein rmd1	RMD1	DUF155	-
Tatro_004880-T1	-0.614598	6.75231	26.7795	3.56043e-05	0.00106718	29973	aromatic amino acid aminotransferase	ARO8	Aminotran_1_2	-
Tatro_008866-T1	-0.616286	3.46565	8.649	0.00761231	0.0409669	133039	domain protein	-	DnaJ	DnaJ
Tatro_008262-T1	-0.616302	5.37851	8.55201	0.00790687	0.04217	297746	sad1 interacting factor 1	-	GET2	GET2
Tatro_001474-T1	-0.61682	6.64191	9.04813	0.00652158	0.0366284	245798	vacuolar atp synthase subunit g	-	V-ATPase_G	-
Tatro_003850-T1	-0.616891	7.95394	19.1191	0.00024786	0.00428712	301141	survival factor 1	SVF1	Svf1,Svf1_C	-
Tatro_008452-T1	-0.618008	5.71815	24.6751	5.8623e-05	0.00153238	315538	polarized growth protein	-	Metallophos	-
Tatro_006936-T1	-0.618624	8.89245	8.73848	0.00735127	0.0399412	132064	c6 transcription factor	PUT3	Fungal_trans,Zn_clus	-
Tatro_002942-T1	-0.619233	6.4725	12.7095	0.00175206	0.015537	80985	glycoside hydrolase family 3 protein	-	Fn3-like,Glyco_hydro_3,Glyco_hydro_3_C	Glyco_hydro_3_C
Tatro_005815-T1	-0.619546	5.39988	14.7433	0.00090404	0.0101514	321677	snare complex subunit	-	PX	-
Tatro_005919-T1	-0.620386	6.04614	25.6161	4.67708e-05	0.00129007	302057	dna directed rna polymerase ii 15 kda	-	RNA_POL_M_15KD	-
Tatro_000303-T1	-0.620837	7.30442	13.4048	0.00139056	0.0133589	302633	glycosyltransferase family 64 protein	-	Glyco_transf_64	-
Tatro_001828-T1	-0.622691	5.11166	10.081	0.00442002	0.028268	178789	mitochondrial outer membrane protein	-	GST_C_6,GST_N_4,SAM35	-
Tatro_005367-T1	-0.624203	5.57714	13.663	0.0012779	0.0126274	78211	hypothetical protein	-	-	hypothetical_protein
Tatro_011940-T1	-0.624724	4.90041	11.5105	0.00264386	0.0200283	154204	mfs monocarboxylate	-	MFS_1	MFS_1
Tatro_004677-T1	-0.62534	8.72048	13.9896	0.00114952	0.0118538	300716	hypothetical protein	-	-	hypothetical_protein
Tatro_008695-T1	-0.625929	5.60854	13.3648	0.00140897	0.0134453	-	-	-	-	-
Tatro_011196-T1	-0.628621	8.19809	25.0213	5.3918e-05	0.00143441	256241	integral membrane protein	-	-	-
Tatro_001401-T1	-0.629461	4.76638	21.6933	0.000124007	0.00264862	8012	ob-fold nucleic acid binding domain-containing protein	-	Stn1	-
Tatro_010360-T1	-0.629791	6.04058	10.0974	0.00439334	0.0281574	297536	mitochondrial carrier protein	-	Mito_carr	-
Tatro_003108-T1	-0.630889	5.40516	13.6506	0.00128306	0.0126505	317542	snf7 family protein	DID4	Snf7	Snf7
Tatro_000092-T1	-0.632279	7.42961	18.7502	0.000274772	0.00463475	302762	udp-n-acetylglucosamine pyrophosphorylase	UAP1	UDPGP	-
Tatro_009558-T1	-0.634115	6.92094	30.8169	1.45337e-05	0.000591344	299750	amidohydrolase family protein	LRA2	Amidohydro_2	-
Tatro_006843-T1	-0.635167	4.19313	8.08076	0.00952977	0.0474746	41228	synaptobrevin	-	Use1	hypothetical_protein
Tatro_005934-T1	-0.636869	7.19576	24.6182	5.94375e-05	0.0015451	147450	aminopeptidase y	APE3	PA,Peptidase_M28	-
Tatro_006725-T1	-0.638879	5.18356	14.7525	0.000901423	0.0101447	40849	rna polymerase ii holoenzyme cyclin-like subunit	SSN8	Cyclin_N	Cyclin_N
Tatro_008351-T1	-0.639748	11.8747	14.7373	0.000905732	0.010155	129358	allergen asp f4-like protein	-	-	-
Tatro_011028-T1	-0.641364	5.65725	11.4706	0.00268109	0.0201913	46148	protein	-	Glyco_hydro_88	Glyco_hydro_88
Tatro_009789-T1	-0.643942	5.22422	11.1067	0.00304873	0.0221082	38157	hypothetical protein	-	-	hypothetical_protein
Tatro_009239-T1	-0.645318	4.52806	9.41465	0.00567052	0.0332709	139614	n-terminal binuclear zn cluster-containing dna binding domain-containing protein	-	Fungal_trans,Zn_clus	Fungal_trans
Tatro_004016-T1	-0.646099	10.2119	32.7166	9.77166e-06	0.000449749	301030	rab gdp-dissociation inhibitor	GDI1	GDI	-
Tatro_007905-T1	-0.646324	4.62308	10.8505	0.00334074	0.0234687	289104	glutamate decarboxylase	-	Pyridoxal_deC	Pyridoxal_deC
Tatro_002696-T1	-0.646702	4.85893	14.1014	0.00110888	0.0116484	298151	hypothetical protein	-	BC10	-
Tatro_006098-T1	-0.647405	7.39495	16.8586	0.000473984	0.00676961	302157	aminopeptidase i zinc metalloprotease	LAP4	Peptidase_M18	-
Tatro_001209-T1	-0.648395	5.32273	17.1972	0.000428995	0.00627669	150692	ebp domain-containing protein	-	EBP	-
Tatro_008757-T1	-0.649721	6.12449	8.24625	0.00892125	0.04554	129046	rer1 protein	-	Rer1	Rer1
Tatro_002467-T1	-0.649884	6.72064	11.053	0.00310752	0.0223542	158019	vacuolar protein sorting-associated protein	vps16	Vps16_C,Vps16_N	-
Tatro_010279-T1	-0.650588	6.67896	8.93873	0.00680225	0.0378736	161168	glycoside hydrolase family 55 protein	-	Pectate_lyase_3	Pectate_lyase_3
Tatro_006587-T1	-0.651201	4.35145	8.9852	0.00668144	0.0372933	146818	pfs nb-arc and ankyrin-domain-containing protein	-	Ank_2,Ank_3,Ank_4,DUF676,NACHT	Ank_2
Tatro_010075-T1	-0.653773	8.44849	8.62112	0.00769571	0.0412641	151229	gtp-binding protein ypt1	ypt1	Ras	-
Tatro_009302-T1	-0.654715	6.14124	39.3668	2.70494e-06	0.000198857	220470	hypothetical protein	-	-	-
Tatro_008166-T1	-0.656645	6.16164	8.5018	0.00806431	0.0427057	297684	duf1770 domain containing protein	-	DUF1770	-
Tatro_001381-T1	-0.658663	6.32703	14.9724	0.000841292	0.00976376	150924	lipase esterase	-	Abhydrolase_3	-
Tatro_000032-T1	-0.660769	4.99949	8.344	0.00858209	0.0444528	89589	nucleosome binding protein	-	-	-
Tatro_006800-T1	-0.661489	3.68595	8.57932	0.00782267	0.041845	41134	hypothetical protein	-	-	-
Tatro_000998-T1	-0.662559	6.58218	16.6778	0.0005001	0.00699474	127739	oxysterol binding protein	-	Oxysterol_BP	-
Tatro_004846-T1	-0.663616	4.26879	9.1037	0.00638391	0.0362171	85570	chitinase 18-11	-	Glyco_hydro_18	Glyco_hydro_18
Tatro_006758-T1	-0.66413	5.63498	22.2448	0.000107524	0.00240512	291934	hypothetical protein	-	Acyl_transf_3	Acyl_transf_3
Tatro_007716-T1	-0.666465	8.56065	16.0346	0.000606635	0.0079455	158578	t-complex protein 1 subunit alpha	cct1	Cpn60_TCP1	-
Tatro_000844-T1	-0.667948	4.13265	15.7617	0.000659144	0.00843728	300235	duf602 domain-containing protein	rtf2	Rtf2	-
Tatro_003001-T1	-0.668543	3.52967	9.40148	0.00569889	0.0333189	240812	fungal transcriptional regulatory protein	-	Fungal_trans_2,Zn_clus	-
Tatro_002509-T1	-0.669963	4.39314	12.4954	0.00188334	0.0161748	-	-	-	-	Ank_5
Tatro_003278-T1	-0.670264	6.0597	29.9768	1.74062e-05	0.000652154	153717	rna polymerase ii subunit 3	rpb3	RNA_pol_A_bac,RNA_pol_L	-
Tatro_009644-T1	-0.671784	3.97878	13.2998	0.00143949	0.0136435	292637	dna excision repair protein ercc-8	-	WD40	-
Tatro_001479-T1	-0.671847	5.63489	12.7218	0.00174487	0.0155038	300639	indoleamine -dioxygenase	BNA2	IDO	-
Tatro_003247-T1	-0.672654	5.00984	11.9692	0.00225427	0.0182124	-	-	-	Ank,Ank_2,Ank_3,Ank_4,Ank_5,NACHT,PNP_UDP_1	Ank_4
Tatro_004439-T1	-0.673393	7.81203	38.1533	3.38145e-06	0.00022523	83118	sterol 24-c-methyltransferase	ERG6	Methyltransf_11,Methyltransf_25,Sterol_MT_C	-
Tatro_005909-T1	-0.674387	6.88473	27.2745	3.17688e-05	0.000991892	127051	heterokaryon incompatibility protein	-	HET	-
Tatro_006198-T1	-0.676936	7.62968	28.7843	2.26049e-05	0.000775814	130160	vacuolar amino acid transporter 3	-	Aa_trans	-
Tatro_000349-T1	-0.677991	6.47216	20.7528	0.000158872	0.00316757	159395	family protein	-	DJ-1_PfpI	-
Tatro_001772-T1	-0.679488	5.12396	13.2334	0.00147138	0.0138179	82098	conserved glycine-rich protein	-	-	-
Tatro_006187-T1	-0.68105	4.21663	15.9103	0.000629966	0.00816232	-	-	-	DUF1777	-
Tatro_011917-T1	-0.681231	8.24137	23.1034	8.64372e-05	0.00202273	154165	short-chain dehydrogenase reductase family protein	-	adh_short_C2	-
Tatro_004837-T1	-0.681601	9.17915	30.1629	1.67199e-05	0.000634369	130709	hydroxymethylglutaryl- synthase	ERG13	HMG_CoA_synt_C,HMG_CoA_synt_N	-
Tatro_003811-T1	-0.681886	4.05276	14.1538	0.00109039	0.0115313	247626	hypothetical protein	-	SAP30_Sin3_bdg	-
Tatro_001778-T1	-0.684171	5.0829	12.2414	0.00205329	0.0170761	303053	cyclin-dependent kinase regulatory subunit	CKS1	CKS	-
Tatro_009849-T1	-0.68486	3.66153	12.825	0.00168549	0.0151417	221539	hypothetical protein	-	-	-
Tatro_001416-T1	-0.685195	7.57691	25.4791	4.83201e-05	0.00131665	257924	hypothetical protein	-	dsrm	-
Tatro_002856-T1	-0.685452	5.3548	9.36845	0.0057707	0.0336305	180276	transcription initiation factor tfiid subunit 10	-	TFIID_30kDa	-
Tatro_006181-T1	-0.685985	4.41795	13.3917	0.00139656	0.0134	84408	ankyrin repeat protein	-	Ank_2	hypothetical_protein
Tatro_003893-T1	-0.686737	7.52489	25.8405	4.43487e-05	0.00124278	301103	isopentenyl-diphosphate delta-isomerase	IDI1	NUDIX	-
Tatro_004399-T1	-0.686869	5.82039	9.33479	0.00584493	0.0339081	149789	mfs monocarboxylate	-	MFS_1	MFS_1
Tatro_001198-T1	-0.688582	3.68619	8.33228	0.008622	0.0445826	180212	mpv17 pmp22 family protein	-	Mpv17_PMP22	Mpv17_PMP22
Tatro_010550-T1	-0.688819	10.0871	30.9902	1.40081e-05	0.000583153	296938	actin lateral binding protein	TPM2	Tropomyosin_1	-
Tatro_010509-T1	-0.689502	6.6311	27.2912	3.16474e-05	0.000991545	156933	wd domain-containing protein	-	-	-
Tatro_008848-T1	-0.689976	10.2067	11.958	0.00226304	0.0182178	298303	utp-glucose-1-phosphate uridylyltransferase	UGP1	UDPGP	UDPGP
Tatro_003423-T1	-0.691824	8.12749	19.3934	0.00022972	0.00406623	298994	ras-like protein rab-6a	ryh1	Ras	Ras
Tatro_004344-T1	-0.69207	4.92147	13.1204	0.00152745	0.0141596	-	-	-	-	hypothetical_protein
Tatro_008240-T1	-0.692624	9.8031	8.15081	0.00926675	0.0464412	297733	cofilin	COF1	Cofilin_ADF	-
Tatro_006825-T1	-0.6928	5.58162	13.5511	0.00132546	0.0129409	40094	chloride channel protein 3	-	Voltage_CLC	-
Tatro_008688-T1	-0.694028	5.44949	9.468	0.0055572	0.0328536	47762	uaa transporter	HUT1	UAA	UAA
Tatro_003925-T1	-0.694266	7.1584	8.1792	0.00916244	0.0462079	149265	aldehyde dehydrogenase	-	Aldedh	-
Tatro_000578-T1	-0.694547	6.53822	17.5447	0.000387646	0.00590799	152857	threonine dehydratase	ILV1	PALP,Thr_dehydrat_C	-
Tatro_008548-T1	-0.695793	4.56302	8.88903	0.00693415	0.0384183	297921	hypothetical protein	-	-	hypothetical_protein
Tatro_001400-T1	-0.696346	4.9731	11.9508	0.00226862	0.0182463	293590	domain-containing protein	-	DnaJ	-
Tatro_011983-T1	-0.696434	3.1915	8.81256	0.00714267	0.0393306	217087	nad dependent epimerase	-	3Beta_HSD,Epimerase	-
Tatro_011779-T1	-0.696472	6.44841	11.0261	0.00313745	0.0225335	8726	fad-linked sulfhydryl oxidase erv2	-	Evr1_Alr	Evr1_Alr
Tatro_000219-T1	-0.697234	4.82873	17.9617	0.000343705	0.00543453	42719	upf0183 domain-containing protein	-	UPF0183	-
Tatro_005482-T1	-0.697588	8.74687	11.601	0.00256149	0.0196695	-	-	ain1	CH,EFhand_Ca_insen	CH
Tatro_003571-T1	-0.698401	8.65065	33.3508	8.58633e-06	0.000415098	301301	rnp domain protein	-	RRM_1	-
Tatro_001291-T1	-0.699477	6.99073	42.0217	1.6858e-06	0.00014848	150792	ph domain-containing protein	-	-	-
Tatro_011192-T1	-0.70007	6.58078	41.971	1.70078e-06	0.00014848	164543	transmembrane amino acid transporter	-	Aa_trans	-
Tatro_000913-T1	-0.700437	9.46529	12.0181	0.0022166	0.0180214	137844	vacuolar protease a	APR1	Asp	-
Tatro_003132-T1	-0.701123	2.68285	8.01753	0.00977433	0.0483448	283037	hypothetical protein	-	-	-
Tatro_005654-T1	-0.701158	6.5913	47.0117	7.30499e-07	8.42135e-05	32619	neutral trehalase	NTH1	Trehalase,Trehalase_Ca-bi	-
Tatro_005906-T1	-0.702968	4.37922	14.6699	0.000925192	0.0102988	127052	hypothetical protein	-	-	hypothetical_protein
Tatro_006553-T1	-0.704205	2.23773	9.28804	0.00594978	0.0342732	278461	mfs sugar	-	Sugar_tr	-
Tatro_005015-T1	-0.705425	10.1615	40.7105	2.12374e-06	0.000170506	301519	atp-citrate synthase subunit 1	acl1	ATP-grasp_2,Citrate_bind,Citrate_synt,CoA_binding,Ligase_CoA	-
Tatro_009852-T1	-0.706408	6.23798	31.2333	1.33056e-05	0.000561707	318772	hypothetical protein	-	-	-
Tatro_003943-T1	-0.706414	5.26712	10.9709	0.00319977	0.0228255	-	-	aps2	Clat_adaptor_s	-
Tatro_004617-T1	-0.706574	5.77988	16.1266	0.000589982	0.00781313	-	-	-	-	hypothetical_protein
Tatro_000415-T1	-0.70704	7.21594	19.5941	0.000217368	0.00391698	132255	hypothetical protein	-	MARVEL	-
Tatro_005732-T1	-0.708199	4.38229	9.66648	0.00515709	0.0313117	-	-	-	Tmemb_170	-
Tatro_005154-T1	-0.708425	6.62998	23.4439	7.93676e-05	0.00191333	162837	smr domain-containing protein	-	DUF1771,Smr,zf-CCCH,zf-CCCH_2	-
Tatro_010995-T1	-0.708638	4.96514	19.2238	0.000240758	0.00422008	45685	golgi integral membrane protein	BTN1	CLN3	-
Tatro_004266-T1	-0.710393	6.81213	18.0679	0.000333397	0.00536298	137170	imp-specific 5 -nucleotidase 1	ISN1	ISN1	-
Tatro_003404-T1	-0.710536	7.61247	9.96773	0.00460918	0.0290112	299008	arp2 3 complex subunit	-	P16-Arc	-
Tatro_000106-T1	-0.71141	5.80158	18.3176	0.000310488	0.0050578	132378	glucose-inducible sam-dependent methyltransferase	rrg1	Methyltransf_16	-
Tatro_003279-T1	-0.712974	5.80858	9.59829	0.00529085	0.031823	80781	dicarboxylate carrier protein	2001-12-01	Mito_carr	-
Tatro_003573-T1	-0.71352	2.54644	8.07583	0.00954862	0.0475159	32938	eukaryotic aspartyl protease	-	Asp	-
Tatro_000360-T1	-0.714141	5.58997	34.4182	6.93075e-06	0.000362333	89305	msf membrane transporter	-	MFS_1	MFS_1
Tatro_005487-T1	-0.714764	5.55437	17.5223	0.000390175	0.00592644	127183	zinc finger protein	-	zf-CHY	zf-CHY
Tatro_006277-T1	-0.715721	4.67217	26.0912	4.1805e-05	0.00120086	229184	dna repair protein protein	RAD7	LRR_6	-
Tatro_000456-T1	-0.716093	3.92033	16.2579	0.00056706	0.00763324	252307	hypothetical protein	-	Abhydrolase_1,Abhydrolase_6	-
Tatro_010608-T1	-0.718443	7.36448	8.4188	0.00833221	0.0436615	254295	calcineurin subunit b	CNB1	EF-hand_1,EF-hand_5,EF-hand_6,EF-hand_7	-
Tatro_006732-T1	-0.721257	3.80768	8.77373	0.00725118	0.0395647	39972	hypothetical protein	-	-	-
Tatro_009520-T1	-0.721408	5.24341	34.7185	6.53033e-06	0.000348494	182356	multicopper oxidase family protein	-	Cu-oxidase,Cu-oxidase_2,Cu-oxidase_3	Cu-oxidase_3
Tatro_007022-T1	-0.721938	4.18221	12.7936	0.00170331	0.0152703	40670	sugar transporter	-	Sugar_tr	-
Tatro_000443-T1	-0.721992	6.75713	9.80191	0.00490236	0.0302761	230358	duf1748-domain-containing protein	-	DUF1748	-
Tatro_004328-T1	-0.722184	6.01302	13.0495	0.00156386	0.0143933	-	-	-	IBR	-
Tatro_010672-T1	-0.723155	4.64187	10.7661	0.00344354	0.0239501	157793	serine family amino acid catabolism-related protein	CHA1	PALP	PALP
Tatro_009224-T1	-0.7234	5.15735	9.23132	0.00607978	0.0348569	146362	duf967 domain-containing protein	-	Haem_degrading	-
Tatro_002792-T1	-0.727938	4.3349	10.6281	0.00361924	0.0248061	288710	flotillin domain-containing protein	-	Band_7	Band_7
Tatro_002289-T1	-0.728713	7.93288	9.52306	0.00544288	0.032424	236452	pentafunctional arom polypeptide	ARO1	DHQ_synthase,DHquinase_I,EPSP_synthase,SKI,Shikimate_DH,Shikimate_dh_N	-
Tatro_003350-T1	-0.729512	10.8013	29.3672	1.98781e-05	0.000703715	291545	alpha partial	TUB1	Tubulin,Tubulin_C	-
Tatro_005972-T1	-0.730932	4.01404	8.1166	0.0093942	0.0469032	29536	gpi anchored	-	-	-
Tatro_010640-T1	-0.731202	3.78133	11.4023	0.00274615	0.0205062	233016	mfs monocarboxylate transporter	-	MFS_1	-
Tatro_007031-T1	-0.731991	4.07522	10.074	0.00443148	0.028301	88730	leucine rich repeat domain protein	-	LRR_8	-
Tatro_000198-T1	-0.732048	3.81053	15.6171	0.000688995	0.00867111	322762	hypothetical protein	-	-	-
Tatro_001973-T1	-0.732562	4.41615	11.3021	0.0028448	0.0209848	302924	low molecular weight phosphotyrosine protein phosphatase	stp1	LMWPc	LMWPc
Tatro_009514-T1	-0.733099	5.04098	13.3508	0.00141548	0.0134688	79977	glycerol-3-phosphate dehydrogenase	GUT2	DAO,DAO_C,EF-hand_7	-
Tatro_010382-T1	-0.733983	6.86797	14.5468	0.000961928	0.0106001	-	-	-	Thioesterase	-
Tatro_005970-T1	-0.73538	7.95853	7.94925	0.0100462	0.0493099	302080	hypothetical protein	-	-	hypothetical_protein
Tatro_009871-T1	-0.735968	9.19081	37.9132	3.53614e-06	0.00022871	299956	glucosamine-fructose-6-phosphate aminotransferase	GFA1	GATase_6,SIS	-
Tatro_007681-T1	-0.737566	7.42345	12.9133	0.00163646	0.0148938	157321	branched-chain-amino-acid aminotransferase	BAT2	Aminotran_4	-
Tatro_001176-T1	-0.738359	3.87273	20.3752	0.000175783	0.00338814	183509	c6 finger domain	-	Zn_clus	-
Tatro_011747-T1	-0.738496	3.77377	12.9278	0.00162853	0.0148667	-	-	-	Aldolase_II	-
Tatro_007687-T1	-0.738758	6.43649	23.0138	8.84101e-05	0.00204893	234075	5 3 -nucleotidase	-	SurE,TTL	-
Tatro_011474-T1	-0.738787	4.472	13.6329	0.00129049	0.0126959	158531	retinol dehydrogenase 8	ADI1	adh_short	-
Tatro_010765-T1	-0.739393	7.93523	29.6799	1.85654e-05	0.000681387	254402	cofilin tropomyosin-type actin-binding protein	-	Cofilin_ADF	-
Tatro_006384-T1	-0.742254	3.40949	11.9594	0.00226193	0.0182178	28964	acid phosphatase	-	SurE	-
Tatro_011770-T1	-0.742653	5.56337	9.75871	0.00498206	0.0305584	157349	duf1640-domain-containing protein	FMP32	DUF1640	CCDC90-like
Tatro_001465-T1	-0.74393	3.52429	12.2529	0.0020452	0.0170756	223778	pre-mrna-splicing factor 38b	-	-	-
Tatro_001545-T1	-0.744841	5.07891	12.5265	0.00186361	0.0160986	151089	flavin-containing amine	-	Amino_oxidase,Ribonuc_L-PSP	-
Tatro_007753-T1	-0.745021	5.25649	32.0261	1.12693e-05	0.000491931	270245	hypothetical protein	-	-	-
Tatro_010390-T1	-0.746543	2.82422	11.9749	0.00224987	0.0182014	-	-	-	FMN_red	FMN_red
Tatro_012013-T1	-0.747435	5.37608	34.1959	7.24436e-06	0.000372236	256001	transposable element tc3	-	-	-
Tatro_004692-T1	-0.747876	4.72602	18.5776	0.000288456	0.00480333	-	-	-	AMP-binding,NAD_binding_4,PP-binding	NAD_binding_4
Tatro_003662-T1	-0.747911	6.06649	16.5621	0.000517638	0.00714992	136495	ubiquitin-conjugating enzyme e2	-	UQ_con	UQ_con
Tatro_006514-T1	-0.747985	4.86056	15.5129	0.000711409	0.00879917	295855	fad binding domain protein	-	FAD_binding_4	-
Tatro_001578-T1	-0.749229	6.66598	8.25833	0.00887854	0.0454541	300671	homoserine acetyltransferase family protein	-	Abhydrolase_1	-
Tatro_007930-T1	-0.749802	6.68188	10.5063	0.00378268	0.0254977	90499	mfs efflux	-	MFS_1	MFS_1
Tatro_007827-T1	-0.751464	8.02804	23.4783	7.86883e-05	0.00190718	154302	glycogen debranching enzyme	GDB1	GDE_C,hDGE_amylase,hGDE_N,hGDE_central	-
Tatro_011567-T1	-0.751644	7.10425	11.7867	0.00240119	0.0188902	9003	upf0041 domain protein	-	MPC	-
Tatro_008051-T1	-0.752578	2.09209	7.95401	0.010027	0.0492692	233440	nad-binding rossmann fold oxidoreductase	-	GFO_IDH_MocA,GFO_IDH_MocA_C	-
Tatro_001054-T1	-0.754332	6.56098	51.6203	3.56002e-07	5.24782e-05	177983	pathogenicity protein	-	TB2_DP1_HVA22	-
Tatro_009422-T1	-0.754436	3.20414	11.7725	0.00241299	0.0189278	318424	polysaccharide lyase family 8 protein	-	Lyase_8,Lyase_8_C,Lyase_8_N	Lyase_8
Tatro_002610-T1	-0.754821	2.85129	9.66913	0.00515197	0.0313017	315965	hypothetical protein	-	-	hypothetical_protein
Tatro_000195-T1	-0.754987	5.63277	26.3263	3.95628e-05	0.00115879	128434	peroxisomal biogenesis factor 2	PEX2	Pex2_Pex12	-
Tatro_002599-T1	-0.756138	7.63697	9.09499	0.00640528	0.0362925	298114	nad dependent epimerase	-	Epimerase	-
Tatro_010125-T1	-0.756437	8.7475	15.478	0.000719087	0.00883338	300106	microtubule-associated protein	ATG8	Atg8	-
Tatro_007259-T1	-0.756497	6.38103	41.5316	1.83673e-06	0.000152925	299546	short chain dehydrogenase reductase family	-	adh_short	-
Tatro_005592-T1	-0.758215	3.51704	8.22621	0.0089926	0.045762	227804	fungal specific transcription	-	SnoaL_4	-
Tatro_000196-T1	-0.759788	3.90848	13.6413	0.00128695	0.012675	322764	conserved fungal protein	-	-	hypothetical_protein
Tatro_009548-T1	-0.759855	7.43087	8.12976	0.00934495	0.0466832	-	-	SEM1	DSS1_SEM1	-
Tatro_005686-T1	-0.760098	3.11862	11.251	0.00289666	0.02128	321576	homocitrate synthase	-	Cir_N	-
Tatro_003519-T1	-0.761647	5.44134	16.7044	0.000496166	0.00696025	301333	u2 small nuclear ribonucleoprotein a	LEA1	LRR_9	-
Tatro_001242-T1	-0.761946	4.20525	14.2889	0.0010442	0.0111749	131462	high-affinity nicotinic acid transporter	-	MFS_1	MFS_1
Tatro_005687-T1	-0.762442	7.27231	13.4945	0.00135025	0.0130834	249984	vesicle fusion factor nsfi	SEC18	AAA,CDC48_2,CDC48_N	-
Tatro_006298-T1	-0.764776	6.8054	12.3544	0.00197569	0.0166812	259599	hypothetical protein	-	DUF4748	DUF4748
Tatro_009254-T1	-0.765076	6.44976	23.2228	8.38834e-05	0.00199114	131929	amidase family protein	-	Amidase	Amidase
Tatro_006747-T1	-0.765133	6.15295	32.1008	1.10959e-05	0.000491498	140136	major facilitator superfamily transporter	-	MFS_1	-
Tatro_001810-T1	-0.765616	7.12957	49.1332	5.21602e-07	6.6747e-05	129149	mitochondrial distribution and morphology protein 38	YLH47	LETM1	-
Tatro_005172-T1	-0.765763	4.96083	24.2504	6.50169e-05	0.00165618	-	-	-	-	-
Tatro_003949-T1	-0.766014	5.58766	9.07471	0.00645534	0.0363927	301065	cue domain-containing protein	-	CUE	CUE
Tatro_008164-T1	-0.768511	6.13369	38.1621	3.37595e-06	0.00022523	-	-	SIP3	BAR_3,DUF4782,PH	-
Tatro_000559-T1	-0.769485	4.14773	7.90401	0.010231	0.0498583	302483	zinc finger ccch type domain containing protein	YTH1	zf-CCCH,zf-CCHC	-
Tatro_009593-T1	-0.76998	3.82319	9.36837	0.00577089	0.0336305	292592	glycosyltransferase family 1 protein	ALG13	Glyco_tran_28_C	-
Tatro_006216-T1	-0.772327	5.67377	10.0376	0.00449153	0.0284823	302227	haloacid dehalogenase-like hydrolase	-	HAD_2	-
Tatro_008589-T1	-0.772604	2.20931	8.22884	0.00898321	0.045762	49779	carboxypeptidase	-	Peptidase_S10	Peptidase_S10
Tatro_001365-T1	-0.77312	5.62071	8.54806	0.00791913	0.042195	300563	methylene-fatty-acyl-phospholipid synthase	OPI3	PEMT	PEMT
Tatro_006417-T1	-0.773662	5.76778	8.39087	0.00842455	0.0439089	302333	golgi membrane	-	Yip1	Yip1
Tatro_010417-T1	-0.773912	4.30838	9.95131	0.00463733	0.0291193	213173	sedoheptulose- -bisphosphatase	-	FBPase	-
Tatro_007034-T1	-0.774171	5.73447	33.5747	8.20614e-06	0.000407677	-	-	-	IMD	-
Tatro_005087-T1	-0.774315	10.284	41.8178	1.74688e-06	0.0001496	301577	serine carboxypeptidase	CPYA	Carbpep_Y_N,Peptidase_S10	-
Tatro_004573-T1	-0.774481	5.74618	16.6722	0.000500932	0.00699474	131148	hypothetical protein	-	-	hypothetical_protein
Tatro_002516-T1	-0.775208	6.82415	12.4436	0.00191668	0.0163829	255399	extradiol ring-cleavage dioxygenase	-	LigB	-
Tatro_007830-T1	-0.775488	6.6632	29.2571	2.03641e-05	0.000712506	289152	cefp protein	-	PHM7_cyt,RSN1_7TM,RSN1_TM	-
Tatro_002549-T1	-0.776923	7.62269	26.8339	3.51592e-05	0.00105736	298078	uracil phosphoribosyltransferase	-	UPRTase	UPRTase
Tatro_009414-T1	-0.779115	3.60065	8.42307	0.00831819	0.0436135	242643	hypothetical protein	-	CENP-L	-
Tatro_001960-T1	-0.780277	3.37517	15.0094	0.000831616	0.00971154	48478	duf1715 domain-containing protein	-	Yae1_N	Yae1_N
Tatro_011637-T1	-0.781059	5.1999	19.6408	0.000214602	0.00388664	238485	protein pbn1	PBN1	PIG-X	-
Tatro_010631-T1	-0.782753	5.16228	14.5696	0.000955005	0.0105367	279904	pq loop repeat protein	-	PQ-loop	-
Tatro_008064-T1	-0.783061	4.53416	20.1852	0.000185029	0.0035175	211440	protein	-	HET	-
Tatro_009498-T1	-0.783302	2.14349	10.9894	0.00317874	0.0227574	292517	bicyclomycin resistance	-	MFS_1	-
Tatro_002548-T1	-0.783319	4.4691	8.69748	0.00746964	0.0403648	315918	hypothetical protein	-	CRCB	-
Tatro_010082-T1	-0.784937	5.55101	10.4327	0.0038853	0.0259366	-	-	-	-	-
Tatro_002117-T1	-0.786358	6.74741	18.3603	0.000306749	0.00500597	302859	ethanolamine-phosphate cytidylyltransferase	MUQ1	CTP_transf_like	-
Tatro_009419-T1	-0.787137	3.82946	12.5342	0.00185878	0.0160868	88236	hypothetical protein	-	NmrA	-
Tatro_001670-T1	-0.787596	5.48981	11.6429	0.00252433	0.0195053	-	-	-	-	HET
Tatro_007531-T1	-0.78791	7.20873	8.26245	0.00886404	0.0454162	144632	endosomal protein p24b	EMP24	EMP24_GP25L	EMP24_GP25L
Tatro_005761-T1	-0.788056	6.71936	39.7886	2.50568e-06	0.000191829	130310	filamentation protein	-	TPR_8	-
Tatro_009877-T1	-0.788197	5.71264	24.0711	6.79436e-05	0.00171134	38099	fad synthetase	FAD1	PAPS_reduct	-
Tatro_003136-T1	-0.788242	7.12153	12.6647	0.00177867	0.0157264	317515	hypothetical protein	-	-	hypothetical_protein
Tatro_011587-T1	-0.791959	4.35198	9.91651	0.00469763	0.0293545	-	-	-	GGACT	-
Tatro_008171-T1	-0.796904	4.74846	17.2639	0.0004207	0.00622169	168756	zinc finger protein	-	-	-
Tatro_001602-T1	-0.798549	4.53135	10.628	0.00361939	0.0248061	300681	thioesterase family protein	-	4HBT,4HBT_2	4HBT
Tatro_009788-T1	-0.798979	8.44851	12.6366	0.00179562	0.0157832	299884	vacuolar atp synthase 16 kda proteolipid subunit	CUP5	ATP-synt_C	ATP-synt_C
Tatro_000761-T1	-0.800212	5.85401	18.7758	0.000272804	0.00463475	137654	major facilitator superfamily transporter	-	MFS_1	-
Tatro_003598-T1	-0.802709	7.47745	9.67214	0.00514614	0.0313017	301281	phosphatidylglycerol phosphatidylinositol transfer protein	NPC2	E1_DerP2_DerF2	E1_DerP2_DerF2
Tatro_000988-T1	-0.806254	4.25453	16.6269	0.000507732	0.00705646	37577	hypothetical protein	-	Abhydrolase_6	Abhydrolase_6
Tatro_005390-T1	-0.806869	5.24982	30.634	1.51117e-05	0.000606628	295046	pfs domain-containing protein	-	PNP_UDP_1	-
Tatro_007824-T1	-0.809656	6.63319	51.1287	3.83512e-07	5.50423e-05	297195	glycerol-3-phosphate dehydrogenase	GPD1	NAD_Gly3P_dh_C,NAD_Gly3P_dh_N	-
Tatro_008940-T1	-0.81114	3.52716	10.0201	0.00452067	0.0285864	81819	hypothetical protein	-	-	-
Tatro_008029-T1	-0.811883	1.70778	7.97536	0.00994125	0.0490355	270000	hypothetical protein	-	-	-
Tatro_000379-T1	-0.81288	2.99465	15.5839	0.00069605	0.00871711	41468	toxin biosynthesis protein	-	MBOAT_2	-
Tatro_002423-T1	-0.813017	5.96924	57.4045	1.53777e-07	2.71129e-05	281414	xaa-pro dipeptidase	PEPP	AMP_N,Peptidase_M24	-
Tatro_002226-T1	-0.81839	6.53827	30.576	1.53003e-05	0.000608762	129911	integral membrane protein	-	EamA,Nuc_sug_transp	-
Tatro_008770-T1	-0.819149	7.25035	55.6115	1.9811e-07	3.23893e-05	298232	hypothetical protein	-	-	-
Tatro_000689-T1	-0.819312	7.24816	24.2217	6.54762e-05	0.00166317	78950	integral membrane protein	-	DUF2427,Ytp1	-
Tatro_009191-T1	-0.819789	7.18871	28.6945	2.306e-05	0.000778936	296843	hypothetical protein	-	CBM9_2	-
Tatro_007760-T1	-0.819849	6.84238	16.9839	0.000456756	0.00659254	297228	acetylornithine deacetylase	-	M20_dimer,Peptidase_M20	-
Tatro_011343-T1	-0.82138	2.82186	8.22793	0.00898644	0.045762	217898	hypothetical protein	-	-	hypothetical_protein
Tatro_003491-T1	-0.82194	3.97736	25.4962	4.81229e-05	0.00131526	266994	isochorismatase family protein family	-	2OG-FeII_Oxy_2,GST_C_2,Isochorismatase	-
Tatro_000102-T1	-0.822042	7.1249	25.7997	4.47783e-05	0.00125046	-	-	DYN2	Dynein_light	Dynein_light
Tatro_001919-T1	-0.823825	6.18075	12.5583	0.00184368	0.0160023	260290	duf6 domain	-	CSG2,EamA	CSG2
Tatro_005139-T1	-0.823989	6.30966	12.9857	0.00159741	0.0146421	28798	rna recognition domain-containing protein	-	FoP_duplication,RRM_1	RRM_1
Tatro_004346-T1	-0.824338	4.08383	9.68173	0.00512768	0.0312385	285492	abc1 domain containing protein	YAE1	Yae1_N	-
Tatro_008820-T1	-0.827004	7.0455	10.3588	0.00399145	0.0264683	298282	coatomer zeta subunit	RET3	Clat_adaptor_s	Clat_adaptor_s
Tatro_009767-T1	-0.827495	6.71255	23.8306	7.20956e-05	0.00180079	243351	tpa: family regulatory (afu_orthologue afua_3g14730)	-	Transferase	-
Tatro_006170-T1	-0.828564	5.97335	25.1351	5.24631e-05	0.0014082	134727	lysine decarboxylase-like protein	-	Lysine_decarbox	-
Tatro_004534-T1	-0.83006	4.50731	18.7375	0.000275755	0.00463475	320003	hypothetical protein	-	-	-
Tatro_001174-T1	-0.830349	7.69851	10.2972	0.00408238	0.0268928	300444	arginase	CAR1	Arginase	-
Tatro_005653-T1	-0.830576	6.18188	14.8919	0.000862784	0.00990196	147737	isocitrate lyase	ICL1	ICL	ICL
Tatro_006625-T1	-0.830628	3.4764	11.5265	0.00262912	0.0199686	28910	family taurine catabolism dioxygenase	-	TauD	TauD
Tatro_008845-T1	-0.832082	5.39707	15.7128	0.00066908	0.00852177	298298	phosphoribosylaminoimidazole-succinocarboxamide synthase	ADE1	SAICAR_synt	-
Tatro_002522-T1	-0.832815	3.58513	18.7679	0.000273414	0.00463475	214873	c6 transcription	-	Fungal_trans,Zn_clus	-
Tatro_005702-T1	-0.8346	5.24234	8.78323	0.00722447	0.0394909	29275	endothiapepsin-like protein	-	Asp	-
Tatro_011862-T1	-0.836684	7.39079	72.0371	2.36532e-08	8.18037e-06	316741	ser thr protein phosphatase family	-	Metallophos	-
Tatro_009263-T1	-0.837947	5.98908	15.9323	0.000625753	0.00811944	292375	mfs multidrug	-	MFS_1	MFS_1
Tatro_007296-T1	-0.838593	4.57957	17.4254	0.000401335	0.00602472	152206	mfs transporter	-	MFS_1	-
Tatro_004908-T1	-0.842002	3.14054	9.58031	0.00532676	0.0319503	320940	short-chain dehydrogenase	-	adh_short	-
Tatro_004674-T1	-0.842524	6.71537	37.8758	3.56088e-06	0.00022871	34271	major facilitator superfamily transporter	-	MFS_1	-
Tatro_005840-T1	-0.845259	7.88151	15.7274	0.000666107	0.008508	302023	cofilin tropomyosin-type actin-binding protein	TWF1	Cofilin_ADF	-
Tatro_007890-T1	-0.845557	2.80104	11.1154	0.00303932	0.0220577	81251	3-beta hydroxysteroid dehydrogenase	-	Epimerase	-
Tatro_008385-T1	-0.846917	5.42468	25.9578	4.31384e-05	0.00122366	-	-	-	-	-
Tatro_005214-T1	-0.849564	4.37268	9.69162	0.00510872	0.0311703	249078	haloacid dehalogenase-like hydrolase	GPP1	HAD_2	-
Tatro_004385-T1	-0.85005	2.51206	8.21301	0.00903993	0.0459509	293951	yor378w-like protein	-	MFS_1	MFS_1
Tatro_002947-T1	-0.850153	8.17099	44.2276	1.15553e-06	0.000116508	218916	hypothetical protein	-	Beta_helix	Beta_helix
Tatro_011043-T1	-0.852668	5.42687	9.82413	0.0048619	0.0300469	46136	fmp21-like protein	-	DUF1674	-
Tatro_002967-T1	-0.853358	5.51912	9.86304	0.00479194	0.0297989	299236	u6 small nuclear ribonucleoprotein	-	LSM	-
Tatro_009587-T1	-0.853938	7.80542	13.2319	0.00147211	0.0138179	299769	dynein light chain	-	Tctex-1	-
Tatro_009485-T1	-0.85851	3.2247	14.8301	0.000879672	0.00996223	-	-	-	CFEM	-
Tatro_010352-T1	-0.858675	7.9437	19.4035	0.000229083	0.00406294	-	-	-	Methyltransf_25	-
Tatro_005105-T1	-0.858702	3.86107	14.145	0.00109346	0.0115403	78388	mfs transporter	-	MFS_1	-
Tatro_001821-T1	-0.859069	2.97176	7.9718	0.00995552	0.0490521	296716	haloacid type ii	-	HAD_2,Hydrolase	HAD_2
Tatro_009173-T1	-0.860846	6.29669	30.5826	1.52786e-05	0.000608762	129980	hypothetical protein	-	-	-
Tatro_009270-T1	-0.861055	4.09598	10.6805	0.00355148	0.0244931	220414	o-	-	Methyltransf_2	-
Tatro_002785-T1	-0.861528	2.9751	9.43271	0.00563188	0.033186	210639	caib baif family enzyme	-	CoA_transf_3	CoA_transf_3
Tatro_002493-T1	-0.862228	5.55459	20.3315	0.000177861	0.00341008	-	-	-	-	-
Tatro_005545-T1	-0.862465	2.94858	8.03401	0.00970994	0.0481322	178778	peptidoglycan-binding lysin domain	-	LysM,UBA_4	LysM
Tatro_004690-T1	-0.863807	3.89868	10.9699	0.00320096	0.0228255	34174	pyoverdine dityrosine biosynthesis	-	DIT1_PvcA,TauD	DIT1_PvcA
Tatro_000300-T1	-0.864355	4.89692	15.4156	0.00073306	0.00889564	153140	hypothetical protein	-	-	-
Tatro_007712-T1	-0.86529	5.39675	15.438	0.000728025	0.00885783	188772	hypothetical protein	-	R3H-assoc	R3H-assoc
Tatro_003964-T1	-0.86812	6.14521	8.75244	0.00731146	0.0398453	301052	duf1014 domain protein	-	Ccdc124	-
Tatro_009656-T1	-0.869982	5.66267	19.9477	0.000197343	0.0037046	308617	dna repair protein ntg1	NTH1	HhH-GPD	-
Tatro_011170-T1	-0.872072	4.4023	10.4733	0.00382834	0.0256734	45615	pyridoxal-dependent decarboxylase	-	Pyridoxal_deC	-
Tatro_005217-T1	-0.872083	4.11142	9.78694	0.00492982	0.0303831	-	-	-	-	-
Tatro_006704-T1	-0.87404	3.11096	8.19841	0.00909262	0.0460884	273644	aerobactin siderophore biosynthesis protein iucb	-	Acetyltransf_8	Acetyltransf_8
Tatro_005184-T1	-0.876588	6.71309	11.317	0.00282991	0.0209211	-	-	URA6	ADK	-
Tatro_001265-T1	-0.876748	4.09139	14.7424	0.000904277	0.0101514	87275	rta1 like protein	-	RTA1	-
Tatro_010918-T1	-0.881511	5.55952	9.82782	0.00485521	0.0300441	282448	peptidase family t4 protein	-	FAR1,Peptidase_S58	Peptidase_S58
Tatro_005849-T1	-0.884353	8.23874	16.1513	0.000585582	0.00777777	31624	ec86 protein	-	-	hypothetical_protein
Tatro_002336-T1	-0.884636	5.29677	20.5835	0.000166224	0.00327783	214542	uncharacterized oxidoreductase	-	Epimerase	Epimerase
Tatro_009461-T1	-0.884927	5.20849	18.7887	0.000271822	0.00462922	299709	oxidoreductase -	-	NAD_binding_10,NmrA	-
Tatro_009267-T1	-0.886692	5.4669	12.1058	0.00215079	0.0177118	283780	hypothetical protein	-	-	-
Tatro_002501-T1	-0.887757	5.59194	12.6249	0.00180273	0.0158175	-	-	-	HSP20	-
Tatro_003864-T1	-0.888393	6.98829	50.4846	4.23129e-07	5.88092e-05	149202	alpha beta	-	Abhydrolase_1	-
Tatro_007170-T1	-0.888885	4.74791	8.8617	0.0070079	0.0387785	219964	potassium sodium efflux p-type atpase	-	Cation_ATPase,Cation_ATPase_C,Cation_ATPase_N,E1-E2_ATPase,Hydrolase,Hydrolase_3	-
Tatro_009489-T1	-0.88973	3.11915	9.07872	0.00644539	0.0363927	257052	gnat family	-	Acetyltransf_1,Acetyltransf_10	-
Tatro_011673-T1	-0.892187	2.08038	12.5022	0.00187903	0.0161532	52025	allantoate permease	-	MFS_1	MFS_1
Tatro_001542-T1	-0.893318	2.11455	10.1338	0.0043348	0.0279252	-	-	-	-	hypothetical_protein
Tatro_000233-T1	-0.893636	6.65193	30.1059	1.69271e-05	0.000639531	230711	calcium proton exchanger	-	Na_Ca_ex	-
Tatro_003694-T1	-0.893742	4.95019	15.3161	0.00075595	0.00905127	301225	hypothetical protein	-	-	hypothetical_protein
Tatro_001220-T1	-0.894457	6.52341	13.4791	0.00135708	0.0131214	300478	duf323 domain-containing protein	-	Methyltransf_33	-
Tatro_004849-T1	-0.895031	6.29851	32.2206	1.08236e-05	0.000482837	85568	integral membrane	-	-	hypothetical_protein
Tatro_003388-T1	-0.89586	4.26917	15.1908	0.000785928	0.00926221	6664	ribonuclease h2 subunit a	-	RNase_HII	-
Tatro_005885-T1	-0.896539	3.85942	15.8585	0.000639981	0.0082564	295401	pyridine nucleotide-disulfide	-	Pyr_redox_2	Pyr_redox_2
Tatro_005117-T1	-0.897538	6.36702	20.056	0.000191619	0.00362623	311401	glycoside hydrolase family 16 protein	CRH1	Glyco_hydro_16	-
Tatro_008053-T1	-0.898333	7.44697	17.0678	0.000445609	0.00645237	83332	glycoside hydrolase	-	-	hypothetical_protein
Tatro_006705-T1	-0.899532	4.48577	10.6951	0.00353279	0.024436	219088	siderophore iron transporter	-	MFS_1,TRI12	MFS_1
Tatro_002134-T1	-0.90048	6.95992	27.1336	3.28123e-05	0.00101609	91944	mfs glucose	HGT20	Sugar_tr	-
Tatro_006093-T1	-0.900631	4.54018	34.5795	6.71241e-06	0.000355047	170596	duf1754-domain-containing protein	-	DUF1754	FAM32A
Tatro_002155-T1	-0.9007	1.90782	8.91503	0.0068648	0.038151	290919	hypothetical protein	-	Cerato-platanin	-
Tatro_004914-T1	-0.902079	3.27491	17.9331	0.00034653	0.00545709	32386	hypothetical protein	-	-	hypothetical_protein
Tatro_001807-T1	-0.902758	4.42151	14.4039	0.00100662	0.0109144	91655	mannosylphosphorylation protein	MNN4	LicD	-
Tatro_006647-T1	-0.90352	2.72801	14.6479	0.00093166	0.0103426	268424	c6 transcription	-	Fungal_trans,Zn_clus	-
Tatro_010657-T1	-0.903847	4.8484	11.3848	0.0027631	0.0206018	-	-	GLO2	HAGH_C,Lactamase_B,Las1	-
Tatro_009537-T1	-0.904983	4.47612	15.6465	0.000682804	0.00862905	292541	efflux pump antibiotic resistance protein	-	MFS_1	-
Tatro_011215-T1	-0.905482	5.16082	11.7957	0.00239362	0.0188592	81469	hypothetical protein	-	-	hypothetical_protein
Tatro_000418-T1	-0.907669	3.11721	8.19064	0.0091208	0.0461434	322580	fungal specific transcription	-	Fungal_trans,Zn_clus	Fungal_trans
Tatro_011173-T1	-0.908666	7.54272	25.8702	4.40391e-05	0.00124278	46050	gnat family	-	Acetyltransf_1	-
Tatro_005519-T1	-0.910315	4.38368	10.2134	0.0042098	0.0274109	147902	sodium bile acid cotransporter	RCH1	SBF_like	SBF_like
Tatro_001984-T1	-0.911072	5.04315	17.9138	0.000348462	0.00547791	288311	subtilisin-like protease	-	PA,Peptidase_S8,fn3_5	-
Tatro_007083-T1	-0.914768	5.02238	35.0215	6.15183e-06	0.000338718	283530	g-protein beta wd-40 repeats containing	-	AAA_16,NACHT,PNP_UDP_1,WD40	WD40
Tatro_005477-T1	-0.915339	3.01241	8.31601	0.00867772	0.0447677	29595	nucleoside-diphosphate-sugar epimerase	-	NAD_binding_10	-
Tatro_007818-T1	-0.915513	3.34125	9.59025	0.00530686	0.0318766	303984	hypothetical protein	-	SLX9	SLX9
Tatro_006456-T1	-0.916734	5.76699	39.4176	2.68007e-06	0.000198857	30423	platelet-activating factor acetylhydrolase	-	PAF-AH_p_II	-
Tatro_004177-T1	-0.917837	4.60832	16.5081	0.000526053	0.00722178	300933	mfs monocarboxylate transporter	-	MFS_1	MFS_1
Tatro_008966-T1	-0.92031	5.04496	10.9265	0.00325099	0.0230543	47749	domain-containing protein	-	RraA-like	-
Tatro_002387-T1	-0.921321	7.88895	79.2067	1.0508e-08	4.10818e-06	298014	autophagy related lipase	ATG15	Lipase_3	-
Tatro_007981-T1	-0.921975	3.18038	13.8823	0.00119007	0.012082	314457	c2h2 type zinc finger domain-containing protein	-	zf-C2H2	hypothetical_protein
Tatro_009248-T1	-0.924048	5.28902	9.34829	0.00581503	0.0338001	256937	oxidoreductase -like protein	-	NmrA	NmrA
Tatro_003703-T1	-0.929748	9.5817	11.2004	0.00294897	0.0214894	301221	profilin	PFY1	Profilin	-
Tatro_005685-T1	-0.930498	4.34085	11.4137	0.00273522	0.0204606	29136	histidinolphosphatase-like protein	-	-	-
Tatro_010523-T1	-0.931392	7.77902	22.4242	0.000102692	0.00232595	297639	gtp cyclohydrolase ii	-	GTP_CH_N,GTP_cyclohydro2	GTP_CH_N
Tatro_000433-T1	-0.932649	4.3653	12.0683	0.00217873	0.0178263	313009	sulfite oxidase	-	Cyt-b5,FAD_binding_6,Mo-co_dimer,NAD_binding_1,Oxidored_molyb	-
Tatro_000597-T1	-0.934147	4.06955	19.9058	0.000199606	0.0037288	268498	nad-dependent malic enzyme	MAE1	Malic_M,malic	-
Tatro_010442-T1	-0.934524	5.30573	14.7185	0.000911136	0.0101902	254905	endonuclease exonuclease phosphatase family protein	-	Exo_endo_phos	-
Tatro_010073-T1	-0.93476	5.33825	27.1243	3.28827e-05	0.00101609	127967	transcriptional repressor	-	WD40	WD40
Tatro_004693-T1	-0.934776	3.84145	16.2308	0.000571711	0.00767287	319887	cytochrome p450	-	p450	p450
Tatro_005942-T1	-0.936247	4.2436	13.9764	0.0011544	0.0118769	302071	acyl-coenzyme a thioesterase 13	-	4HBT	4HBT
Tatro_001768-T1	-0.936535	4.7374	55.1781	2.10811e-07	3.32563e-05	303059	fas1 domain-containing protein	-	Fasciclin	-
Tatro_000991-T1	-0.937321	8.7423	9.967	0.00461043	0.0290112	-	-	-	-	hypothetical_protein
Tatro_004975-T1	-0.938882	4.79434	30.7774	1.46565e-05	0.000593653	-	-	-	-	-
Tatro_009866-T1	-0.939215	6.41098	13.9637	0.00115915	0.0118993	299952	fatty acid hydroxylase	-	FA_hydroxylase	FA_hydroxylase
Tatro_006977-T1	-0.939349	3.1331	9.41077	0.00567886	0.0332709	40223	ribonuclease p subunit pop7	-	Rpp20	-
Tatro_011337-T1	-0.940959	5.99592	17.6048	0.000380952	0.00585558	298950	hypothetical protein	-	-	-
Tatro_000005-T1	-0.941363	3.29223	15.2588	0.000769509	0.00917695	-	-	-	Ank_2	-
Tatro_000312-T1	-0.942067	4.05508	16.5824	0.000514523	0.00711783	180413	duf614 domain protein	-	PLAC8	PLAC8
Tatro_010377-T1	-0.94306	4.76356	13.8812	0.00119047	0.012082	50385	hypothetical protein	-	-	hypothetical_protein
Tatro_000542-T1	-0.94366	3.21483	9.05641	0.00650086	0.0365577	252132	anaphase-promoting complex subunit 11	APC11	zf-ANAPC11	-
Tatro_011708-T1	-0.94699	5.94164	19.6927	0.000211571	0.00386858	216621	glycosyltransferase family 31 protein	-	Fringe	hypothetical_protein
Tatro_001861-T1	-0.949607	2.40349	12.7571	0.00172428	0.0153902	133230	af323581_1beta transducin-like protein het-e4s	-	NACHT,NACHT_N,PNP_UDP_1,RelA_SpoT,SesA,WD40	hypothetical_protein
Tatro_008059-T1	-0.954433	3.85463	23.1883	8.46121e-05	0.00199693	141953	n-terminal fungal transcription regulatory domain-containing protein	-	Fungal_trans_2	-
Tatro_002173-T1	-0.955044	11.3999	32.7229	9.75898e-06	0.000449749	47858	pyoverdine dityrosine biosynthesis	-	DIT1_PvcA,TauD	-
Tatro_000299-T1	-0.957817	4.69581	14.901	0.000860323	0.00989262	208188	major facilitator superfamily transporter	-	MFS_1	MFS_1
Tatro_011385-T1	-0.957825	8.36095	26.9798	3.39944e-05	0.0010362	296851	delta fatty acid desaturase	-	DUF3474,FA_desaturase	-
Tatro_011158-T1	-0.958301	4.50001	8.13137	0.00933894	0.0466791	46546	hypothetical protein	-	-	-
Tatro_000284-T1	-0.958506	7.97091	12.828	0.00168377	0.0151417	302649	mitochondrial phosphate carrier protein	-	-	-
Tatro_003050-T1	-0.960017	5.13456	10.1792	0.00426295	0.027617	299195	glycan biosynthesis protein	-	PIG-L	PIG-L
Tatro_002818-T1	-0.964564	12.3483	15.069	0.000816294	0.0095699	296905	peptidase a4 family protein	-	Peptidase_A4	-
Tatro_001816-T1	-0.965407	7.45708	13.7767	0.00123152	0.012369	303026	gdp-mannose transporter	VRG4	EamA,UAA	UAA
Tatro_004511-T1	-0.968389	2.59838	10.4577	0.00385005	0.0257586	34073	gnat family family	-	Acetyltransf_1,Acetyltransf_10	Acetyltransf_10
Tatro_008196-T1	-0.971488	2.93784	9.10021	0.00639247	0.0362428	-	-	-	-	-
Tatro_002178-T1	-0.972687	8.31243	58.843	1.26024e-07	2.31266e-05	154058	major facilitator superfamily protein	-	MFS_1	-
Tatro_002789-T1	-0.97564	8.43933	27.4061	3.08269e-05	0.000976042	145887	tyrosyl-trna synthetase	TYS1	tRNA-synt_1b	-
Tatro_009085-T1	-0.976237	5.64602	31.8424	1.17089e-05	0.000506183	216065	histidine acid phosphatase	phyA	His_Phos_2	-
Tatro_007475-T1	-0.978178	4.60996	21.8984	0.000117574	0.00257859	133724	pyridoxal kinase	BUD16	Phos_pyr_kin	Phos_pyr_kin
Tatro_004819-T1	-0.983916	4.46415	15.3669	0.000744165	0.00895787	226330	transferase hexapeptide domain-containing protein	-	Hexapep,Hexapep_2	-
Tatro_009591-T1	-0.985789	9.68493	56.2673	1.80454e-07	3.0049e-05	79919	gpi anchored serine-threonine rich protein	-	-	hypothetical_protein
Tatro_004403-T1	-0.986814	4.72564	10.6162	0.00363485	0.0248552	224637	short chain dehydrogenase reductase family	-	adh_short,adh_short_C2	-
Tatro_005016-T1	-0.987191	9.68318	32.8686	9.47208e-06	0.000445932	301521	atp citrate lyase subunit 2	acl2	ATP-grasp_2,Citrate_bind	-
Tatro_004568-T1	-0.988812	6.50502	33.1915	8.86852e-06	0.000424179	-	-	-	Transferase	Transferase
Tatro_009174-T1	-0.991135	5.88867	22.9234	9.04529e-05	0.00208303	296838	triose phosphate transporter	-	TPT	-
Tatro_011327-T1	-0.991692	5.84388	13.5067	0.00134486	0.0130764	128804	mitochondrial oxaloacetate transport protein	OAC1	Mito_carr	Mito_carr
Tatro_007835-T1	-0.993756	1.97418	9.53955	0.00540914	0.032254	45408	nadh:flavin oxidoreductase nadh oxidase family protein	-	Oxidored_FMN	-
Tatro_005049-T1	-0.994185	4.64564	23.7205	7.40894e-05	0.00183025	148429	hypothetical protein	-	-	hypothetical_protein
Tatro_000765-T1	-0.99427	4.98311	13.2773	0.00145021	0.0137121	300187	acyl- n-acyltransferase	-	Acetyltransf_1	Acetyltransf_1
Tatro_001513-T1	-0.994681	2.77998	13.139	0.00151806	0.0141309	-	-	-	Asp	Asp
Tatro_001599-T1	-0.998191	3.57153	18.0115	0.000338827	0.00541076	37481	kinetochore protein	-	FTA4	FTA4
Tatro_005683-T1	-0.998705	5.19046	17.7623	0.000363998	0.00566722	29124	biogenesis of lysosome-related organelles complex 1 subunit kxd1	-	KxDL	-
Tatro_010266-T1	-0.998727	6.49533	30.2588	1.63781e-05	0.000627818	297499	protein hob3	hob3	BAR	-
Tatro_011717-T1	-1.00199	7.55931	10.2149	0.00420748	0.0274109	-	-	-	-	-
Tatro_006960-T1	-1.00739	4.36662	10.024	0.00451407	0.0285849	299415	meiotically up-regulated gene 182 protein	-	YjeF_N	-
Tatro_002103-T1	-1.00846	4.3014	11.7477	0.00243392	0.0189981	302863	alpha beta	-	Abhydrolase_1	Abhydrolase_1
Tatro_006955-T1	-1.00852	6.38461	22.428	0.000102591	0.00232595	299408	hypothetical protein	-	UbiA	-
Tatro_000446-T1	-1.0092	3.14068	16.2084	0.00057558	0.00771329	41962	bicyclomycin resistance	-	MFS_1	MFS_1
Tatro_011974-T1	-1.0108	6.09918	11.7492	0.00243265	0.0189981	90317	nucleoside-diphosphate-sugar epimerase	-	Epimerase,NAD_binding_10,NmrA	Epimerase
Tatro_001739-T1	-1.01188	8.6107	33.4728	8.37682e-06	0.000409372	303080	acetyl- acetyltransferase	ERG10	Thiolase_C,Thiolase_N	-
Tatro_011449-T1	-1.01242	3.34215	15.5553	0.000702182	0.00875731	94241	hypothetical protein	-	-	-
Tatro_011562-T1	-1.01395	7.27997	29.4232	1.96357e-05	0.000697881	216336	acylamide-delta3 -desaturase	-	FA_desaturase	-
Tatro_011849-T1	-1.01406	2.4763	10.2679	0.00412643	0.0270641	184941	hypothetical protein	-	AhpC-TSA,AhpC-TSA_2	hypothetical_protein
Tatro_006385-T1	-1.01407	1.56473	12.3722	0.00196374	0.0166474	-	-	-	-	Ank_2
Tatro_009499-T1	-1.01426	3.93518	15.2924	0.000761538	0.00909786	-	-	-	SLAC1	SLAC1
Tatro_009172-T1	-1.01477	6.65816	30.8228	1.45155e-05	0.000591344	145999	polysaccharide pyruvyl transferase	-	PS_pyruv_trans	-
Tatro_010992-T1	-1.01534	1.82548	11.3543	0.00279301	0.0206958	-	-	-	-	-
Tatro_002655-T1	-1.01685	4.77151	9.91952	0.00469236	0.0293419	315995	proline-specific peptidase	-	Abhydrolase_1	-
Tatro_008888-T1	-1.0173	4.13362	15.3765	0.000741973	0.00895026	-	-	-	HET	-
Tatro_001451-T1	-1.01962	5.89054	26.8911	3.46977e-05	0.00105051	300618	nuclease s1	-	S1-P1_nuclease	S1-P1_nuclease
Tatro_006527-T1	-1.02011	2.12187	12.2586	0.00204121	0.0170581	29129	heterokaryon incompatibility protein	-	HET	HET
Tatro_011344-T1	-1.02155	3.00128	10.377	0.00396498	0.0263511	282746	peptidase caspase catalytic subunit p20	-	Peptidase_C14	Peptidase_C14
Tatro_011585-T1	-1.02158	5.08092	32.5329	1.01475e-05	0.000458525	157515	hsp70 family	-	HSP70	-
Tatro_005423-T1	-1.02234	3.99339	15.9726	0.000618141	0.00806724	207350	hypothetical protein	-	ChaC	-
Tatro_009802-T1	-1.02331	2.91431	8.40058	0.00839232	0.0438233	-	-	-	-	hypothetical_protein
Tatro_010612-T1	-1.0235	2.94882	8.0188	0.00976934	0.0483448	93531	hypothetical protein	-	-	-
Tatro_005350-T1	-1.02539	5.5222	36.5834	4.54545e-06	0.00027787	301737	heat shock protein 30	-	HSP20	HSP20
Tatro_004301-T1	-1.02952	3.77445	26.8724	3.48475e-05	0.00105151	34472	umta methyltransferase	-	Methyltransf_23,Methyltransf_25	Methyltransf_25
Tatro_002177-T1	-1.03125	10.267	11.8145	0.00237808	0.0188592	268974	short chain dehydrogenase reductase family	-	-	-
Tatro_000916-T1	-1.03327	8.62571	62.3957	7.8258e-08	1.56377e-05	131315	sec14 cytosolic factor	SEC14	CRAL_TRIO,CRAL_TRIO_N	-
Tatro_010503-T1	-1.034	6.09658	14.8308	0.00087949	0.00996223	297623	mapeg family protein	-	MAPEG	MAPEG
Tatro_000053-T1	-1.0342	3.67366	10.5959	0.00366176	0.0249822	-	-	-	-	-
Tatro_005452-T1	-1.0348	6.98237	26.4864	3.8112e-05	0.00112362	135489	hypothetical protein	-	Abhydrolase_6,DUF676	hypothetical_protein
Tatro_008026-T1	-1.03817	10.3838	36.2468	4.84836e-06	0.000288718	297121	fatty acid desaturase	-	DUF3474,FA_desaturase	-
Tatro_009588-T1	-1.04026	5.03604	10.6836	0.00354746	0.0244931	299771	vacuolar transporter chaperone 1	nrf1	DUF202	-
Tatro_009182-T1	-1.04107	4.58451	12.8742	0.00165795	0.0150134	210297	class iii chitinase 2	-	CBM_1,Glyco_hydro_18	Glyco_hydro_18
Tatro_003037-T1	-1.04304	1.79563	9.29074	0.00594368	0.03426	291757	hypothetical protein	-	Abhydrolase_6	-
Tatro_008063-T1	-1.04396	11.3287	18.0822	0.000332037	0.00535068	254423	hypothetical protein	-	-	-
Tatro_007880-T1	-1.04581	3.98747	11.7995	0.00239052	0.0188592	289125	g-patch domain-containing protein	-	G-patch	-
Tatro_004691-T1	-1.04728	6.28385	34.1174	7.35883e-06	0.000374396	86646	norsolorinic acid reductase	-	Aldo_ket_red	Aldo_ket_red
Tatro_000333-T1	-1.04908	3.68778	23.1076	8.63467e-05	0.00202273	302610	hypothetical protein	-	-	-
Tatro_011776-T1	-1.05089	4.7688	20.8568	0.000154537	0.00310179	83168	upf0643 protein	-	-	-
Tatro_007264-T1	-1.05231	6.08857	111.759	4.87078e-10	7.29968e-07	173070	hypothetical protein	-	HAUS6_N	-
Tatro_009550-T1	-1.05454	4.71522	30.3895	1.59242e-05	0.000617201	299747	vacuolar membrane protein	-	Mpv17_PMP22,Trs65	-
Tatro_002443-T1	-1.05813	2.46909	13.5896	0.00130888	0.0128077	93625	hemerythrin hhe cation binding domain-containing protein	-	Hemerythrin	Hemerythrin
Tatro_001600-T1	-1.05938	4.95806	34.8378	6.37833e-06	0.000343437	300679	hypothetical protein	-	-	-
Tatro_011504-T1	-1.06033	5.94302	9.89881	0.00472862	0.0294866	298534	cysteine proteinase	LAP3	Peptidase_C1_2	-
Tatro_011945-T1	-1.06088	4.17284	9.44017	0.00561601	0.0331359	217038	high affinity methionine permease	-	AA_permease_2	AA_permease_2
Tatro_005602-T1	-1.06883	6.8267	63.0561	7.17871e-08	1.56377e-05	147790	4-nitrophenylphosphatase	PHO13	Hydrolase_6,Hydrolase_like	-
Tatro_000094-T1	-1.06934	3.71343	19.121	0.00024773	0.00428712	-	-	-	UDG	UDG
Tatro_008968-T1	-1.06991	8.46071	88.0116	4.18759e-09	2.46304e-06	298382	ww-domain ligand protein	-	-	hypothetical_protein
Tatro_005723-T1	-1.07238	6.34382	30.9408	1.41558e-05	0.000583896	-	-	-	-	hypothetical_protein
Tatro_008505-T1	-1.07653	5.56314	14.8454	0.000875467	0.00995222	143968	metallothionein-i transcription activator	RPC10	DNA_RNApol_7kD	-
Tatro_007403-T1	-1.08134	7.55223	46.2912	8.21023e-07	9.00322e-05	212654	transporter sec9	SEC9	-	hypothetical_protein
Tatro_001126-T1	-1.08539	5.08146	21.6631	0.000124986	0.00266248	300407	methyltransferase domain-containing protein	-	Methyltransf_25	hypothetical_protein
Tatro_003963-T1	-1.08818	5.63202	18.7447	0.000275199	0.00463475	146209	ubiquitin-conjugating enzyme	-	UQ_con	UQ_con
Tatro_004389-T1	-1.09267	6.39803	8.20263	0.00907737	0.046037	137289	extracellular guanyl-specific ribonuclease	-	Ribonuclease	Ribonuclease
Tatro_005569-T1	-1.09428	3.51339	27.5482	2.98441e-05	0.000955012	32298	alpha-n-	-	NAGLU,NAGLU_C,NAGLU_N	-
Tatro_000259-T1	-1.09694	6.43324	8.45901	0.00820121	0.0431259	252624	lsm domain-containing protein	-	LSM	-
Tatro_010704-T1	-1.09766	5.32934	9.25748	0.00601944	0.0345637	297037	trafficking pga2	-	PGA2	PGA2
Tatro_001754-T1	-1.09975	3.70364	11.1906	0.00295926	0.0215289	48461	hypothetical protein	-	-	hypothetical_protein
Tatro_011416-T1	-1.10072	4.19684	10.573	0.0036922	0.0251517	-	-	-	-	hypothetical_protein
Tatro_009066-T1	-1.10234	5.8617	13.2989	0.00143991	0.0136435	298448	transcription initiation factor iia gamma chain	toa2	TFIIA_gamma_C,TFIIA_gamma_N	-
Tatro_005123-T1	-1.10297	4.80196	24.8946	5.55896e-05	0.00146587	301596	pf02656 domain containing protein	-	DUF202	DUF202
Tatro_003841-T1	-1.10443	5.82549	90.2255	3.36208e-09	2.32552e-06	310795	wd repeat-containing	-	-	-
Tatro_005606-T1	-1.10713	5.94804	40.458	2.22161e-06	0.000175234	249820	mucin-like protein	STB3	Stb3	-
Tatro_007602-T1	-1.10721	2.52597	12.1056	0.00215095	0.0177118	83093	hypothetical protein	-	-	-
Tatro_011096-T1	-1.10919	5.52455	100.879	1.23852e-09	1.22974e-06	46082	mfs transporter	-	MFS_1	MFS_1
Tatro_005980-T1	-1.11213	3.18163	12.7121	0.00175058	0.015537	146083	hypothetical protein	-	-	-
Tatro_006124-T1	-1.11723	4.72268	35.8864	5.19722e-06	0.000303464	84459	glutamine amidotransferase	DUG3	GATase_4	-
Tatro_004214-T1	-1.12044	6.19928	36.4343	4.67696e-06	0.000280368	34313	atp12 chaperone	atp12	ATP12	ATP12
Tatro_000253-T1	-1.12145	6.22774	26.9986	3.38477e-05	0.0010362	80526	septum formation protein maf	-	Maf	-
Tatro_006774-T1	-1.12317	3.90871	21.2548	0.000139093	0.00284902	-	-	-	Ank_2,HET	-
Tatro_003648-T1	-1.12459	7.38986	24.7255	5.79099e-05	0.00152031	130800	extracellular serine-rich protein	-	-	hypothetical_protein
Tatro_003300-T1	-1.12736	3.83174	26.0646	4.20673e-05	0.00120086	-	-	-	-	-
Tatro_007204-T1	-1.13156	2.65546	13.5137	0.00134179	0.0130719	40648	hypothetical protein	-	NAD_binding_10,NmrA	-
Tatro_000311-T1	-1.13313	2.35133	16.7159	0.000494473	0.00696025	322669	af309689_11hypothetical gln pro-rich protein	-	-	-
Tatro_007749-T1	-1.13389	4.01133	14.8533	0.000873293	0.00995222	224184	hypothetical protein	-	-	hypothetical_protein
Tatro_006437-T1	-1.13682	5.66324	17.4819	0.000394784	0.00596064	299151	mitochondrial phosphate carrier protein	MIR1	Mito_carr	Mito_carr
Tatro_002030-T1	-1.13732	7.30671	23.8077	7.25053e-05	0.00180296	302903	hypothetical protein	-	-	-
Tatro_004378-T1	-1.1385	5.87217	56.9044	1.64938e-07	2.79835e-05	300813	hypothetical protein	-	-	-
Tatro_003766-T1	-1.13881	3.6847	12.5622	0.00184127	0.0159968	310861	hypothetical protein	-	-	hypothetical_protein
Tatro_002728-T1	-1.13895	5.38383	9.29648	0.0059307	0.034229	314009	glycoside hydrolase family 18 protein	CHT2	CBM_1,CBM_19,Flocculin_t3,Glyco_hydro_18	Glyco_hydro_18
Tatro_010330-T1	-1.13913	6.54765	26.2004	4.0747e-05	0.00118633	183874	duf1766-domain-containing protein	-	MUG113,T5orf172	-
Tatro_008206-T1	-1.14366	6.07779	19.2694	0.000237733	0.00417867	82465	iron permease ftr1 family protein	FTR1	FTR1	-
Tatro_001495-T1	-1.14465	3.1275	10.9157	0.00326354	0.0231069	151059	acid phosphatase	-	His_Phos_2	-
Tatro_009375-T1	-1.15069	3.61661	19.9142	0.00019915	0.0037288	-	-	-	PNP_UDP_1	-
Tatro_007481-T1	-1.15164	3.39108	21.8751	0.000118287	0.00258326	129592	cytochrome p450 97b3	-	p450	p450
Tatro_005597-T1	-1.15188	3.40122	19.8781	0.00020112	0.0037288	27668	hypothetical protein	-	DUF3602	-
Tatro_004556-T1	-1.15207	2.6342	12.2479	0.00204869	0.0170761	34334	carboxylesterase family protein	-	COesterase	-
Tatro_008849-T1	-1.15711	6.56207	25.1053	5.28391e-05	0.00140988	298306	hypothetical protein	-	DUF3605	-
Tatro_011035-T1	-1.15752	5.77181	16.048	0.000604179	0.00794266	298835	hypothetical protein	-	-	-
Tatro_008429-T1	-1.15906	3.58363	28.2531	2.54487e-05	0.000838222	133483	drug resistance protein	-	MFS_1	MFS_1
Tatro_000056-T1	-1.16137	5.77901	21.5836	0.000127606	0.00268091	153403	l-arabinitol 4-dehydrogenase	lad1	ADH_N,ADH_zinc_N	ADH_N
Tatro_006300-T1	-1.16177	6.12732	65.6434	5.15242e-08	1.32059e-05	147054	pdr16 protein	PDR16	CRAL_TRIO,CRAL_TRIO_N	-
Tatro_002487-T1	-1.16402	1.84764	8.56303	0.00787277	0.042038	53479	cupin domain protein	-	Cupin_1,Cupin_2	-
Tatro_002176-T1	-1.16569	10.5062	21.4442	0.000132342	0.00274832	143500	fad monooxygenase	-	FAD_binding_3	-
Tatro_011727-T1	-1.16677	2.77255	12.5912	0.00182333	0.0159024	83190	itaconyl- hydratase	-	MaoC_dehydratas	-
Tatro_002331-T1	-1.16762	4.45913	10.4659	0.00383862	0.0257013	-	-	-	Ank_2,NACHT,PNP_UDP_1	-
Tatro_005872-T1	-1.16825	5.9227	9.82623	0.0048581	0.0300441	135025	hypothetical protein	-	-	hypothetical_protein
Tatro_011102-T1	-1.16957	6.75859	18.1964	0.00032139	0.0051884	154681	peptidyl-trna hydrolase 2	-	PTH2	PTH2
Tatro_007567-T1	-1.17141	5.71943	17.506	0.000392027	0.00594453	212312	hypothetical protein	-	-	-
Tatro_006744-T1	-1.17569	4.42931	14.6248	0.00093848	0.0103926	241153	myo-inositol transporter	-	Sugar_tr	Sugar_tr
Tatro_011124-T1	-1.17659	8.59671	17.6366	0.000377463	0.00582187	298882	set domain-containing protein	-	SET	-
Tatro_002920-T1	-1.17854	6.24426	16.3847	0.000545853	0.00740878	299263	hypothetical protein	-	-	hypothetical_protein
Tatro_007929-T1	-1.18095	5.09343	37.91	3.53824e-06	0.00022871	141864	phosphoserine phosphatase	-	HAD	-
Tatro_007063-T1	-1.18233	6.72042	61.4721	8.84009e-08	1.72804e-05	161985	histone deacetylase	HOS3	Hist_deacetyl	-
Tatro_002031-T1	-1.18683	7.3297	12.5534	0.00184677	0.0160137	129231	glutaminase	-	DUF1793,DUF4964,DUF4965,DUF5127	DUF5127
Tatro_002161-T1	-1.18784	3.37305	24.4549	6.18475e-05	0.00159808	-	-	-	DUF2456	DUF2456
Tatro_005583-T1	-1.19257	5.25806	33.8609	7.7467e-06	0.000391339	301865	hypothetical protein	-	-	hypothetical_protein
Tatro_006739-T1	-1.19261	1.46385	9.79044	0.00492337	0.0303642	-	-	-	-	-
Tatro_002694-T1	-1.19658	5.4462	38.0731	3.43229e-06	0.000226935	145656	carbonate dehydratase	-	Carb_anhydrase	Carb_anhydrase
Tatro_010699-T1	-1.19855	4.79528	11.537	0.00261944	0.0199272	303596	heat shock factor binding protein 1	-	HSBP1	-
Tatro_003121-T1	-1.19956	5.30767	49.2501	5.12162e-07	6.67443e-05	132578	phosducin	-	Phosducin	-
Tatro_011087-T1	-1.2025	4.81046	13.0767	0.00154978	0.0143076	45878	dna replication complex gins protein psf3	-	Sld5	-
Tatro_010771-T1	-1.21335	6.83136	11.7581	0.0024251	0.0189787	297087	secretory phospholipase a2	-	Phospholip_A2_3	-
Tatro_009930-T1	-1.21674	5.28764	17.5932	0.000382231	0.00586523	-	-	-	HSP20	-
Tatro_008970-T1	-1.2198	5.95175	8.87281	0.00697783	0.0386359	46825	hypothetical protein	-	-	-
Tatro_010908-T1	-1.2216	4.48213	29.6537	1.86715e-05	0.000681931	-	-	-	-	-
Tatro_000527-T1	-1.22196	4.08158	12.9335	0.00162542	0.0148534	152924	glutathione-dependent formaldehyde-activating	-	GFA	GFA
Tatro_003060-T1	-1.22212	4.72124	14.5211	0.000969798	0.0106607	44016	endoribonuclease l-psp	-	Ribonuc_L-PSP	Ribonuc_L-PSP
Tatro_007861-T1	-1.22292	8.29424	13.1317	0.00152172	0.0141357	297179	fkbp-type peptidyl-prolyl cis-trans isomerase	-	FKBP_C	FKBP_C
Tatro_010182-T1	-1.22445	2.83402	11.8103	0.00238162	0.0188592	144050	sodium phosphate	-	PHO4	PHO4
Tatro_009751-T1	-1.23179	9.10939	15.3926	0.000738285	0.00893494	299863	myo-inositol-1-phosphate synthase	INO1	Inos-1-P_synth,NAD_binding_5	-
Tatro_010396-T1	-1.23496	3.11152	20.3714	0.000175963	0.00338814	156798	enoyl- hydratase isomerase	-	-	ECH_1
Tatro_000773-T1	-1.2359	3.12715	23.2588	8.3129e-05	0.00198275	86846	dna photolyase	-	DNA_photolyase,FAD_binding_7	FAD_binding_7
Tatro_011588-T1	-1.23686	4.36665	14.8858	0.00086444	0.00990196	306187	swim zinc finger domain protein	-	Amidoligase_2	Amidoligase_2
Tatro_007270-T1	-1.23799	5.06617	24.6011	5.96861e-05	0.00154668	159166	infection structure specific protein	-	-	hypothetical_protein
Tatro_001259-T1	-1.23932	2.48134	11.5453	0.00261182	0.0199029	87269	hypothetical protein	-	Pyr_redox_2	Pyr_redox_2
Tatro_000377-T1	-1.24022	3.79935	22.3417	0.000104883	0.00235778	278815	tam domain	-	Methyltransf_23,Methyltransf_25,Methyltransf_31	Methyltransf_23
Tatro_002880-T1	-1.2416	4.51965	9.08748	0.00642376	0.0363329	-	-	-	-	-
Tatro_002777-T1	-1.24209	7.83555	9.82943	0.00485231	0.0300441	296889	citrinin biosynthesis oxydoreductase	-	FSH1	-
Tatro_006360-T1	-1.24328	3.79447	34.3411	7.03771e-06	0.000364335	322122	kievitone hydratase	-	CrtC,Lipocalin_9	-
Tatro_011959-T1	-1.24494	4.09854	26.0775	4.19399e-05	0.00120086	44659	cation-transporting atpase 4	-	-	hypothetical_protein
Tatro_000529-T1	-1.24588	2.6013	19.6271	0.000215411	0.0038895	230198	hypothetical protein	-	-	-
Tatro_003558-T1	-1.2463	8.50383	16.6721	0.000500958	0.00699474	301311	glycolipid transfer protein	-	GLTP	-
Tatro_011766-T1	-1.25247	3.12921	10.8078	0.00339224	0.0236825	167710	hypothetical protein	-	-	hypothetical_protein
Tatro_007258-T1	-1.2575	1.8071	11.2157	0.00293308	0.0214425	-	-	-	-	-
Tatro_001075-T1	-1.2577	4.51067	8.25624	0.0088859	0.0454541	37284	thioesterase superfamily protein	-	4HBT	-
Tatro_007421-T1	-1.26126	4.73365	16.0404	0.000605574	0.0079455	51260	alternative oxidase	AOX2	AOX	AOX
Tatro_002804-T1	-1.26153	5.93702	13.6697	0.00127512	0.0126253	54570	peptidase m20 domain containing 2	-	-	hypothetical_protein
Tatro_007962-T1	-1.26174	0.729062	8.49897	0.00807328	0.0427197	211606	long-chain-fatty-acid- ligase	-	AMP-binding,AMP-binding_C	-
Tatro_007325-T1	-1.26214	3.66316	9.32598	0.00586455	0.0339562	152183	alpha-ketoglutarate-dependent taurine dioxygenase	-	TauD	TauD
Tatro_009989-T1	-1.26527	6.23903	45.672	9.08657e-07	9.61252e-05	300014	endo alpha- polygalactosaminidase precusor	-	Glyco_hydro_114	Glyco_hydro_114
Tatro_001112-T1	-1.26732	1.31926	12.4197	0.0019323	0.0164819	319393	ankyrin repeat-containing	-	CorA	-
Tatro_007755-T1	-1.26971	5.11372	25.1763	5.19468e-05	0.00140272	297237	phosphatidylethanolamine-binding protein	-	PBP	PBP
Tatro_011626-T1	-1.27181	4.58824	9.87073	0.00477824	0.0297548	52098	polysaccharide lyase family 7 protein	-	Alginate_lyase2	Alginate_lyase2
Tatro_001540-T1	-1.27973	1.59663	8.71427	0.00742093	0.0401982	35678	duf636 domain-containing protein	-	-	-
Tatro_000868-T1	-1.28075	2.1052	22.1414	0.000110422	0.00245771	222553	integral membrane protein	-	-	-
Tatro_003325-T1	-1.29043	1.78104	11.0984	0.00305767	0.0221195	132493	fad fmn-containing dehydrogenase	-	ALO,FAD_binding_4	FAD_binding_4
Tatro_010488-T1	-1.2968	5.73456	21.646	0.000125544	0.00266248	144352	alpha beta	-	Hydrolase_4	Hydrolase_4
Tatro_008543-T1	-1.29758	5.0419	11.6664	0.00250369	0.0193919	255242	ubie coq5	-	Methyltransf_31	Methyltransf_31
Tatro_008379-T1	-1.29773	3.51081	7.96664	0.00997617	0.0490736	297813	short chain oxidoreductase	-	adh_short	-
Tatro_011846-T1	-1.30546	1.36412	11.734	0.00244548	0.0190553	45423	hypothetical protein	-	-	-
Tatro_005907-T1	-1.31152	8.79462	75.2518	1.63166e-08	6.11329e-06	77873	glutathione s-	-	GST_C_3,GST_N	-
Tatro_006821-T1	-1.32142	1.39167	20.6758	0.000162173	0.00321202	88909	hypothetical protein	-	-	-
Tatro_003759-T1	-1.32191	4.04082	39.1633	2.8072e-06	0.000201939	294379	hypothetical protein	-	F-box-like	-
Tatro_007837-T1	-1.32441	3.74963	14.2564	0.00105513	0.0112281	297191	hypothetical protein	-	Ifi-6-16	hypothetical_protein
Tatro_007366-T1	-1.32585	1.96916	11.9426	0.0022751	0.0182821	39938	zinc-binding dehydrogenase	-	ADH_N_2,ADH_zinc_N	-
Tatro_003971-T1	-1.33354	6.4601	57.5647	1.50379e-07	2.70441e-05	79540	aldolase citrate lyase family protein	-	HpcH_HpaI	-
Tatro_001820-T1	-1.33644	2.34844	9.33687	0.00584032	0.0339033	160153	hypothetical protein	-	-	-
Tatro_005922-T1	-1.337	4.78557	57.2408	1.57336e-07	2.7207e-05	134980	hypothetical protein	-	-	-
Tatro_007533-T1	-1.34549	5.68407	33.5352	8.27182e-06	0.000408154	289358	hypothetical protein	-	-	-
Tatro_001325-T1	-1.34601	5.71965	29.9835	1.73808e-05	0.000652154	257872	hypothetical protein	-	-	-
Tatro_002008-T1	-1.34957	1.18582	10.0659	0.0044448	0.0283322	323088	cis-3-chloroacrylic acid	-	Tautomerase_3	-
Tatro_007492-T1	-1.34966	4.20983	64.2129	6.18166e-08	1.46278e-05	83012	sucrose transport protein	-	MFS_2	-
Tatro_003239-T1	-1.35311	8.31699	18.3727	0.000305673	0.00499747	299110	mitochondrial dna replication protein yhm2	YHM2	Mito_carr	Mito_carr
Tatro_002584-T1	-1.35782	3.92815	21.3715	0.00013489	0.00278195	53756	p-hydroxylaminobenzoate lyase	-	DUF4863	-
Tatro_011958-T1	-1.35971	6.01312	12.5257	0.00186415	0.0160986	154210	short chain dehydrogenase	-	adh_short	adh_short
Tatro_009739-T1	-1.36573	4.28864	12.8465	0.00167341	0.0150774	-	-	-	Helicase_C,SNF2_N	-
Tatro_007706-T1	-1.3715	5.70984	49.067	5.27028e-07	6.6747e-05	314676	f-box domain-containing protein	-	F-box-like	-
Tatro_000902-T1	-1.37235	1.30083	10.8394	0.00335397	0.0235432	-	-	-	APH	hypothetical_protein
Tatro_002172-T1	-1.37503	2.7491	8.49248	0.0080939	0.04274	296462	mfs transporter	-	MFS_1	-
Tatro_008710-T1	-1.38035	1.67633	9.90896	0.00471081	0.0294164	88870	abc multidrug transporter mdr1	-	ABC_membrane,ABC_tran	ABC_membrane
Tatro_007505-T1	-1.38424	4.08168	16.0684	0.00060046	0.00791691	297368	wsc domain-containing protein	-	WSC	-
Tatro_002502-T1	-1.38506	0.913386	9.93007	0.00467402	0.0292903	-	-	-	HET,NACHT,NACHT_N,WD40	-
Tatro_006869-T1	-1.38532	1.76604	15.5044	0.000713268	0.00881003	-	-	-	Ank_2,Ank_3,Ank_4,Ank_5,KAP_NTPase,NACHT,PNP_UDP_1	PNP_UDP_1
Tatro_002086-T1	-1.38719	4.64023	45.2903	9.67744e-07	0.000101186	302872	serine threonine protein kinase	-	FHA	-
Tatro_009316-T1	-1.38773	1.77065	12.645	0.00179054	0.0157694	220486	ankyrin repeat-containing	-	Ank,Ank_2,Ank_4,NACHT,PNP_UDP_1,WD40	Ank_2
Tatro_008132-T1	-1.3885	1.65063	9.77861	0.00494517	0.030436	315275	hypothetical protein	-	-	-
Tatro_002604-T1	-1.39083	1.52225	9.08847	0.00642133	0.0363329	-	-	-	HET,NACHT,NACHT_N,WD40	-
Tatro_002339-T1	-1.3915	2.15909	13.506	0.00134516	0.0130764	93963	alpha beta-hydrolase	-	Abhydrolase_3,Peptidase_S9	-
Tatro_010786-T1	-1.39163	1.04241	11.2312	0.00291699	0.021377	303674	hypothetical protein	-	Fungal_trans_2	Fungal_trans_2
Tatro_001520-T1	-1.3936	3.64339	18.3842	0.000304672	0.00499747	293679	alpha-acetolactate decarboxylase	-	AAL_decarboxy	AAL_decarboxy
Tatro_008373-T1	-1.39942	2.77751	10.4809	0.00381777	0.0256573	281104	transcription regulator pab1642	-	TENA_THI-4	-
Tatro_006357-T1	-1.40024	2.37495	9.12311	0.0063366	0.0359941	134514	fad binding domain containing protein	-	FAD_binding_3	FAD_binding_3
Tatro_011725-T1	-1.40027	1.36314	8.19693	0.00909799	0.0460897	-	-	-	-	hypothetical_protein
Tatro_007826-T1	-1.40236	2.06662	14.4849	0.000981033	0.0107326	261131	oxidoreductase	-	NAD_binding_10,NmrA	NmrA
Tatro_001182-T1	-1.40334	7.42186	48.0648	6.17219e-07	7.40004e-05	146283	methyl transferase-like protein	-	CMAS,Methyltransf_23,Methyltransf_25	-
Tatro_005956-T1	-1.40385	1.98434	14.3261	0.00103188	0.0110724	-	-	-	-	hypothetical_protein
Tatro_002151-T1	-1.40914	2.04173	16.9093	0.000466937	0.00670719	-	-	-	NACHT	hypothetical_protein
Tatro_002578-T1	-1.41217	7.92563	39.3216	2.72732e-06	0.000198857	298095	hypothetical protein	-	-	hypothetical_protein
Tatro_010888-T1	-1.41648	3.10089	17.3696	0.000407917	0.00607283	91076	cat eye syndrome critical region protein 5 precursor	-	Hydrolase_6,Hydrolase_like	-
Tatro_000800-T1	-1.41769	3.10508	37.9776	3.49391e-06	0.00022871	284537	tail fiber protein	-	Collagen,WSC	-
Tatro_002959-T1	-1.42017	1.25356	8.30191	0.00872634	0.0449154	218896	glyoxalase bleomycin resistance protein dioxygenase	-	Glyoxalase	hypothetical_protein
Tatro_000944-T1	-1.4218	4.59349	24.7197	5.79924e-05	0.00152031	35700	secreted protein	-	DUF1524	DUF1524
Tatro_003225-T1	-1.4241	3.73826	8.84708	0.0070477	0.0389508	141256	protein	-	MOZART1	-
Tatro_003726-T1	-1.42691	7.55063	35.2607	5.86998e-06	0.000327844	301205	chorismate synthase	ARO2	Chorismate_synt	Chorismate_synt
Tatro_008093-T1	-1.43178	1.57752	10.609	0.0036444	0.0249015	90644	alcohol dehydrogenase	-	ADH_N,ADH_zinc_N	ADH_zinc_N
Tatro_000003-T1	-1.43299	2.96046	12.7574	0.00172411	0.0153902	322924	hypothetical protein	-	-	-
Tatro_011081-T1	-1.44111	1.26255	10.2056	0.00422184	0.0274574	81541	efflux pump antibiotic resistance	-	MFS_1	MFS_1
Tatro_010887-T1	-1.45179	3.10922	16.106	0.000593664	0.00783881	45896	glycerol dehydrogenase	-	Aldo_ket_red	Aldo_ket_red
Tatro_005923-T1	-1.45303	5.27802	25.357	4.97477e-05	0.00135145	84644	hypothetical protein	-	-	-
Tatro_010812-T1	-1.45718	0.628671	8.00464	0.00982501	0.0485293	53012	mfs dha1 multidrug resistance protein	-	MFS_1	MFS_1
Tatro_002652-T1	-1.45798	2.89799	17.3823	0.000406406	0.00607044	10225	nacht and wd40 domain protein	-	NACHT,NACHT_N,WD40	NACHT_N
Tatro_006568-T1	-1.45893	3.02708	19.3677	0.000231353	0.00408708	130029	cellular retinoic acid binding protein	-	Lipocalin	hypothetical_protein
Tatro_010087-T1	-1.46005	7.47844	16.8007	0.000482184	0.00684433	300080	phosphotransferase enzyme family protein	-	-	hypothetical_protein
Tatro_008532-T1	-1.46128	5.58415	13.0851	0.00154543	0.0142822	297910	gcn5-related n-acetyltransferase	-	Acetyltransf_1	Acetyltransf_1
Tatro_007605-T1	-1.46178	10.0993	64.9822	5.6028e-08	1.36163e-05	297301	hypothetical protein	-	-	hypothetical_protein
Tatro_004850-T1	-1.46642	1.36399	12.6037	0.00181566	0.0158696	29679	glutathione-dependent formaldehyde-activating	-	GFA	-
Tatro_011400-T1	-1.47099	2.72532	32.0026	1.13245e-05	0.000491931	-	-	-	NACHT	hypothetical_protein
Tatro_008779-T1	-1.47355	3.37299	67.0388	4.32635e-08	1.17887e-05	47707	fad binding domain protein	-	FAD_binding_4	-
Tatro_002588-T1	-1.47378	3.08428	19.0699	0.000251277	0.00432851	-	-	-	-	hypothetical_protein
Tatro_011586-T1	-1.47769	5.2784	48.4579	5.79976e-07	7.14403e-05	272281	hypothetical protein	-	-	-
Tatro_008846-T1	-1.47806	2.90146	21.7193	0.000123171	0.00264862	298300	hypothetical protein	-	-	-
Tatro_004765-T1	-1.48801	1.91699	17.4062	0.000403582	0.00603829	131190	nad dependent epimerase dehydratase family protein	-	Epimerase	-
Tatro_011810-T1	-1.50265	1.71313	17.129	0.000437671	0.0063785	186979	alpha-ketoglutarate-dependent sulfonate dioxygenase	-	TauD	TauD
Tatro_008841-T1	-1.50514	1.85356	11.2209	0.00292763	0.0214375	316211	hypothetical protein	-	-	hypothetical_protein
Tatro_003089-T1	-1.50971	2.31023	18.7464	0.000275072	0.00463475	317556	hypothetical protein	-	-	-
Tatro_007727-T1	-1.51015	8.23894	82.8678	7.09994e-09	3.19213e-06	146044	branched-chain amino acid aminotransferase	-	Aminotran_4	-
Tatro_004547-T1	-1.51246	2.40997	19.4469	0.000226353	0.00403842	-	-	-	NACHT	-
Tatro_000731-T1	-1.52684	3.21754	51.6606	3.53845e-07	5.24782e-05	319065	protein phosphatase type 1 complex subunit hex2 reg1	REG1	DUF1752	-
Tatro_003111-T1	-1.53031	1.83871	13.9827	0.00115206	0.0118663	-	-	-	CorA	-
Tatro_001937-T1	-1.5338	3.04338	35.5864	5.5086e-06	0.00031011	91768	amidohydrolase family protein	-	Amidohydro_1	Amidohydro_1
Tatro_005997-T1	-1.53966	2.64462	10.383	0.0039563	0.0263324	295477	short chain type	-	adh_short,adh_short_C2	-
Tatro_009093-T1	-1.54439	8.91724	11.9615	0.00226026	0.0182178	-	-	-	Inhibitor_I9	-
Tatro_009014-T1	-1.54586	2.25476	29.8076	1.80566e-05	0.000668169	-	-	-	-	-
Tatro_008261-T1	-1.54743	5.24019	28.0953	2.63671e-05	0.000862156	213674	integral membrane protein	-	TMEM135_C_rich	hypothetical_protein
Tatro_002720-T1	-1.54776	2.80788	8.80775	0.00715602	0.0393559	94161	nad dependent epimerase	-	Epimerase	-
Tatro_004725-T1	-1.55028	1.47698	13.9114	0.00117891	0.012019	35193	nadph dehydrogenase	OYE32	Oxidored_FMN	-
Tatro_007963-T1	-1.55768	9.66247	46.0286	8.57014e-07	9.22372e-05	297143	hypothetical protein	-	-	-
Tatro_010598-T1	-1.56081	4.97412	12.3714	0.00196429	0.0166474	-	-	SPT4	Spt4	Spt4
Tatro_007070-T1	-1.56085	1.60727	8.13827	0.00931326	0.0465767	152345	short-chain dehydrogenase reductase family	-	adh_short	-
Tatro_008346-T1	-1.56409	6.69314	48.3566	5.89331e-07	7.16117e-05	297798	cap-gly domain-containing protein	-	CAP_GLY,Ubiquitin_2	-
Tatro_008377-T1	-1.56879	0.60435	10.1797	0.00426224	0.027617	82569	transferase family protein	-	AMP-binding,NAD_binding_4,PP-binding	-
Tatro_007807-T1	-1.57192	6.89884	8.3189	0.00866779	0.0447421	297204	cupin 2	-	Cupin_2	-
Tatro_010893-T1	-1.57768	3.57625	11.4951	0.00265816	0.0201028	217206	exo-rhamnogalacturonase b	-	Glyco_hydro_28	Glyco_hydro_28
Tatro_005537-T1	-1.57837	6.32117	34.3323	7.05007e-06	0.000364335	135389	pyrroline-5-carboxylate reductase	PRO3	F420_oxidored,P5CR_dimer	P5CR_dimer
Tatro_001410-T1	-1.58331	3.69374	103.858	9.51533e-10	1.22231e-06	-	-	SCT1	Acyltransferase	-
Tatro_005887-T1	-1.59108	3.87004	26.4308	3.86093e-05	0.00113456	287003	6-hydroxy-d-nicotine oxidase	-	FAD_binding_4	-
Tatro_002913-T1	-1.5963	4.58284	28.9407	2.18351e-05	0.000755158	307550	gcn5-related n-acetyltransferase	-	Acetyltransf_1	Acetyltransf_1
Tatro_003868-T1	-1.59764	1.28534	10.8239	0.0033728	0.0236466	294302	glycosyltransferase family 31 protein	-	-	hypothetical_protein
Tatro_010972-T1	-1.5997	2.75427	11.1977	0.00295182	0.0214921	45725	metallo-beta-lactamase domain	-	Lactamase_B	-
Tatro_000590-T1	-1.6113	5.04722	19.6636	0.000213264	0.00388664	152839	short-chain dehydrogenases	-	adh_short,adh_short_C2	-
Tatro_005841-T1	-1.61682	3.40597	35.0481	6.11983e-06	0.000338718	228302	succinate fumarate mitochondrial transporter	SFC1	Mito_carr	Mito_carr
Tatro_010931-T1	-1.63096	4.96973	43.7393	1.25487e-06	0.00011683	-	-	-	-	-
Tatro_009531-T1	-1.63301	1.37424	18.6437	0.000283127	0.00474977	88135	catalase	CAT1	Catalase,Catalase-rel	Catalase
Tatro_011195-T1	-1.63427	10.0178	68.5754	3.58047e-08	1.07318e-05	142072	aminoglycoside phosphotransferase	-	EcKinase	EcKL
Tatro_005912-T1	-1.63721	5.12295	63.93	6.41067e-08	1.47807e-05	162247	calpain family cysteine protease	-	Peptidase_C2	Peptidase_C2
Tatro_000952-T1	-1.63866	3.8296	13.3245	0.0014278	0.0135573	300292	gpr1 family protein	-	Grp1_Fun34_YaaH	Gpr1_Fun34_YaaH
Tatro_002140-T1	-1.64012	8.73775	41.8947	1.72357e-06	0.000149023	209248	peptidase s41 family protein	-	Peptidase_S41	-
Tatro_000170-T1	-1.64138	4.08981	13.1135	0.00153093	0.0141773	302717	integral membrane mpv17 pmp22	SYM1	Mpv17_PMP22	Mpv17_PMP22
Tatro_005386-T1	-1.64279	4.1633	18.452	0.000298879	0.00492219	-	-	-	-	hypothetical_protein
Tatro_002105-T1	-1.64698	2.64241	27.3156	3.14715e-05	0.000989482	-	-	-	DUF4419	DUF4419
Tatro_002681-T1	-1.65599	3.75767	41.3526	1.89547e-06	0.000153551	-	-	-	Ank_2,HET,WD40	WD40
Tatro_011193-T1	-1.65775	5.59276	83.7699	6.45993e-09	3.05725e-06	298910	terpenoid synthase	-	TRI5	TRI5
Tatro_000019-T1	-1.66019	1.18499	10.473	0.00382875	0.0256734	-	-	-	-	DUF6594
Tatro_004053-T1	-1.66721	3.68455	30.5222	1.54776e-05	0.000608844	-	-	-	-	-
Tatro_001099-T1	-1.66905	4.40964	17.9999	0.000339958	0.00541076	223009	hypothetical protein	-	Aminotran_3	-
Tatro_010677-T1	-1.67381	2.82968	29.7264	1.83785e-05	0.000677292	157788	hypothetical protein	-	Acetyltransf_1	Acetyltransf_1
Tatro_002141-T1	-1.67639	6.42853	32.9873	9.2451e-06	0.000437536	156007	integral membrane protein	-	SUR7	SUR7
Tatro_001589-T1	-1.67738	1.93534	14.8603	0.000871367	0.00994331	285140	glycoside hydrolase family 76 protein	-	Glyco_hydro_76	Glyco_hydro_76
Tatro_004681-T1	-1.67784	5.07341	39.6029	2.59135e-06	0.00019581	300714	protein	-	adh_short	adh_short
Tatro_002357-T1	-1.67888	1.49309	14.1511	0.00109131	0.0115313	134170	ankyrin repeat domain-containing protein 28	-	Ank_2,Ank_3,Ank_4	Ank_2
Tatro_009512-T1	-1.68432	7.32768	21.4837	0.000130983	0.00272639	39327	mip family channel protein	FPS1	MIP	MIP
Tatro_009228-T1	-1.69501	1.5445	15.4902	0.000716398	0.00883338	-	-	-	-	-
Tatro_002381-T1	-1.69883	0.989371	16.2612	0.000566503	0.00763324	134181	pfs domain-containing protein	-	PNP_UDP_1	-
Tatro_007028-T1	-1.70246	1.92401	30.9574	1.4106e-05	0.000583896	318005	hypothetical protein	-	HTH_23,HTH_Tnp_Tc3_2	-
Tatro_001538-T1	-1.7077	1.65164	29.6389	1.87319e-05	0.000681931	293686	gpcr -type	-	RGS	hypothetical_protein
Tatro_001130-T1	-1.71148	4.98656	44.1734	1.16611e-06	0.000116508	150578	hypothetical protein	-	-	hypothetical_protein
Tatro_008592-T1	-1.71337	6.419	136.924	7.33223e-11	3.29657e-07	297936	hypothetical protein	-	-	-
Tatro_002208-T1	-1.72321	5.40075	100.966	1.22887e-09	1.22974e-06	92009	protein	-	-	-
Tatro_000733-T1	-1.72749	1.74689	15.4386	0.00072789	0.00885783	36308	protein	-	Acetyltransf_1,Acetyltransf_7	Acetyltransf_1
Tatro_010003-T1	-1.73192	3.45774	32.069	1.11693e-05	0.000491931	183615	sulfate transporter	-	MFS_MOT1	MFS_MOT1
Tatro_001227-T1	-1.73293	5.50329	86.519	4.86809e-09	2.57493e-06	79307	arginase-like protein	-	-	-
Tatro_003291-T1	-1.74246	6.89562	62.5733	7.64577e-08	1.56377e-05	159580	killer kp4	-	Kp4	-
Tatro_001831-T1	-1.74252	0.917715	10.74	0.00347602	0.0241362	323238	hypothetical protein	-	-	-
Tatro_011424-T1	-1.75527	6.32295	21.3288	0.000136414	0.00280053	-	-	-	Ank_2,NACHT,PNP_UDP_1	PNP_UDP_1
Tatro_011357-T1	-1.75914	1.96956	25.839	4.43651e-05	0.00124278	-	-	-	Ank_2	-
Tatro_005200-T1	-1.7735	4.96766	22.5713	9.89072e-05	0.00225341	-	-	-	-	-
Tatro_003979-T1	-1.77996	0.493535	11.8014	0.0023889	0.0188592	86053	hypothetical protein	-	AAA_18	hypothetical_protein
Tatro_000591-T1	-1.78645	4.31312	19.691	0.000211671	0.00386858	159330	isopropanol dehydrogenase	-	ADH_N,ADH_zinc_N	ADH_zinc_N
Tatro_006114-T1	-1.79338	2.02631	51.0923	3.85639e-07	5.50423e-05	30057	aldehyde dehydrogenase	-	Aldedh	-
Tatro_002349-T1	-1.79382	1.16813	10.4985	0.00379336	0.0255412	-	-	-	-	hypothetical_protein
Tatro_006097-T1	-1.79743	7.06341	12.694	0.00176127	0.0155925	295566	hypothetical protein	-	-	hypothetical_protein
Tatro_005674-T1	-1.80097	1.648	17.6414	0.000376936	0.00582187	227962	hypothetical protein	-	-	-
Tatro_011407-T1	-1.80687	2.54594	26.9368	3.43335e-05	0.001043	303226	ankyrin repeat-containing	-	-	hypothetical_protein
Tatro_002936-T1	-1.81794	2.35526	15.6776	0.000676321	0.00858966	43714	alcohol dehydrogenase	-	ADH_N,ADH_zinc_N	ADH_N
Tatro_011092-T1	-1.82838	0.523312	15.1755	0.000789659	0.00928185	45882	uncharacterized protein	-	EthD	-
Tatro_001556-T1	-1.82857	4.31249	18.6027	0.000286417	0.0047871	127924	glycoside hydrolase family 54 protein	-	AbfB,ArabFuran-catal	ArabFuran-catal
Tatro_006301-T1	-1.82858	3.66313	23.4503	7.92411e-05	0.00191333	206189	mitochondrial chaperone bcs1	-	AAA,BCS1_N	BCS1_N
Tatro_011150-T1	-1.8389	0.170807	9.16387	0.00623848	0.0355491	317063	glycoside hydrolase family 5 protein	-	Cellulase	-
Tatro_000990-T1	-1.85206	3.40769	32.5807	1.00484e-05	0.000458525	167740	hypothetical protein	-	-	-
Tatro_011247-T1	-1.85389	0.577564	9.63239	0.00522349	0.0315656	46470	mynd finger family protein	-	DUF4470,zf-MYND	-
Tatro_011396-T1	-1.85633	3.0015	31.0685	1.37774e-05	0.000576217	83873	extracellular	-	Glyco_hydro_28	Glyco_hydro_28
Tatro_003634-T1	-1.85979	7.41192	120.05	2.51511e-10	6.16472e-07	320712	chorismate mutase	ARO7	-	-
Tatro_005998-T1	-1.86184	3.69825	28.725	2.29043e-05	0.000778936	321815	c6 finger domain	-	-	hypothetical_protein
Tatro_006183-T1	-1.8865	2.91774	14.0759	0.00111802	0.011721	302204	hypothetical protein	-	-	hypothetical_protein
Tatro_009227-T1	-1.89248	7.39625	87.5581	4.38264e-09	2.46304e-06	-	-	-	-	-
Tatro_004216-T1	-1.91677	6.94077	31.4611	1.26823e-05	0.000543042	177132	short chain dehydrogenase	-	adh_short	adh_short
Tatro_001922-T1	-1.91946	0.433417	13.168	0.00150357	0.014025	48282	cupin 2 conserved barrel domain protein	-	-	-
Tatro_006355-T1	-1.92537	4.33786	13.0674	0.00155458	0.0143225	302304	cutinase	-	Cutinase	Cutinase
Tatro_008475-T1	-1.93298	2.22818	29.9302	1.75828e-05	0.000656034	281185	2-oxoglutarate-dependent ethylene succinate-forming enzyme	-	2OG-FeII_Oxy,DIOX_N	2OG-FeII_Oxy
Tatro_002209-T1	-1.94674	0.924831	14.4559	0.000990112	0.0107864	-	-	-	BTB	hypothetical_protein
Tatro_005261-T1	-1.95872	1.17878	20.4337	0.000173038	0.00335336	158984	cell wall glycoprotein	-	-	-
Tatro_002503-T1	-1.96735	4.29371	35.5777	5.51797e-06	0.00031011	83581	integral membrane	-	-	hypothetical_protein
Tatro_002930-T1	-1.97389	0.580507	10.9041	0.00327717	0.0231565	43400	zinc-binding alcohol	-	ADH_N,ADH_zinc_N	-
Tatro_004554-T1	-1.97545	1.01291	12.3628	0.00197	0.0166487	319990	hypothetical protein	-	-	-
Tatro_004055-T1	-1.9853	3.43233	50.4542	4.25111e-07	5.88092e-05	320365	hypothetical protein	-	-	hypothetical_protein
Tatro_008061-T1	-1.98645	2.57366	16.5164	0.000524752	0.00721494	132793	short-chain dehydrogenases	-	adh_short,adh_short_C2	adh_short_C2
Tatro_010876-T1	-1.9944	-0.235641	9.42065	0.00565766	0.0332709	81669	isoamyl alcohol oxidase	-	BBE,FAD_binding_4	-
Tatro_001522-T1	-1.99639	3.19625	63.35	6.9098e-08	1.55332e-05	300661	extracellular serine-rich protein	-	-	-
Tatro_003659-T1	-2.00064	4.86508	84.9241	5.73126e-09	2.86308e-06	286021	hypothetical protein	-	F-box	-
Tatro_008564-T1	-2.03997	1.70171	15.5757	0.000697797	0.00872683	49765	ester cyclase	-	SnoaL	SnoaL
Tatro_004718-T1	-2.04071	1.76684	9.7662	0.00496814	0.0305147	-	-	-	-	-
Tatro_007992-T1	-2.04361	4.87777	43.7568	1.25116e-06	0.00011683	211541	rhs repeat protein	-	RHS_repeat	hypothetical_protein
Tatro_011181-T1	-2.0554	0.982451	14.5328	0.000966216	0.0106343	291343	redoxin domain-containing protein	-	AhpC-TSA	AhpC-TSA
Tatro_002794-T1	-2.05545	1.89604	21.854	0.000118936	0.00258326	-	-	-	NACHT	hypothetical_protein
Tatro_003716-T1	-2.06123	0.253307	9.48464	0.00552237	0.0326726	-	-	-	NACHT_N,WD40	-
Tatro_003064-T1	-2.06689	7.24384	46.6805	7.70678e-07	8.75927e-05	299186	paxu protein	-	DUF829	DUF829
Tatro_003390-T1	-2.0793	1.58661	17.0591	0.00044675	0.00645848	80701	glycoside hydrolase family 27 protein	-	Melibiase_2	-
Tatro_002115-T1	-2.09226	4.85861	10.0151	0.00452903	0.028609	-	-	-	-	hypothetical_protein
Tatro_005625-T1	-2.09489	4.24876	65.4394	5.28704e-08	1.32059e-05	30874	major facilitator superfamily transporter	-	MFS_1	MFS_1
Tatro_000551-T1	-2.11892	0.692971	10.2387	0.00417082	0.0272429	-	-	-	-	-
Tatro_007632-T1	-2.12574	0.777973	14.7962	0.000889096	0.0100437	212181	ankyrin repeat-containing	-	Ank_2,HET	-
Tatro_005719-T1	-2.1272	2.41339	10.2047	0.00422317	0.0274574	321606	hypothetical protein	-	-	-
Tatro_006533-T1	-2.13184	1.85048	25.857	4.41761e-05	0.00124278	84093	tpr domain containing protein	-	CHAT,TPR_10	-
Tatro_010809-T1	-2.14471	0.429294	13.2318	0.00147214	0.0138179	53082	nadp-dependent leukotriene b4 12-hydroxydehydrogenase	-	ADH_N_2,ADH_zinc_N	-
Tatro_006512-T1	-2.16073	3.74619	41.3594	1.89322e-06	0.000153551	-	-	-	Peptidase_S8	hypothetical_protein
Tatro_001989-T1	-2.18173	4.2642	34.4541	6.88145e-06	0.00036186	91815	hypothetical protein	-	-	hypothetical_protein
Tatro_010806-T1	-2.22974	1.81902	18.5797	0.000288284	0.00480333	314346	fmn-dependent dehydrogenase family protein	-	FMN_dh	-
Tatro_010796-T1	-2.2321	6.12874	81.5969	8.12203e-09	3.3197e-06	297095	glycoside hydrolase family 45 protein	-	CBM_1,DPBB_1	CBM_1
Tatro_010101-T1	-2.23318	5.47262	38.4193	3.21871e-06	0.000220363	-	-	-	Pkinase	Pkinase
Tatro_007347-T1	-2.23821	4.34506	10.162	0.00428998	0.0277322	40863	prtb_scyli ame: full=scytalidopepsin b short=slb ame: full=acid protease b flags: precursor	-	Peptidase_A4	-
Tatro_009412-T1	-2.26083	0.767672	17.7896	0.000361138	0.00564756	-	-	-	Acetyltransf_1	Acetyltransf_1
Tatro_011077-T1	-2.26375	-0.0467132	14.6695	0.00106398	0.0113089	46393	fad binding domain protein	-	BBE,FAD_binding_4	FAD_binding_4
Tatro_002820-T1	-2.26693	4.11437	40.6215	2.15768e-06	0.000171698	-	-	-	-	hypothetical_protein
Tatro_000814-T1	-2.2862	1.33943	32.2103	1.08466e-05	0.000482837	-	-	-	-	-
Tatro_007897-T1	-2.30084	1.34083	23.2723	8.28482e-05	0.0019813	90465	short-chain dehydrogenase reductase sdr	-	adh_short	adh_short
Tatro_004848-T1	-2.3662	9.92077	62.4198	7.80115e-08	1.56377e-05	301399	short-chain dehydrogenase reductase sdr	-	adh_short_C2	adh_short_C2
Tatro_000029-T1	-2.37454	0.786799	12.451	0.00191188	0.0163574	-	-	-	-	hypothetical_protein
Tatro_000006-T1	-2.41616	2.24277	36.9062	4.27435e-06	0.000266909	-	-	-	-	TPR_12
Tatro_010835-T1	-2.41901	1.47455	26.1913	4.08341e-05	0.00118633	316839	oxidoreductase -like protein	-	NmrA	NmrA
Tatro_002464-T1	-2.42667	4.22295	12.1692	0.0021046	0.017442	-	-	-	TRI5	TRI5
Tatro_006513-T1	-2.42902	2.64114	21.7412	0.000122471	0.00264726	287499	hypothetical protein	-	-	hypothetical_protein
Tatro_001061-T1	-2.4368	0.509749	35.0002	6.17768e-06	0.000338718	319347	protein	-	OTT_1508_deam,zf-MYND	-
Tatro_007904-T1	-2.47946	0.0554003	11.8123	0.0023799	0.0188592	289105	feruloyl esterase b	-	Tannase	Tannase
Tatro_010860-T1	-2.49352	0.532791	16.7391	0.00049108	0.00693218	154816	conidial pigment polyketide synthase alb1	-	EthD	-
Tatro_001100-T1	-2.52949	1.19754	20.3569	0.000176652	0.00339414	309446	fungal specific transcription factor domain-containing protein	-	Fungal_trans,Zn_clus	Fungal_trans
Tatro_010357-T1	-2.58559	4.05936	182.949	4.51016e-12	4.05553e-08	-	-	-	-	-
Tatro_000363-T1	-2.62282	5.53466	13.4334	0.00137759	0.0132861	302587	uncharacterized protein loc100274375 precursor	-	CFEM	CFEM
Tatro_001782-T1	-2.62287	2.97365	68.6923	3.52977e-08	1.07318e-05	-	-	-	Cellulase,GLEYA,Ricin_B_lectin	GLEYA
Tatro_002351-T1	-2.70857	5.07085	20.8289	0.000155688	0.00311793	-	-	-	-	-
Tatro_000364-T1	-2.71582	1.9255	28.7116	2.29729e-05	0.000778936	322622	aaa family protein	-	AAA	AAA
Tatro_000890-T1	-2.74534	2.1	35.9634	5.12047e-06	0.000300936	319201	hypothetical protein	-	-	hypothetical_protein
Tatro_010359-T1	-2.75192	1.41429	20.7605	0.000158548	0.00316757	289607	short-chain dehydrogenase	-	adh_short	adh_short
Tatro_000889-T1	-2.7682	2.75	47.6112	6.63463e-07	7.77205e-05	-	-	-	Ank_2,NACHT,PNP_UDP_1	WD40
Tatro_004576-T1	-2.77515	2.18011	30.4034	1.58768e-05	0.000617201	285336	extracellular lipase	-	COesterase	COesterase
Tatro_007991-T1	-2.90953	3.567	89.3425	3.66781e-09	2.35578e-06	297133	hypothetical protein	-	-	hypothetical_protein
Tatro_008931-T1	-2.96234	1.99302	82.121	7.68231e-09	3.28949e-06	-	-	-	-	hypothetical_protein
Tatro_003727-T1	-3.01039	0.271847	17.4097	0.000403177	0.00603829	320632	hypothetical protein	-	-	hypothetical_protein
Tatro_002723-T1	-3.03089	0.616137	8.1524	0.00926087	0.0464412	54434	had-superfamily subfamily variant 2 (had-like)	-	HAD_2	HAD_2
Tatro_000002-T1	-3.04326	2.02868	33.5145	8.30651e-06	0.000408154	-	-	-	-	hypothetical_protein
Tatro_004594-T1	-3.11221	1.5901	25.5347	4.76845e-05	0.00130986	285321	alcohol dehydrogenase	-	ADH_N,ADH_N_assoc,ADH_zinc_N	ADH_N
Tatro_011503-T1	-3.12233	0.658878	13.2387	0.00146879	0.0138179	-	-	-	-	-
Tatro_006180-T1	-3.16627	2.8562	54.2408	2.41425e-07	3.74292e-05	84409	cytochrome c oxidase assembly protein	-	-	hypothetical_protein
Tatro_011804-T1	-3.19743	0.21304	25.7251	4.55765e-05	0.001261	-	-	-	-	hypothetical_protein
Tatro_010859-T1	-3.31283	0.061294	31.3711	1.29245e-05	0.000550791	217148	multicopper oxidase	-	Cu-oxidase,Cu-oxidase_2,Cu-oxidase_3	-
Tatro_006666-T1	-3.35	-0.261819	13.1972	0.0019356	0.0164819	-	-	-	-	-
Tatro_006665-T1	-3.37765	0.511042	23.0152	0.000149052	0.00300509	302423	hydrophobin [Trichoderma atroviride IMI 206040]	-	-	hypothetical_protein
Tatro_011947-T1	-3.38556	0.622074	20.229	0.000182849	0.00348344	81139	alcohol oxidase	-	GMC_oxred_C,GMC_oxred_N	-
Tatro_000365-T1	-3.50274	2.97311	27.9391	2.73124e-05	0.000886619	322621	ankyrin repeat protein	-	Ank_2,NACHT,PNP_UDP_1	PNP_UDP_1
Tatro_002627-T1	-3.65122	2.29981	19.7932	0.000205833	0.00378673	305582	tpa_inf: gpr1 fun34 -class plasma membrane protein	-	Grp1_Fun34_YaaH	Gpr1_Fun34_YaaH
Tatro_011069-T1	-3.672	0.526036	25.4366	7.46908e-05	0.00183776	239450	cupin domain-containing protein	-	Cupin_2	hypothetical_protein
Tatro_000001-T1	-3.75823	2.72653	33.7748	7.88192e-06	0.000395945	288145	hypothetical protein	-	-	hypothetical_protein
Tatro_004123-T1	-3.95927	5.06152	36.8489	4.32118e-06	0.000267973	258295	hydrophobin	-	-	Hydrophobin_2
Tatro_011067-T1	-4.1006	0.127283	33.6019	9.78615e-06	0.000449749	45973	polyketide synthase	-	ADH_N,ADH_zinc_N,ADH_zinc_N_2,Acyl_transf_1,KAsynt_C_assoc,KR,Ketoacyl-synt_C,PP-binding,PS-DH,ketoacyl-synt	-
Tatro_002827-T1	-4.18114	-0.01359	16.4208	0.00122532	0.012351	314085	hypothetical protein	-	-	-
Tatro_002822-T1	-4.55234	0.342806	35.7724	5.31329e-06	0.000308062	2771	hypothetical protein	-	HET	HET
Tatro_010807-T1	-4.56981	0.771549	29.8239	1.7993e-05	0.000668169	52932	ochratoxin a non-ribosomal peptide synthetase	-	AMP-binding,NAD_binding_4,PP-binding	NAD_binding_4
Tatro_010804-T1	-5.16385	1.14827	31.0268	1.95847e-05	0.000697881	211357	polyketide synthase	-	ADH_N,ADH_zinc_N,ADH_zinc_N_2,Acyl_transf_1,KAsynt_C_assoc,KR,Ketoacyl-synt_C,Methyltransf_12,PP-binding,PS-DH,ketoacyl-synt	ketoacyl-synt
Tatro_006414-T1	-5.45153	0.575246	67.557	4.05737e-08	1.1769e-05	146062	hydrophobin	-	Hydrophobin_2	Hydrophobin_2
Tatro_004618-T1	-5.83339	-0.141426	10.2455	0.0045338	0.028609	132630	xylosidase arabinosidase	-	-	hypothetical_protein
Tatro_004797-T1	-5.92814	0.318242	58.7604	4.85987e-07	6.42647e-05	19657	cellulose signalling related protein ooc1	-	-	hypothetical_protein
Tatro_010808-T1	-6.07351	0.670099	25.2657	5.08456e-05	0.00137712	93352	o-acetylhomoserine -lyase	MET15	Cys_Met_Meta_PP	-

## Sheet: W4vsWC
WT_4h_injury vs WT_control
Test for Differential Expression Relative to a Threshold (log2FC=0); upregulated and downregulated genes with a log2FC>|0.559| and FDR<0.05
ID	logFC	logCPM	F	PValue	FDR	JGI_ID_v2.0	Annotation	Preferred_name	PFAMs	pfam
Tatro_000296-T1	4.05361	1.82331	19.6847	0.000259707	0.00828116	42766	hydrophobin	-	Hydrophobin_2	Hydrophobin_2
Tatro_004110-T1	3.56018	2.86429	93.9996	2.33542e-09	4.20002e-06	-	-	-	Fungal_trans_2,Zn_clus	Fungal_trans_2
Tatro_007284-T1	3.45898	1.17507	35.5329	5.56634e-06	0.000556139	88516	nacht domain containing protein	-	AAA_22,NACHT,TPR_12	hypothetical_protein
Tatro_004120-T1	3.44335	3.0272	58.0283	1.40999e-07	5.58031e-05	-	-	-	-	hypothetical_protein
Tatro_007246-T1	3.34087	4.159	44.7529	1.05815e-06	0.000182979	299543	hydrophobin	-	Hydrophobin_2	Hydrophobin_2
Tatro_011756-T1	3.24245	0.7185	33.3834	8.52981e-06	0.00080403	51934	transcriptional regulator	-	-	hypothetical_protein
Tatro_005386-T1	3.04882	4.1633	97.0269	1.75857e-09	4.20002e-06	-	-	-	-	hypothetical_protein
Tatro_011750-T1	3.04189	1.54778	32.3983	2.23453e-05	0.00153381	255992	hypothetical protein	-	2OG-Fe_Oxy_2	2OG-Fe_Oxy_2
Tatro_006785-T1	2.96108	1.70642	45.5694	9.24136e-07	0.000173742	219230	phosphatidylserine decarboxylase family protein	-	PSDC,PS_Dcarbxylase	PSDC
Tatro_003855-T1	2.95451	9.94052	41.2951	1.91478e-06	0.000275601	33350	related to lipoxygenase 1	-	Lipoxygenase	Lipoxygenase
Tatro_002645-T1	2.94648	-0.342595	17.5207	0.000820059	0.0173914	315987	nb-arc and tpr domain protein	-	NB-ARC,TPR_10,TPR_12	hypothetical_protein
Tatro_004635-T1	2.90159	4.12	86.2337	5.01145e-09	4.53514e-06	-	-	-	-	Ank_2
Tatro_005312-T1	2.89486	2.47425	41.7231	1.77609e-06	0.000266177	321268	hypothetical protein	-	-	hypothetical_protein
Tatro_005313-T1	2.86931	5.21757	88.2225	4.10011e-09	4.53514e-06	301725	beta-ig-h3 fasciclin	-	Fasciclin	Fasciclin
Tatro_005587-T1	2.7383	3.01117	86.1711	5.04353e-09	4.53514e-06	321492	ccch zinc finger dna binding protein	-	zf-CCCH	hypothetical_protein
Tatro_004394-T1	2.59317	0.957902	31.6517	1.21851e-05	0.00101452	86392	hypothetical protein	-	-	hypothetical_protein
Tatro_005377-T1	2.47089	0.347926	34.333	7.04904e-06	0.000674308	321317	hypothetical protein	-	OTT_1508_deam,zf-MYND	OTT_1508_deam
Tatro_004232-T1	2.36444	3.07823	104.996	8.61798e-10	4.20002e-06	86269	hypothetical protein	-	-	hypothetical_protein
Tatro_003032-T1	2.3167	0.466042	25.4047	4.91847e-05	0.00257133	90002	trichothecene c-15 hydroxylase	-	p450	p450
Tatro_002644-T1	2.29238	-0.0133924	11.5122	0.00377793	0.0429335	395	ankyrin repeat protein	-	Ank_2,Ank_4,Ank_5,CorA	hypothetical_protein
Tatro_008257-T1	2.27692	4.27388	98.08	1.59604e-09	4.20002e-06	315374	hypothetical protein	-	-	hypothetical_protein
Tatro_010674-T1	2.16512	9.47701	42.5985	1.52533e-06	0.000236479	145242	wsc domain containing protein	-	WSC,peroxidase	WSC
Tatro_005264-T1	2.13906	2.29708	69.7305	3.11239e-08	1.74916e-05	29913	set and mynd domain-containing protein 3	-	SET,zf-MYND	SET
Tatro_006515-T1	2.10089	2.40024	11.7471	0.00243436	0.0334195	84109	hypothetical protein	-	-	hypothetical_protein
Tatro_011762-T1	2.04415	2.29154	40.7883	2.09454e-06	0.000285366	93081	hypothetical protein	-	-	hypothetical_protein
Tatro_011996-T1	1.99092	2.31682	42.2565	1.61835e-06	0.000246647	-	-	-	Ank_2,Ank_3,Ank_4	Ank_2
Tatro_004576-T1	1.96009	2.18011	39.5489	2.61685e-06	0.000341025	285336	extracellular lipase	-	COesterase	COesterase
Tatro_006404-T1	1.95575	2.16247	15.8855	0.000634741	0.0145974	-	-	-	AAA	AAA
Tatro_004118-T1	1.94691	6.81297	25.7022	4.58243e-05	0.00244602	310560	c2h2 type zinc finger domain containing protein	-	Fungal_trans	Fungal_trans
Tatro_005392-T1	1.90425	1.36212	11.5499	0.00305441	0.0385095	311647	ankyrin repeat protein	-	Ank,Ank_2,Ank_4,Ank_5,NACHT,NACHT_N,PNP_UDP_1	NACHT_N
Tatro_007178-T1	1.87938	3.48315	25.9279	4.34427e-05	0.00235323	318124	duf323 domain-containing protein	-	DinB_2,FGE-sulfatase,Methyltransf_33	Methyltransf_33
Tatro_007110-T1	1.87218	3.03	69.9304	3.03839e-08	1.74916e-05	256835	hypothetical protein	-	-	hypothetical_protein
Tatro_006915-T1	1.8499	8.45791	18.3591	0.000306853	0.00919739	219478	fasciclin domain-containing protein	-	Fasciclin	-
Tatro_008676-T1	1.82056	3.32402	52.7727	2.9959e-07	7.92328e-05	129079	hypothetical protein	-	-	hypothetical_protein
Tatro_005979-T1	1.80922	4.99801	41.2475	1.93092e-06	0.000275601	321796	ankyrin repeat protein	-	Ank_2,Ank_3,Ank_4	Ank_2
Tatro_004740-T1	1.772	5.47406	67.6988	3.98704e-08	2.10891e-05	293769	aaa family	-	AAA	AAA
Tatro_001233-T1	1.77126	6.80897	16.148	0.000586167	0.0137979	293464	linoleate diol synthase	ppoC	An_peroxidase,p450	-
Tatro_006402-T1	1.76506	2.33385	27.426	3.0687e-05	0.00186444	-	-	-	AAA	AAA
Tatro_009209-T1	1.76086	4.6199	30.726	1.4818e-05	0.00118443	88424	pyoverdine dityrosine biosynthesis	-	DIT1_PvcA,TauD	DIT1_PvcA
Tatro_006946-T1	1.75858	0.382023	14.47	0.000985675	0.0193943	-	-	-	AMP-binding,Condensation,NAD_binding_4,PP-binding	AMP-binding
Tatro_004712-T1	1.73923	2.17893	24.7561	5.7483e-05	0.00288764	86665	integral membrane protein	-	-	hypothetical_protein
Tatro_007094-T1	1.73563	4.81268	26.5712	3.73675e-05	0.00212833	40423	gpcr -type	-	-	-
Tatro_000453-T1	1.72855	1.17169	13.1691	0.001503	0.025309	152998	hydrophobin	-	Hydrophobin_2	Hydrophobin_2
Tatro_002462-T1	1.71827	1.20088	12.223	0.00206624	0.0306595	-	-	-	CorA	hypothetical_protein
Tatro_004205-T1	1.71247	7.78039	44.8524	1.04074e-06	0.000182979	300913	protein	-	-	hypothetical_protein
Tatro_001199-T1	1.7071	3.00469	30.0138	1.72675e-05	0.00131327	293435	cytochrome p450 monooxygenase	-	p450	p450
Tatro_011875-T1	1.68741	6.22499	16.6248	0.000508052	0.012448	-	-	-	-	hypothetical_protein
Tatro_008005-T1	1.68549	5.16235	30.7743	1.46662e-05	0.00118443	-	-	-	Fungal_trans,Zn_clus	Fungal_trans
Tatro_005506-T1	1.67521	1.57872	20.1811	0.000185233	0.00682629	-	-	-	ADH_N,ADH_zinc_N,ADH_zinc_N_2,Acyl_transf_1,KAsynt_C_assoc,KR,Ketoacyl-synt_C,Methyltransf_12,PP-binding,PS-DH,ketoacyl-synt	KR
Tatro_009545-T1	1.64217	1.59938	23.8143	7.23865e-05	0.00349946	-	-	-	-	hypothetical_protein
Tatro_005939-T1	1.62758	4.08509	29.3366	2.00121e-05	0.001463	147444	hypothetical protein	-	-	hypothetical_protein
Tatro_000316-T1	1.60055	3.88367	32.954	9.30823e-06	0.000836996	322665	hypothetical protein	-	-	hypothetical_protein
Tatro_004257-T1	1.60032	12.0381	42.662	1.5087e-06	0.000236479	258206	hydrophobin	-	Hydrophobin_2	Hydrophobin_2
Tatro_004633-T1	1.59207	4.92458	28.3711	2.47847e-05	0.0016387	319933	intracellular serine protease	-	Peptidase_S8	Peptidase_S8
Tatro_006184-T1	1.56331	1.9116	14.8281	0.000880241	0.0179481	321974	ankyrin repeat protein	-	Ank_2	hypothetical_protein
Tatro_003040-T1	1.55002	5.32966	35.5874	5.50759e-06	0.000556139	218763	atpase family aaa domain-containing protein 3b	-	AAA	AAA
Tatro_003825-T1	1.53992	4.81093	55.8527	1.91407e-07	6.37456e-05	172578	sh3 domain-containing protein	-	SH3_9	SH3_9
Tatro_005522-T1	1.53836	4.06154	57.2917	1.5622e-07	5.58031e-05	321432	hypothetical protein	-	DUF4203	DUF4203
Tatro_010008-T1	1.53423	1.91602	19.1367	0.000246652	0.00801222	318886	miz zinc finger protein	-	zf-MIZ	hypothetical_protein
Tatro_002910-T1	1.53315	5.60824	17.94	0.000345845	0.00989567	43329	d-amino acid	-	DAO	DAO
Tatro_003574-T1	1.52101	0.776064	11.4138	0.00273512	0.0358516	85690	hypothetical protein	-	-	-
Tatro_002092-T1	1.51526	1.43184	13.4218	0.00138281	0.0241911	-	-	-	AMP-binding,AMP-binding_C,Acyl_transf_1,Condensation,NAD_binding_4,PP-binding,ketoacyl-synt	-
Tatro_011876-T1	1.50622	1.20042	10.2779	0.00411135	0.0447569	316753	toxin subunit	-	VRP1	TcA_TcB_BD
Tatro_001943-T1	1.46515	0.697635	10.9804	0.00318899	0.0389083	323147	proline-rich- partial	-	CFEM	CFEM
Tatro_001243-T1	1.45605	3.89927	34.4764	6.85108e-06	0.000662418	-	-	-	Ank,Ank_2,Ank_4,NACHT	Ank_2
Tatro_011275-T1	1.44406	1.57498	10.8355	0.00335876	0.0404064	45728	hypothetical protein	-	-	hypothetical_protein
Tatro_000846-T1	1.43919	1.11164	14.8365	0.000877922	0.0179415	86912	sam-dependent methyltransferase	-	Methyltransf_25,Methyltransf_31	-
Tatro_011029-T1	1.43699	5.60022	46.1413	8.41364e-07	0.000168123	316977	ankyrin repeat protein	-	CorA	hypothetical_protein
Tatro_006916-T1	1.43129	8.5112	54.5217	2.3177e-07	6.85877e-05	161115	glycoside hydrolase family 16 protein	-	Glyco_hydro_16	-
Tatro_007179-T1	1.42284	3.84859	13.5107	0.00134307	0.0238674	152289	catalase cat	CAT1	Catalase,Catalase-rel	-
Tatro_002568-T1	1.41011	3.98254	25.5331	4.77026e-05	0.00250843	-	-	-	zf-C2H2	hypothetical_protein
Tatro_010760-T1	1.3978	6.04094	14.7354	0.000906293	0.0183132	165197	finger protein azf1	AZF1	zf-C2H2	hypothetical_protein
Tatro_008461-T1	1.39122	10.5033	50.9958	3.91345e-07	9.31831e-05	297870	sexual development protein	-	-	hypothetical_protein
Tatro_006403-T1	1.38916	3.72245	13.522	0.00133811	0.0238263	-	-	-	-	hypothetical_protein
Tatro_007225-T1	1.38488	1.64911	10.0876	0.0044093	0.0465652	88568	hypothetical protein	-	-	hypothetical_protein
Tatro_005494-T1	1.36839	2.46194	22.6333	9.73564e-05	0.00422854	32513	c2h2 type zinc finger domain protein	-	Fungal_trans,zf-C2H2	Fungal_trans
Tatro_003830-T1	1.36594	3.75722	14.543	0.000963109	0.0192024	149159	integral membrane	-	-	hypothetical_protein
Tatro_006642-T1	1.36555	4.45073	20.2884	0.000179941	0.00665856	146755	phosphatidylserine decarboxylase family protein	-	PSDC,PS_Dcarbxylase	PSDC
Tatro_007149-T1	1.3625	6.91537	19.9227	0.000198688	0.00704522	152303	duf323 domain protein	-	DinB_2,FGE-sulfatase,Methyltransf_33	Methyltransf_33
Tatro_008472-T1	1.33404	2.21569	27.9481	2.72569e-05	0.00175067	315557	hypothetical protein	-	-	hypothetical_protein
Tatro_011298-T1	1.32523	0.509978	10.055	0.00446269	0.0467326	217812	fad dependent oxidoreductase	-	FAD_binding_3	-
Tatro_005574-T1	1.32227	2.48487	29.7894	1.81284e-05	0.00135842	321480	fungal specific transcription factor domain-containing protein	-	Fungal_trans,Zn_clus	Fungal_trans
Tatro_004946-T1	1.29411	5.05517	19.8209	0.000204281	0.00711973	301468	shwachman-bodian-diamond syndrome protein	-	SBDS	SBDS
Tatro_004589-T1	1.28908	5.57494	39.3803	2.69832e-06	0.000341736	-	-	-	Dynamin_M,Dynamin_N,GED	Dynamin_N
Tatro_007439-T1	1.28598	4.18427	14.7848	0.000892291	0.0180917	-	-	-	AAA_11,AAA_12,zf-CCCH	AAA_12
Tatro_006056-T1	1.28466	7.23792	58.0324	1.40917e-07	5.58031e-05	302132	dnase1 protein	-	-	hypothetical_protein
Tatro_006917-T1	1.2831	9.34403	47.9745	6.26137e-07	0.00012796	152522	glycosyltransferase family 2 protein	-	Glyco_trans_2_3	-
Tatro_004013-T1	1.28162	4.55292	18.0776	0.00033248	0.00967529	136870	polyamine acetyltransferase	-	Acetyltransf_1,Acetyltransf_10,Mss4	Acetyltransf_1
Tatro_002331-T1	1.24579	4.45913	15.4075	0.0007349	0.0160784	-	-	-	Ank_2,NACHT,PNP_UDP_1	-
Tatro_011633-T1	1.23587	2.2561	23.476	7.87347e-05	0.00364939	238477	zn-dependent alcohol dehydrogenases	-	Sulfotransfer_3	hypothetical_protein
Tatro_008491-T1	1.21658	3.58146	21.7368	0.000122612	0.00501148	-	-	-	AAA_16,HET,NACHT,NACHT_N,RelA_SpoT,WD40	NACHT
Tatro_007585-T1	1.21331	3.26406	27.9511	2.72384e-05	0.00175067	171588	peptidase c14	-	Cohesin_HEAT,HEAT_2,NACHT	HEAT_2
Tatro_002567-T1	1.21288	3.44597	12.1829	0.00209471	0.0308781	305527	hypothetical protein	-	-	hypothetical_protein
Tatro_007599-T1	1.21248	6.81614	11.013	0.00315207	0.0389083	289308	aaa atpase domain containing protein	-	MMR_HSR1	MMR_HSR1
Tatro_007856-T1	1.19752	0.71269	10.1085	0.00437548	0.0464185	-	-	-	-	hypothetical_protein
Tatro_006796-T1	1.19735	5.89617	55.0252	2.15498e-07	6.85877e-05	299334	hypothetical protein	-	-	hypothetical_protein
Tatro_004599-T1	1.19531	5.46956	17.615	0.000379826	0.0103811	131157	p-loop containing nucleoside triphosphate hydrolase protein	-	MMR_HSR1	MMR_HSR1
Tatro_005568-T1	1.19475	1.40969	12.2087	0.0020763	0.030758	-	-	-	-	hypothetical_protein
Tatro_000863-T1	1.19337	4.76117	9.81678	0.00487524	0.0496468	300245	inorganic phosphate transporter pho84	-	Sugar_tr	Sugar_tr
Tatro_005251-T1	1.19301	11.453	28.6623	2.3226e-05	0.00158218	249136	wsc domain-containing protein	-	DUF1929,Glyoxal_oxid_N,WSC	-
Tatro_000243-T1	1.16802	7.55635	27.4881	3.02553e-05	0.0018634	140671	s-adenosylmethionine:diacylglycerol 3-amino-3-carboxypropyl transferase btaa	-	DUF3419,Methyltransf_23,Methyltransf_25,Methyltransf_31	DUF3419
Tatro_006716-T1	1.16768	1.84842	13.2841	0.00144695	0.0246888	197352	indole-diterpene biosynthesis protein	-	DUF829	DUF829
Tatro_001322-T1	1.16716	6.80069	19.9277	0.000198419	0.00704522	300540	hypothetical protein	-	-	hypothetical_protein
Tatro_005634-T1	1.16595	5.25482	24.8086	5.67574e-05	0.00286721	301901	stf2-like protein	-	HABP4_PAI-RBP1	-
Tatro_006489-T1	1.16336	7.05513	21.3802	0.000134582	0.0054025	322219	hypothetical protein	-	DUF3433	DUF3433
Tatro_005237-T1	1.16058	6.29014	10.8251	0.00337125	0.0404064	-	-	-	-	hypothetical_protein
Tatro_000634-T1	1.15168	3.49326	29.2879	2.02272e-05	0.0014668	-	-	-	MARVEL	hypothetical_protein
Tatro_000781-T1	1.15016	0.902277	14.1199	0.0011023	0.0209409	79017	ankyrin repeat domain-containing protein 28	-	-	Ank_2
Tatro_008633-T1	1.13454	5.70153	51.1202	3.84007e-07	9.31831e-05	215171	ankyrin repeat protein	-	Ank_2,NACHT,PNP_UDP_1	Ank_2
Tatro_009640-T1	1.13334	3.57158	25.8684	4.4058e-05	0.00237227	292633	dead deah box helicase	-	DEAD,Helicase_C	DEAD
Tatro_000633-T1	1.12385	3.22525	15.0934	0.000810112	0.0173029	-	-	-	MARVEL	-
Tatro_006552-T1	1.11905	2.09935	18.367	0.000306163	0.00919739	84076	hypothetical protein	-	-	hypothetical_protein
Tatro_008425-T1	1.11734	5.21727	15.8037	0.000650762	0.0148897	-	-	-	-	hypothetical_protein
Tatro_001491-T1	1.11035	1.66545	10.8223	0.00337469	0.0404064	-	-	-	Peptidase_C2,ZZ	-
Tatro_002566-T1	1.10469	3.53452	11.6831	0.0024892	0.0339135	190964	hypothetical protein	-	OTT_1508_deam	OTT_1508_deam
Tatro_004711-T1	1.08991	6.16663	10.8175	0.00338054	0.0404227	137475	gaba permease	-	AA_permease_2	AA_permease_2
Tatro_000380-T1	1.08842	5.66389	30.705	1.48845e-05	0.00118443	-	-	-	NACHT	Ank_2
Tatro_011007-T1	1.08491	7.34594	19.8956	0.000200161	0.00704522	81583	conserved hypothetical protein [Trichoderma atroviride IMI 206040]	-	DUF3883	hypothetical_protein
Tatro_008492-T1	1.07599	2.49778	12.8537	0.00166934	0.0269977	-	-	-	AAA_16,HET,NACHT,NACHT_N,RelA_SpoT,WD40	hypothetical_protein
Tatro_006573-T1	1.07082	5.20382	43.5363	1.29887e-06	0.000211672	302386	adenylate-forming enzyme	-	AMP-binding,AMP-binding_C	-
Tatro_006025-T1	1.07036	5.54296	17.8544	0.000354467	0.00999425	-	-	-	Homeobox	Homeodomain
Tatro_004598-T1	1.06768	4.94203	18.1637	0.000324397	0.00956387	137421	hypothetical protein	-	MMR_HSR1	MMR_HSR1
Tatro_006767-T1	1.06536	4.70374	33.0829	9.06667e-06	0.00082351	-	-	-	Ank_2,Ank_3,Ank_4,HET,Helo_like_N,NACHT,NACHT_N	Ank_2
Tatro_001800-T1	1.06483	6.80734	18.374	0.000305554	0.00919739	173833	proline-rich protein	-	-	hypothetical_protein
Tatro_011539-T1	1.05791	2.90558	11.0326	0.00313014	0.0388224	-	-	-	-	hypothetical_protein
Tatro_005110-T1	1.04551	2.60649	12.6548	0.00178466	0.0278605	286410	hypothetical protein	-	-	-
Tatro_008494-T1	1.04028	8.45925	15.1801	0.000788544	0.0169631	297887	aspartate protease	-	Asp	Asp
Tatro_009220-T1	1.03937	3.39865	10.0542	0.0044641	0.0467326	88413	ankyrin repeat protein	-	Ank,Ank_2,NACHT	-
Tatro_000881-T1	1.0382	4.24028	11.7673	0.00241737	0.0333389	319193	abc transporter	-	ABC_membrane,ABC_tran	ABC_tran
Tatro_008516-T1	1.03696	2.48613	12.1887	0.00209058	0.0308781	271260	hypothetical protein	-	-	hypothetical_protein
Tatro_004183-T1	1.03184	5.55112	86.8412	4.71158e-09	4.53514e-06	285608	histone-fold domain containing protein	-	CENP-T_C	CENP-T_C
Tatro_007237-T1	1.03036	4.15464	14.3757	0.0010157	0.0197261	-	-	-	HET,NACHT,NACHT_N,WD40	NACHT
Tatro_000266-T1	1.0162	2.36895	22.9455	8.99485e-05	0.00396479	-	-	-	NACHT,NACHT_N,PNP_UDP_1,RelA_SpoT,SesA,WD40	NACHT
Tatro_002496-T1	1.00783	1.9098	13.175	0.00150005	0.025309	236801	hypothetical protein	-	DUF4449	DUF5923
Tatro_007123-T1	1.00054	6.01288	32.5754	1.00592e-05	0.00087818	139793	phosphate metabolism protein	PHM7	PHM7_cyt,PHM7_ext,RSN1_7TM,RSN1_TM	-
Tatro_008386-T1	0.998648	6.10713	23.1711	8.49779e-05	0.00383981	315483	hypothetical protein	-	DUF4139,DUF4140	DUF4139
Tatro_006152-T1	0.994569	3.36424	19.888	0.000200576	0.00704522	30365	mechanosensitive ion channel family protein	-	MS_channel	MS_channel
Tatro_005993-T1	0.98917	8.12672	14.9612	0.000844248	0.0175146	321810	subtilisin-like serine protease pr1c	-	FlgD_ig,PA,Peptidase_S8,fn3_5	Peptidase_S8
Tatro_001844-T1	0.988999	5.41099	9.85772	0.00480144	0.0490727	129162	hypothetical protein	-	CFEM	hypothetical_protein
Tatro_007645-T1	0.98804	4.86643	17.2915	0.000417325	0.0111353	51632	major facilitator superfamily transporter	-	MFS_1	MFS_1
Tatro_006030-T1	0.986755	4.60967	13.032	0.00157296	0.026064	295509	hypothetical protein	-	DUF676	DUF676
Tatro_005151-T1	0.983722	7.92107	13.6305	0.00129152	0.023414	78353	hypothetical protein	-	-	hypothetical_protein
Tatro_010475-T1	0.981517	8.90581	25.9626	4.30889e-05	0.00235323	297596	malate dehydrogenase	-	DUF2990,DUF3455	DUF3455
Tatro_001484-T1	0.979014	8.85098	37.5818	3.76238e-06	0.000438932	79473	glycoside hydrolase family 16 protein	-	Glyco_hydro_16	Glyco_hydro_16
Tatro_010116-T1	0.978438	5.19763	16.1515	0.000585558	0.0137979	318977	guanine nucleotide exchange factor	BUD5	RasGEF,RasGEF_N,SH3_1,SH3_2,SH3_9	RasGEF
Tatro_010830-T1	0.976568	3.45755	17.6911	0.000371556	0.0102343	-	-	-	HET	HET
Tatro_001523-T1	0.972848	1.42984	11.4921	0.00266099	0.0353436	79491	het domain-containing protein	-	HET	HET
Tatro_009606-T1	0.972277	3.22664	14.4092	0.00100491	0.0196012	-	-	-	-	hypothetical_protein
Tatro_001224-T1	0.967747	4.00098	10.2298	0.00418453	0.0452251	35737	sarcosine oxidase	-	DAO	-
Tatro_011217-T1	0.963252	5.35488	17.1058	0.000440661	0.0114485	217685	hypothetical protein	-	-	-
Tatro_002894-T1	0.960233	2.70766	10.9711	0.00319954	0.0389841	42986	beta-glucosidase 1 precursor	BGL4	Fn3-like,Glyco_hydro_3,Glyco_hydro_3_C	Glyco_hydro_3_C
Tatro_011510-T1	0.956317	5.70556	19.8014	0.000205371	0.0071301	-	-	-	Methyltransf_23	Methyltransf_23
Tatro_008631-T1	0.951167	6.40186	57.0609	1.61352e-07	5.58031e-05	-	-	-	Peptidase_S8	-
Tatro_006029-T1	0.947802	6.26777	35.5332	5.56599e-06	0.000556139	321843	hypothetical protein	-	-	hypothetical_protein
Tatro_006428-T1	0.943711	5.96958	22.0813	0.000112146	0.00471223	229470	phd transcription factor	-	ARID,JmjC,JmjN,PHD,PLU-1,zf-C5HC2	PLU-1
Tatro_008922-T1	0.940747	7.70346	12.3278	0.00199362	0.0297785	-	-	-	-	hypothetical_protein
Tatro_006572-T1	0.931378	5.02477	17.2266	0.000425318	0.0112484	322287	amidase-like protein	-	Amidase	Amidase
Tatro_000302-T1	0.928255	5.83303	17.7579	0.000364461	0.0101261	252553	cfem domain-containing protein	-	CFEM	CFEM
Tatro_005275-T1	0.928134	6.94752	14.8498	0.000874247	0.0179071	301692	hypothetical protein	-	-	-
Tatro_005061-T1	0.927607	9.19494	19.4416	0.000226684	0.00765286	301553	4-hydroxyphenylpyruvate dioxygenase	TCRP	Glyoxalase,Glyoxalase_4	-
Tatro_007833-T1	0.916927	5.84343	11.7537	0.00242885	0.0334195	-	-	-	AAA	AAA
Tatro_007581-T1	0.916448	5.29114	12.3726	0.00196345	0.0294256	314779	mucin-like protein	-	-	-
Tatro_009612-T1	0.915627	4.34323	26.91	3.45465e-05	0.00203034	318579	amidohydrolase 3	-	Amidohydro_3	Amidohydro_3
Tatro_005236-T1	0.914703	8.28204	30.6402	1.50919e-05	0.00119041	135729	transcriptional regulatory protein pro-1	UME6	Fungal_trans_2,Zn_clus	Fungal_trans_2
Tatro_006016-T1	0.913355	4.8487	31.5456	1.24591e-05	0.00102782	287102	3 -5 exonuclease	-	DNA_pol_A_exo1	DNA_pol_A_exo1
Tatro_005627-T1	0.900157	5.50158	11.2441	0.00290371	0.0373071	162337	aaa family	-	AAA	AAA
Tatro_009581-T1	0.899378	6.72551	22.4075	0.000103131	0.00441596	151822	spx domain-containing protein	-	SPX,VTC	hypothetical_protein
Tatro_001137-T1	0.899314	4.42853	18.2569	0.000315899	0.00943708	127784	allantoate permease	-	MFS_1	MFS_1
Tatro_008584-T1	0.899115	7.07666	13.7306	0.00125008	0.0228934	156562	oligopeptide transporter	-	OPT	OPT
Tatro_007635-T1	0.89654	7.13385	21.7769	0.00012134	0.00498213	-	-	KCH1	KCH	-
Tatro_007901-T1	0.890641	3.47101	14.1025	0.00110849	0.0209409	-	-	-	HET	Ank_2
Tatro_008972-T1	0.88301	3.96168	17.3494	0.000410318	0.0110137	47799	histidine kinase group protein	-	-	hypothetical_protein
Tatro_008939-T1	0.88194	3.47288	18.6163	0.000285323	0.0087864	142566	glutathione s-transferase	-	GST_C_2,GST_C_3,GST_N_2,GST_N_3	-
Tatro_011807-T1	0.881897	5.43295	15.5214	0.000709545	0.0157643	316697	aaa family	-	AAA,AAA_11,AAA_12	AAA_12
Tatro_011431-T1	0.880548	5.15454	16.524	0.000523566	0.0126898	313961	hypothetical protein	-	-	-
Tatro_010439-T1	0.877205	4.63972	18.8382	0.000268072	0.00842835	280830	nb-arc and tpr domain protein	-	NB-ARC,PNP_UDP_1,TPR_10,TPR_12,TPR_7,TPR_8	TPR_12
Tatro_002311-T1	0.870292	4.69261	14.2085	0.00107142	0.0205626	-	-	-	Ank_2,Ank_4	WD40
Tatro_002212-T1	0.867683	5.27548	23.398	8.02818e-05	0.00368313	288146	phosphoribosyl transferase domain protein	-	FAD_binding_4,P-mevalo_kinase,Pribosyltran	Pribosyltran
Tatro_008185-T1	0.856314	4.5283	14.5507	0.000960756	0.019198	297699	cfem domain containing protein	-	CFEM	-
Tatro_003420-T1	0.854517	6.42039	25.9687	4.30274e-05	0.00235323	240086	class 2 chitin synthase	CHS2	Chitin_synth_1,Chitin_synth_1N,Glyco_trans_2_3	Chitin_synth_1
Tatro_007307-T1	0.852906	2.56483	12.7324	0.00173867	0.0274283	40362	fha domain containing protein	-	-	-
Tatro_011920-T1	0.852145	6.6203	17.922	0.000347637	0.00989567	238978	ubiquitin thiolesterase	-	Peptidase_C65	Peptidase_C65
Tatro_002045-T1	0.841313	4.03311	10.1244	0.00434992	0.0462894	288260	hypothetical protein	-	-	-
Tatro_009497-T1	0.836329	9.47869	48.9977	5.32777e-07	0.000114065	299725	peptide transporter	-	PTR2	PTR2
Tatro_011706-T1	0.830377	4.08468	33.1273	8.98496e-06	0.00082351	238619	pq loop repeat protein	RTC2	PQ-loop	-
Tatro_008544-T1	0.82952	6.43388	18.489	0.000295763	0.00903396	-	-	-	-	AAA
Tatro_003025-T1	0.829331	4.60887	10.7395	0.00347665	0.0411343	317598	ring finger domain protein	-	-	-
Tatro_009532-T1	0.828415	6.6819	13.489	0.00135266	0.0239904	146350	nadh-cytochrome b5	-	Mo-co_dimer,Oxidored_molyb	Oxidored_molyb
Tatro_008630-T1	0.826508	5.66448	62.0456	8.19445e-08	3.68422e-05	142946	haemolysin-iii channel protein	-	HlyIII	-
Tatro_002046-T1	0.826192	4.18168	17.914	0.000348435	0.00989567	91867	efflux pump antibiotic resistance	-	MFS_1	-
Tatro_011052-T1	0.824725	2.86794	14.4567	0.000989846	0.0194338	282536	hypothetical protein	-	-	hypothetical_protein
Tatro_009444-T1	0.822872	7.46647	30.1464	1.67797e-05	0.00131203	299700	glycoside catalytic core	-	Glyco_hydro_cc	-
Tatro_009100-T1	0.818983	5.97643	37.0857	4.1313e-06	0.000458625	316419	thermotolerance protein	-	CPSF_A,MMS1_N	MMS1_N
Tatro_008694-T1	0.817365	5.31649	11.1621	0.00298928	0.0379655	281679	hypothetical protein	-	-	hypothetical_protein
Tatro_006702-T1	0.815643	4.16344	10.3394	0.00401977	0.0444597	39887	peptide synthetase	-	AMP-binding,Condensation,PP-binding	AMP-binding
Tatro_004416-T1	0.81209	6.00597	11.7845	0.00240296	0.0331912	32890	histidine kinase	-	GAF,HATPase_c,HisKA,Response_reg	HATPase_c
Tatro_010654-T1	0.811155	5.0025	14.0279	0.00113539	0.0212987	297001	eukaryotic initiation factor 4e	-	IF4E	-
Tatro_004916-T1	0.806261	5.38111	17.8292	0.000357041	0.0100016	226514	violaceus kinesin	-	AAA_22,NB-ARC,TPR_10,TPR_12,TPR_7	TPR_12
Tatro_002683-T1	0.802214	7.89436	11.8679	0.00233451	0.0327999	134128	serine threonine-protein kinase ssp1	-	Pkinase	Pkinase
Tatro_003395-T1	0.801051	5.96732	23.6234	7.58977e-05	0.00356266	-	-	-	MS_channel	-
Tatro_011091-T1	0.79734	3.01606	11.1367	0.00301639	0.0381482	45771	het-domain-containing protein	-	HET	HET
Tatro_002372-T1	0.795678	4.77924	11.5944	0.00256739	0.0347157	214583	gpi ethanolamine phosphate transferase 2	LAS21	Phosphodiest	-
Tatro_011005-T1	0.795253	9.83549	10.3415	0.00401674	0.0444597	316963	wsc domain-containing protein	-	DUF1996,WSC	WSC
Tatro_009368-T1	0.788382	6.3306	11.5089	0.00264535	0.0353314	283843	sialidase-like protein	-	-	-
Tatro_005100-T1	0.788111	6.16501	17.8136	0.000358651	0.0100155	-	-	-	Peptidase_M22	-
Tatro_009566-T1	0.786584	4.92045	27.276	3.17581e-05	0.00190379	318539	dienelactone hydrolase	-	DLH	DLH
Tatro_000843-T1	0.785663	5.42133	27.6294	2.92977e-05	0.00184085	173336	hypothetical protein	-	-	-
Tatro_002452-T1	0.77947	6.57932	21.3048	0.000137274	0.00546811	290226	microtubule associated protein	ASE1	MAP65_ASE1	MAP65_ASE1
Tatro_009723-T1	0.778138	4.01804	15.9927	0.000614392	0.0142645	87968	c2h2 finger domain	-	-	hypothetical_protein
Tatro_006557-T1	0.776847	5.77502	12.5263	0.00186377	0.028391	302381	bzip transcription factor	-	bZIP_1	bZIP_1
Tatro_005045-T1	0.77579	5.61237	48.5046	5.75719e-07	0.000120392	-	-	-	-	-
Tatro_003735-T1	0.774983	3.60437	15.4652	0.000721941	0.0158721	-	-	-	Ank_2,Pkinase	Ank_4
Tatro_005774-T1	0.77469	2.32769	11.9461	0.00227234	0.0322795	286925	hypothetical protein	-	-	hypothetical_protein
Tatro_010148-T1	0.774107	5.20563	12.0885	0.00216363	0.031389	314964	nacht and wd domain protein	-	DUF676,PGAP1,WD40	-
Tatro_008852-T1	0.772668	6.01555	35.5639	5.53276e-06	0.000556139	133045	g-protein coupled receptor	-	7tm_2	hypothetical_protein
Tatro_006833-T1	0.765949	7.58899	11.827	0.0023678	0.0331018	219318	serine threonine-protein kinase	ATG1	DUF3543,Pkinase	DUF3543
Tatro_004261-T1	0.765244	3.4521	10.677	0.00355585	0.0414023	33108	sister chromatid cohesion protein eso1	RAD30	IMS,IMS_C	-
Tatro_007845-T1	0.762211	4.7364	12.5227	0.001866	0.028391	233820	amidase	-	Amidase	Amidase
Tatro_007542-T1	0.760505	4.62644	14.9702	0.000841867	0.0175146	133753	hypothetical protein	-	-	-
Tatro_006971-T1	0.756912	7.74613	10.345	0.00401168	0.0444597	219594	glycine dehydrogenase	GCV2	GDC-P	-
Tatro_006602-T1	0.755759	4.36914	11.0528	0.00310769	0.0386776	268387	acetylornithine deacetylase	-	M20_dimer,PALP,Peptidase_M20,Peptidase_M28	PALP
Tatro_005722-T1	0.748472	4.60706	27.4278	3.06746e-05	0.00186444	286890	fungal zn binuclear cluster domain containing protein	-	Zn_clus	hypothetical_protein
Tatro_002796-T1	0.748188	6.64965	27.8098	2.81226e-05	0.00178083	129952	f-box domain-containing protein	-	F-box,F-box-like	F-box
Tatro_003138-T1	0.747548	6.74854	20.03	0.000192976	0.00704522	283031	abc bile acid	-	ABC_membrane,ABC_tran	-
Tatro_010614-T1	0.74735	3.8683	15.5389	0.000705745	0.015747	145314	asparaginase-like protein	-	Ank_2,Asparaginase	-
Tatro_007683-T1	0.736376	4.42085	11.0192	0.00314518	0.0389083	51699	histone deacetylase	SIR2	DUF592,SIR2	SIR2
Tatro_005086-T1	0.735995	7.68008	18.9802	0.000257639	0.00824443	301574	gns1 sur4 family protein	-	ELO	-
Tatro_002790-T1	0.734746	4.49564	23.0459	8.76993e-05	0.00394296	279763	ankyrin partial	-	Ank,Ank_2,NACHT	Ank_2
Tatro_001223-T1	0.733549	4.28588	10.6835	0.0035476	0.0413748	-	-	-	-	hypothetical_protein
Tatro_002051-T1	0.732022	4.90001	27.2849	3.16934e-05	0.00190379	288254	hypothetical protein	-	-	-
Tatro_003113-T1	0.731848	5.17921	20.3916	0.00017501	0.00652984	-	-	-	Peptidase_S8	Peptidase_S8
Tatro_005340-T1	0.728044	5.83901	11.8145	0.00237809	0.0331018	321285	negative acting factor	-	Zn_clus	-
Tatro_007670-T1	0.727823	2.78211	10.5222	0.00376089	0.0428618	51176	lipase 4	-	COesterase	-
Tatro_001173-T1	0.722372	8.33438	12.9556	0.00161349	0.0264426	223153	sulfite reductase flavoprotein component	MET10	FAD_binding_1,NAD_binding_1,PFOR_II,POR	FAD_binding_1
Tatro_011505-T1	0.717534	12.8952	10.5071	0.00378151	0.0429335	-	-	-	eIF-5a	-
Tatro_003112-T1	0.717321	3.82457	10.3504	0.00400367	0.0444597	317538	ankyrin repeat domain-containing protein 50-like	-	-	Ank_2
Tatro_011286-T1	0.715915	3.97704	9.9613	0.00462018	0.0477525	-	-	-	-	Y_phosphatase
Tatro_004119-T1	0.713677	3.81745	12.3784	0.00195961	0.0294256	86167	cell-wall anchored surface adhesin	-	-	-
Tatro_000619-T1	0.71311	5.77895	13.9876	0.00115026	0.0215033	302452	cytochrome p450	-	p450	p450
Tatro_002310-T1	0.712379	4.77999	12.4808	0.00189267	0.0287033	-	-	-	Peptidase_S8	Peptidase_S8
Tatro_008715-T1	0.710731	4.16945	17.0901	0.000442699	0.0114485	281697	uv excision repair protein	-	-	hypothetical_protein
Tatro_008465-T1	0.709135	5.92785	27.6021	2.94799e-05	0.00184085	315551	tpr domain protein	-	NB-ARC,PNP_UDP_1,TPR_10,TPR_12	TPR_10
Tatro_010464-T1	0.707352	6.14124	28.606	2.35186e-05	0.00159007	156864	phosphatidylserine decarboxylase proenzyme 1	PSD1	PS_Dcarbxylase	-
Tatro_002805-T1	0.707075	4.35481	12.0819	0.00216852	0.031389	-	-	-	Methyltransf_23	-
Tatro_003545-T1	0.705206	10.1825	26.6171	3.69705e-05	0.00212833	226146	fatty acid synthase beta subunit dehydratase	FAS1	Acyl_transf_1,DUF1729,MaoC_dehydrat_N,MaoC_dehydratas,SAT	-
Tatro_011011-T1	0.697354	3.9116	17.9843	0.000341483	0.00989567	142194	tpa_inf: bifunctional dethiobiotin synthetase adenosylmethionine-8-amino-7-oxononanoate aminotransferase	bioDA	AAA_26,Aminotran_3	Aminotran_3
Tatro_007138-T1	0.696945	6.61792	12.0127	0.00222075	0.0317978	299511	homoisocitrate dehydrogenase	LYS12	Iso_dh	-
Tatro_004400-T1	0.694306	5.32373	10.3157	0.00405487	0.0445848	300808	nacht and ankyrin domain containing protein	-	-	-
Tatro_006905-T1	0.693677	6.40439	28.8822	2.21197e-05	0.00153	299377	2-isopropylmalate synthase	LEU4	HMGL-like,LeuA_dimer	-
Tatro_002700-T1	0.693136	5.34568	13.6322	0.00129079	0.023414	83699	wd domain-containing protein	-	Ank_2,Ank_3,PNP_UDP_1	-
Tatro_011595-T1	0.689956	8.41011	14.9828	0.000838575	0.0175146	-	-	DUR3	SSF	-
Tatro_010962-T1	0.686573	5.90159	10.5125	0.0037741	0.0429335	298812	hypothetical protein	-	-	-
Tatro_008314-T1	0.684364	5.65032	23.3239	8.17852e-05	0.0037142	281059	amino-acid n-acetyltransferase subunit	MAK10	Mak10	-
Tatro_007093-T1	0.684201	4.31129	11.9008	0.00230817	0.0325506	292180	methyltransferase domain-containing protein	-	Methyltransf_23,Methyltransf_25,Methyltransf_31	-
Tatro_011692-T1	0.681033	4.83835	11.4364	0.00271344	0.0357354	238588	abc multidrug	-	ABC_membrane,ABC_tran	ABC_tran
Tatro_006814-T1	0.680803	2.50636	10.5601	0.00370955	0.042398	-	-	-	-	hypothetical_protein
Tatro_004011-T1	0.67859	7.22668	17.8535	0.000354556	0.00999425	-	-	DDI1	Asp_protease,UBA,ubiquitin	Asp_protease
Tatro_009685-T1	0.678499	7.11134	17.835	0.000356449	0.0100016	318640	ankyrin repeat-containing	-	Ank,Ank_2,Ank_3,Ank_4	Ank_2
Tatro_010789-T1	0.67496	5.23178	11.0359	0.00312646	0.0388224	233320	oligopeptide transporter	-	OPT	-
Tatro_004921-T1	0.673962	7.12076	10.3214	0.00404633	0.0445848	294700	dynamin central region	DNM1	Dynamin_M,Dynamin_N,GED	Dynamin_M
Tatro_003094-T1	0.673266	6.92646	10.7219	0.00349881	0.0411552	256509	transcriptional regulator	-	-	-
Tatro_003670-T1	0.671687	4.91053	23.3724	8.07972e-05	0.00368796	286010	hypothetical protein	-	ECM11	-
Tatro_003890-T1	0.670628	3.39527	12.1252	0.00213655	0.0311375	294283	abc multidrug	-	ABC_membrane,ABC_tran	-
Tatro_007557-T1	0.665444	6.19575	12.7951	0.00170248	0.0271431	-	-	-	-	hypothetical_protein
Tatro_006280-T1	0.665268	5.73228	10.0562	0.0044607	0.0467326	-	-	-	-	-
Tatro_003988-T1	0.664752	4.55789	12.1832	0.00209452	0.0308781	-	-	-	Ank_2,Ank_3,NACHT,PNP_UDP_1	Ank_2
Tatro_008925-T1	0.662821	4.71976	11.0706	0.00308811	0.0386776	142588	duf383-domain-containing protein	HGH1	DUF383,DUF384	-
Tatro_009759-T1	0.662636	6.89998	14.1042	0.00110789	0.0209409	139124	asparagine synthetase	ASN1	Asn_synthase,GATase_7	-
Tatro_000108-T1	0.661338	6.40084	11.9282	0.00228642	0.0323879	80597	hypothetical protein	-	-	hypothetical_protein
Tatro_009689-T1	0.660809	4.82023	9.92772	0.00467811	0.0482403	284087	integral membrane protein	-	CDH-cyt,Cytochrom_B561,DUF2427	-
Tatro_005670-T1	0.658405	9.21085	14.0863	0.00111426	0.0209612	301919	hypothetical protein	-	-	-
Tatro_011826-T1	0.658133	5.87186	12.7392	0.00173468	0.0274134	282276	hypothetical protein	-	-	hypothetical_protein
Tatro_009684-T1	0.65412	5.4584	17.9098	0.000348858	0.00989567	-	-	-	-	-
Tatro_008233-T1	0.653242	3.49901	10.2895	0.00409383	0.0447562	92111	hypothetical protein	-	-	hypothetical_protein
Tatro_009773-T1	0.652161	5.44608	28.9543	2.17699e-05	0.00153	128093	f-box domain-containing protein	-	F-box,F-box-like	F-box
Tatro_003874-T1	0.651773	5.19272	21.8137	0.000120188	0.00498031	130892	tfiid associated protein	-	BTB,Bromodomain	-
Tatro_003697-T1	0.648818	5.05995	13.3483	0.00141663	0.0242982	247841	sur7 protein	-	SUR7	-
Tatro_000645-T1	0.648069	3.82905	12.819	0.00168885	0.0270593	174041	peptidase tripeptidyl-peptidase	-	Abhydrolase_1,Abhydrolase_4	Abhydrolase_4
Tatro_010407-T1	0.643994	10.4001	15.4267	0.000730563	0.0160225	297563	heat shock protein 90	HSP82	HATPase_c,HSP90	-
Tatro_009275-T1	0.643926	5.64834	14.964	0.00084352	0.0175146	-	-	-	-	-
Tatro_001614-T1	0.638955	4.72653	13.8274	0.00121141	0.0223828	223998	metaphase-anaphase transition protein	-	zf-UBR	-
Tatro_006059-T1	0.629109	7.78871	24.1263	6.70274e-05	0.00325789	134836	farnesyl pyrophosphate synthetase	-	polyprenyl_synt	-
Tatro_008632-T1	0.629028	5.7715	35.8154	5.26917e-06	0.000556139	-	-	-	Ank_2,Ank_4	-
Tatro_010030-T1	0.627937	7.32881	10.9818	0.00318733	0.0389083	221851	idc1 protein	-	-	-
Tatro_002587-T1	0.627091	4.77187	10.4777	0.00382219	0.043286	-	-	-	NB-ARC,PNP_UDP_1,TPR_10,TPR_12,TPR_7	PNP_UDP_1
Tatro_001021-T1	0.625909	4.73624	17.0875	0.000443038	0.0114485	87063	ferric reductase like transmembrane component	-	FAD_binding_8,Ferric_reduct,NAD_binding_6	-
Tatro_003247-T1	0.624127	5.00984	11.059	0.00310085	0.0386776	-	-	-	Ank,Ank_2,Ank_3,Ank_4,Ank_5,NACHT,PNP_UDP_1	Ank_4
Tatro_006140-T1	0.621016	5.33289	13.5689	0.00131777	0.0237463	-	-	-	-	-
Tatro_008861-T1	0.619346	6.87555	10.2924	0.0040896	0.0447562	81862	hypothetical protein	-	Pkinase_Tyr	hypothetical_protein
Tatro_008202-T1	0.616819	6.67142	22.9557	8.97157e-05	0.00396479	92086	het-c protein	-	Het-C	-
Tatro_010936-T1	0.616802	8.24304	10.1044	0.00438205	0.0464185	46358	inner membrane transport protein yeij	-	Nucleos_tra2_C,Nucleos_tra2_N	-
Tatro_006014-T1	0.614125	8.54186	12.9001	0.00164369	0.0267271	302112	glycogen synthase	GSY1	Glycogen_syn	Glycogen_syn
Tatro_003383-T1	0.612576	11.0553	10.1108	0.00437165	0.0464185	299021	heat shock protein 70	SSA2	HSP70	-
Tatro_011591-T1	0.610394	5.41113	12.0848	0.00216641	0.031389	93230	auxin efflux carrier superfamily	-	Mem_trans	-
Tatro_005240-T1	0.609655	7.62692	25.9299	4.34225e-05	0.00235323	294940	sam and ph domain-containing protein	-	SAM_2	-
Tatro_003760-T1	0.609382	10.2962	12.4207	0.00193166	0.0291474	301188	acyl- desaturase	-	Cyt-b5,FA_desaturase	-
Tatro_005880-T1	0.60731	6.78143	24.1266	6.70226e-05	0.00325789	228361	nonribosomal peptide synthetase 10	-	AMP-binding,NAD_binding_4,PP-binding,adh_short	-
Tatro_005235-T1	0.607058	6.28944	10.1764	0.00426734	0.0456874	294936	hypothetical protein	-	-	-
Tatro_006860-T1	0.605573	5.51504	12.1711	0.00210322	0.0309022	152582	serine threonine-protein kinase tel-1	TEL1	FAT,FATC,PI3_PI4_kinase,TAN	-
Tatro_010097-T1	0.598289	4.51221	10.349	0.0040057	0.0444597	292965	af323583_1beta transducin-like protein het-e2c*4	-	NACHT,NACHT_N,WD40	WD40
Tatro_003847-T1	0.594599	5.87137	10.2367	0.00417386	0.0452185	130881	gnat family	-	Acetyltransf_1	-
Tatro_005012-T1	0.594256	10.1431	11.4931	0.00266006	0.0353436	136004	5-methyltetrahydropteroyltriglutamate-homocysteine methyltransferase	MET6	Meth_synt_1,Meth_synt_2	-
Tatro_003155-T1	0.593796	4.75007	13.4405	0.00137435	0.0241582	173130	ankyrin repeat protein	-	Ank,Ank_2,Ank_4,Ank_5	Ank_4
Tatro_007058-T1	0.588881	4.40968	13.2551	0.00146084	0.0248786	318027	rna binding protein	-	-	-
Tatro_000718-T1	0.587885	5.23926	14.0899	0.00111299	0.0209612	293060	ph domain-containing protein	SLM2	PH	-
Tatro_008814-T1	0.58774	4.11212	10.8454	0.00334683	0.0403414	298271	hypothetical protein	-	-	-
Tatro_007945-T1	0.583167	6.29145	14.9571	0.000845343	0.0175146	44928	rta1 like protein	-	RTA1	-
Tatro_006784-T1	0.582501	4.42724	12.6925	0.00176212	0.0276527	241220	dtdp-d-glucose -dehydratase	GAL102	GDP_Man_Dehyd	-
Tatro_000241-T1	0.582186	6.98853	18.7482	0.000274929	0.00858126	89413	urease	URE1	Amidohydro_1,Urease_alpha,Urease_beta,Urease_gamma	-
Tatro_005992-T1	0.579295	6.28399	20.698	0.000161214	0.00611662	171921	het-s domain-containing protein	-	HeLo	hypothetical_protein
Tatro_011919-T1	0.579048	6.00727	10.5859	0.00367498	0.0422575	193684	phosphoethanolamine n-	-	Methyltransf_23	Methyltransf_23
Tatro_008924-T1	0.577185	6.73192	12.6169	0.00180757	0.0279273	133021	kelch repeat protein	-	Kelch_5	Kelch_5
Tatro_002978-T1	0.576072	4.57123	10.3776	0.0039642	0.0443911	317637	brca1 c terminus domain-containing protein	DPB11	BRCT,PTCB-BRCT	-
Tatro_003544-T1	0.574013	9.82094	26.7813	3.55891e-05	0.00207803	85662	fatty acid synthase subunit alpha	FAS1	ACPS,Acyl_transf_1,DUF1729,Ketoacyl-synt_C,MaoC_dehydrat_N,MaoC_dehydratas,SAT,adh_short,ketoacyl-synt	-
Tatro_004407-T1	0.57308	6.78095	16.6536	0.000503714	0.0124093	266330	purine transporter	-	Xan_ur_permease	-
Tatro_006331-T1	0.572859	6.28635	11.0508	0.00310986	0.0386776	-	-	LYS4	Aconitase,Aconitase_C	-
Tatro_000054-T1	0.569622	4.66955	19.8885	0.000200551	0.00704522	302782	methyl transferase	laeA	Methyltransf_23	-
Tatro_004845-T1	0.568602	7.68214	17.3867	0.000405883	0.0109272	300768	gpi anchored	-	-	-
Tatro_003162-T1	0.568437	5.99758	10.7212	0.00349965	0.0411552	43203	sda1 domain-containing protein	SDA1	NUC130_3NT,SDA1	-
Tatro_003512-T1	0.561857	7.11768	19.1933	0.000242805	0.00799151	226214	methyltransferase domain-containing protein	-	Methyltransf_11	-
Tatro_011763-T1	0.561843	4.34476	14.6001	0.000945838	0.018942	52227	ribosomal assembly complex component	IPI3	WD40	-
Tatro_006393-T1	0.560464	6.13089	11.5215	0.00263366	0.0353312	302318	f-box domain-containing protein	-	F-box	hypothetical_protein
Tatro_002564-T1	-0.559874	3.98325	11.004	0.00316224	0.0389083	53584	glycosyl hydrolase family 18	-	Glyco_hydro_18	-
Tatro_008868-T1	-0.560983	5.34017	14.6572	0.000928931	0.0186867	290585	hypothetical protein	-	HeLo	-
Tatro_005383-T1	-0.567095	6.37254	10.6745	0.00355916	0.0414023	301758	sporulation protein sps19	SPS19	adh_short_C2	-
Tatro_004218-T1	-0.57041	6.4118	21.0559	0.000146589	0.00569076	34684	amp-binding enzyme	-	AMP-binding,AMP-binding_C	-
Tatro_005728-T1	-0.570419	6.60093	33.301	8.67336e-06	0.00080403	127096	phospholipase c	-	C2,PI-PLC-X,PI-PLC-Y	-
Tatro_006420-T1	-0.570642	7.06243	11.2963	0.00285064	0.0369381	302336	mitochondrial import protein	-	TOM13	-
Tatro_002953-T1	-0.57471	8.1053	16.0297	0.000607525	0.0142634	299247	ethyl tert-butyl ether degradation	-	EthD	hypothetical_protein
Tatro_004677-T1	-0.575273	8.72048	11.9272	0.00228718	0.0323879	300716	hypothetical protein	-	-	hypothetical_protein
Tatro_003519-T1	-0.57799	5.44134	10.0981	0.00439232	0.0464656	301333	u2 small nuclear ribonucleoprotein a	LEA1	LRR_9	-
Tatro_008770-T1	-0.578565	7.25035	28.375	2.47635e-05	0.0016387	298232	hypothetical protein	-	-	-
Tatro_003258-T1	-0.578734	3.95866	10.1986	0.00423273	0.0454937	89813	er-golgi snare complex subunit	BET1	-	hypothetical_protein
Tatro_002712-T1	-0.582186	4.28624	13.3459	0.00141777	0.0242982	134223	c2h2 type zinc finger domain protein	-	Fungal_trans,Zn_clus,zf-C2H2	-
Tatro_002549-T1	-0.583224	7.62269	15.3806	0.000741038	0.0161622	298078	uracil phosphoribosyltransferase	-	UPRTase	UPRTase
Tatro_009634-T1	-0.586503	8.13185	31.7091	1.20395e-05	0.00101397	151752	fatty acid-binding protein	-	SCP2	-
Tatro_009989-T1	-0.58751	6.23903	10.5662	0.00370138	0.042398	300014	endo alpha- polygalactosaminidase precusor	-	Glyco_hydro_114	Glyco_hydro_114
Tatro_004437-T1	-0.589875	4.67937	11.4212	0.00272796	0.0358099	258121	mzm1_nech7 ame: full=mitochondrial zinc maintenance protein mitochondrial flags: precursor	MZM1	Complex1_LYR	Complex1_LYR
Tatro_000102-T1	-0.59608	7.1249	13.8881	0.00118785	0.0220684	-	-	DYN2	Dynein_light	Dynein_light
Tatro_001209-T1	-0.596873	5.32273	15.1819	0.000788094	0.0169631	150692	ebp domain-containing protein	-	EBP	-
Tatro_008374-T1	-0.597243	7.98646	13.7478	0.00124311	0.0228122	297809	hypothetical protein	-	-	-
Tatro_002324-T1	-0.59767	5.22435	15.3307	0.000752542	0.0163451	-	-	-	2-Hacid_dh,2-Hacid_dh_C	-
Tatro_007380-T1	-0.597893	4.83623	12.8107	0.00169357	0.0270593	-	-	-	DUF5315	-
Tatro_011613-T1	-0.598128	5.48454	13.0229	0.00157774	0.0260791	298612	trafficking protein particle complex subunit 2	TRS20	Sedlin_N	-
Tatro_006514-T1	-0.599743	4.86056	10.574	0.00369085	0.0423859	295855	fad binding domain protein	-	FAD_binding_4	-
Tatro_003662-T1	-0.603352	6.06649	11.1525	0.00299953	0.0380419	136495	ubiquitin-conjugating enzyme e2	-	UQ_con	UQ_con
Tatro_005405-T1	-0.605583	7.44617	25.1107	5.27708e-05	0.0027271	127214	peroxisomal dehydratase	-	MaoC_dehydrat_N,MaoC_dehydratas	-
Tatro_009656-T1	-0.605845	5.66267	10.1658	0.00428414	0.0457518	308617	dna repair protein ntg1	NTH1	HhH-GPD	-
Tatro_003603-T1	-0.610687	3.79697	18.6974	0.000278883	0.00864729	85715	hypothetical protein	-	-	-
Tatro_004266-T1	-0.61492	6.81213	13.8253	0.00121224	0.0223828	137170	imp-specific 5 -nucleotidase 1	ISN1	ISN1	-
Tatro_001847-T1	-0.615978	5.40182	19.4192	0.000228088	0.00765286	-	-	MAG1	HhH-GPD	-
Tatro_007403-T1	-0.618015	7.55223	15.5949	0.000693693	0.0156119	212654	transporter sec9	SEC9	-	hypothetical_protein
Tatro_011873-T1	-0.618795	7.26607	18.8953	0.000263821	0.00835309	-	-	-	-	-
Tatro_004568-T1	-0.624202	6.50502	13.7916	0.00122555	0.0225822	-	-	-	Transferase	Transferase
Tatro_002582-T1	-0.624866	8.35342	13.2112	0.00148221	0.0251473	145570	uricase	-	Uricase	Uricase
Tatro_005723-T1	-0.629244	6.34382	11.2223	0.00292618	0.0374284	-	-	-	-	hypothetical_protein
Tatro_009741-T1	-0.632253	4.55012	11.5476	0.00260971	0.0351296	299856	ph-response regulator	-	SUR7	SUR7
Tatro_003121-T1	-0.632448	5.30767	14.9042	0.000859468	0.0177255	132578	phosducin	-	Phosducin	-
Tatro_009302-T1	-0.634327	6.14124	37.769	3.63273e-06	0.00043554	220470	hypothetical protein	-	-	-
Tatro_003678-T1	-0.635393	7.15618	24.3244	6.3851e-05	0.00317209	136513	hypothetical protein	-	CorA	-
Tatro_001757-T1	-0.636851	6.77004	16.4548	0.000534516	0.0128857	323300	glycerol uptake protein 1	GUP1	MBOAT	MBOAT
Tatro_009767-T1	-0.637306	6.71255	14.5195	0.000970306	0.0192605	243351	tpa: family regulatory (afu_orthologue afua_3g14730)	-	Transferase	-
Tatro_007296-T1	-0.637444	4.57957	10.8274	0.00336856	0.0404064	152206	mfs transporter	-	MFS_1	-
Tatro_002812-T1	-0.638076	5.3503	12.7553	0.00172534	0.0273138	145861	acetamidase	-	Amidase	-
Tatro_008385-T1	-0.639745	5.42468	15.6236	0.000687614	0.0155744	-	-	-	-	-
Tatro_003893-T1	-0.639844	7.52489	22.6804	9.61985e-05	0.00419911	301103	isopentenyl-diphosphate delta-isomerase	IDI1	NUDIX	-
Tatro_003546-T1	-0.640367	4.29957	12.8243	0.00168586	0.0270593	226144	guanine deaminase	-	Amidohydro_1	-
Tatro_007264-T1	-0.642425	6.08857	43.7612	1.25022e-06	0.000208185	173070	hypothetical protein	-	HAUS6_N	-
Tatro_011940-T1	-0.642801	4.90041	12.7743	0.00171435	0.0272005	154204	mfs monocarboxylate	-	MFS_1	MFS_1
Tatro_001767-T1	-0.644233	8.70555	19.1828	0.000243514	0.00799151	303061	fumarate reductase	OSM2	Cyt-b5,FAD_binding_2	-
Tatro_006093-T1	-0.645785	4.54018	19.2678	0.000237839	0.00789169	170596	duf1754-domain-containing protein	-	DUF1754	FAM32A
Tatro_007727-T1	-0.648512	8.23894	15.9963	0.000613713	0.0142645	146044	branched-chain amino acid aminotransferase	-	Aminotran_4	-
Tatro_010233-T1	-0.649868	7.06545	9.9965	0.00456032	0.047343	156641	beta- -glucanase	-	Glyco_hydro_30,Glyco_hydro_30C	-
Tatro_002336-T1	-0.651006	5.29677	11.6867	0.0024861	0.0339135	214542	uncharacterized oxidoreductase	-	Epimerase	Epimerase
Tatro_006197-T1	-0.652451	5.95595	12.872	0.0016592	0.026882	250955	fmi1 protein	AIM32	Suc_Fer-like	-
Tatro_002467-T1	-0.652556	6.72064	11.2961	0.00285087	0.0369381	158019	vacuolar protein sorting-associated protein	vps16	Vps16_C,Vps16_N	-
Tatro_005590-T1	-0.65465	6.3984	12.3308	0.00199158	0.0297785	301872	dolichol phosphate-mannose biosynthesis regulatory protein	dpm2	DPM2	DPM2
Tatro_008597-T1	-0.654789	5.82999	27.8755	2.77077e-05	0.001767	-	-	-	Acetyltransf_10,Fungal_trans_2,Zn_clus	Fungal_trans_2
Tatro_010073-T1	-0.655618	5.33825	14.2209	0.00106717	0.0205481	127967	transcriptional repressor	-	WD40	WD40
Tatro_000852-T1	-0.657838	5.42013	12.9301	0.00162727	0.0265561	284578	ubiquitin fusion degradation protein	-	-	hypothetical_protein
Tatro_000144-T1	-0.662834	7.81775	17.9275	0.00034709	0.00989567	302735	hypothetical protein	-	-	-
Tatro_002186-T1	-0.663909	3.23006	9.85539	0.00480562	0.0490727	-	-	-	-	-
Tatro_005452-T1	-0.666426	6.98237	11.3541	0.00279318	0.0364532	135489	hypothetical protein	-	Abhydrolase_6,DUF676	hypothetical_protein
Tatro_000916-T1	-0.668218	8.62571	26.5677	3.73973e-05	0.00212833	131315	sec14 cytosolic factor	SEC14	CRAL_TRIO,CRAL_TRIO_N	-
Tatro_005958-T1	-0.668538	7.35062	15.5192	0.000710025	0.0157643	297460	acetolactate synthase	-	TPP_enzyme_C,TPP_enzyme_M,TPP_enzyme_N	-
Tatro_010352-T1	-0.672644	7.9437	12.0654	0.00218084	0.0314769	-	-	-	Methyltransf_25	-
Tatro_003398-T1	-0.67335	6.159	11.8991	0.00230953	0.0325506	299013	methyltransferase-like protein	-	-	-
Tatro_001316-T1	-0.673436	6.3231	16.9895	0.000456014	0.0116491	257866	glucosamine-6-phosphate isomerase	NAG1	Glucosamine_iso	Glucosamine_iso
Tatro_007984-T1	-0.674604	5.61389	12.8378	0.00167826	0.0270593	297134	pq loop repeat protein	-	PQ-loop	-
Tatro_006384-T1	-0.678401	3.40949	11.0054	0.00316065	0.0389083	28964	acid phosphatase	-	SurE	-
Tatro_009263-T1	-0.680765	5.98908	10.9102	0.00326997	0.0396274	292375	mfs multidrug	-	MFS_1	MFS_1
Tatro_000731-T1	-0.681121	3.21754	12.8231	0.00168654	0.0270593	319065	protein phosphatase type 1 complex subunit hex2 reg1	REG1	DUF1752	-
Tatro_005487-T1	-0.682161	5.55437	16.5816	0.000514638	0.012541	127183	zinc finger protein	-	zf-CHY	zf-CHY
Tatro_005123-T1	-0.683725	4.80196	10.541	0.00373523	0.0426234	301596	pf02656 domain containing protein	-	DUF202	DUF202
Tatro_008095-T1	-0.68487	2.90474	10.3844	0.00395426	0.0443351	314373	uncharacterized protein	-	-	-
Tatro_008351-T1	-0.685206	11.8747	16.8917	0.000469373	0.0118556	129358	allergen asp f4-like protein	-	-	-
Tatro_009227-T1	-0.689495	7.39625	12.6281	0.00180074	0.0279273	-	-	-	-	-
Tatro_009085-T1	-0.691369	5.64602	16.8294	0.000478101	0.0120228	216065	histidine acid phosphatase	phyA	His_Phos_2	-
Tatro_001522-T1	-0.69772	3.19625	10.3586	0.00399179	0.0444597	300661	extracellular serine-rich protein	-	-	-
Tatro_001828-T1	-0.697865	5.11166	13.0509	0.00156311	0.0259806	178789	mitochondrial outer membrane protein	-	GST_C_6,GST_N_4,SAM35	-
Tatro_000988-T1	-0.699056	4.25453	13.5377	0.00133126	0.0237985	37577	hypothetical protein	-	Abhydrolase_6	Abhydrolase_6
Tatro_009546-T1	-0.699265	2.91421	13.5524	0.0013249	0.0237521	128169	sterol desaturase family	-	FA_hydroxylase	-
Tatro_008166-T1	-0.701172	6.16164	9.91255	0.00470454	0.0484573	297684	duf1770 domain containing protein	-	DUF1770	-
Tatro_007760-T1	-0.703696	6.84238	12.7729	0.00171515	0.0272005	297228	acetylornithine deacetylase	-	M20_dimer,Peptidase_M20	-
Tatro_011096-T1	-0.706586	5.52455	43.4494	1.31824e-06	0.000211672	46082	mfs transporter	-	MFS_1	MFS_1
Tatro_001994-T1	-0.708366	4.70891	12.8812	0.00165406	0.0268471	231551	fungal specific transcription	-	Zn_clus	Zn_clus
Tatro_008059-T1	-0.709875	3.85463	14.1759	0.00108266	0.0207133	141953	n-terminal fungal transcription regulatory domain-containing protein	-	Fungal_trans_2	-
Tatro_008528-T1	-0.712611	7.69262	14.4249	0.000999893	0.0195457	-	-	-	TMA7	TMA7
Tatro_010266-T1	-0.713356	6.49533	16.0129	0.000610628	0.0142645	297499	protein hob3	hob3	BAR	-
Tatro_001470-T1	-0.714461	2.97655	10.7054	0.0035197	0.0412573	285068	phosphoglycerate mutase	-	His_Phos_1	His_Phos_1
Tatro_010523-T1	-0.71748	7.77902	13.5498	0.00132602	0.0237521	297639	gtp cyclohydrolase ii	-	GTP_CH_N,GTP_cyclohydro2	GTP_CH_N
Tatro_008772-T1	-0.71944	4.3284	10.0622	0.00445078	0.0467326	316151	mosc domain-containing protein	-	MOSC,MOSC_N	-
Tatro_002516-T1	-0.726299	6.82415	11.0966	0.00305965	0.0385095	255399	extradiol ring-cleavage dioxygenase	-	LigB	-
Tatro_003394-T1	-0.727461	4.78179	15.5948	0.000693712	0.0156119	22871	c6 transcription factor	-	Fungal_trans,Zn_clus	-
Tatro_001198-T1	-0.727819	3.68619	10.054	0.00446434	0.0467326	180212	mpv17 pmp22 family protein	-	Mpv17_PMP22	Mpv17_PMP22
Tatro_003291-T1	-0.73337	6.89562	12.0298	0.00220774	0.0317124	159580	killer kp4	-	Kp4	-
Tatro_004378-T1	-0.734079	5.87217	24.8537	5.61415e-05	0.00285211	300813	hypothetical protein	-	-	-
Tatro_004674-T1	-0.734529	6.71537	29.4046	1.97159e-05	0.00145316	34271	major facilitator superfamily transporter	-	MFS_1	-
Tatro_010216-T1	-0.738222	9.93595	14.1633	0.00108706	0.0207535	297471	hypothetical protein	-	-	hypothetical_protein
Tatro_004846-T1	-0.738368	4.26879	11.9535	0.00226651	0.0322476	85570	chitinase 18-11	-	Glyco_hydro_18	Glyco_hydro_18
Tatro_002030-T1	-0.739914	7.30671	10.3914	0.00394421	0.04431	302903	hypothetical protein	-	-	-
Tatro_007706-T1	-0.740572	5.70984	15.5912	0.00069448	0.0156119	314676	f-box domain-containing protein	-	F-box-like	-
Tatro_010190-T1	-0.745947	3.35428	12.3763	0.00196101	0.0294256	33775	glycoside hydrolase family 27 protein	-	Melibiase_2	-
Tatro_004254-T1	-0.746325	8.29448	18.2215	0.000319101	0.00949066	300880	arp2 3 complex 20 kda subunit	ARC19	ARPC4	-
Tatro_004203-T1	-0.751257	2.88268	10.3317	0.00403123	0.0445317	285589	cryptochrome dash	-	DNA_photolyase,FAD_binding_7	-
Tatro_007755-T1	-0.753297	5.11372	9.78462	0.00493409	0.0499632	297237	phosphatidylethanolamine-binding protein	-	PBP	PBP
Tatro_000198-T1	-0.756012	3.81053	17.6236	0.000378886	0.0103811	322762	hypothetical protein	-	-	-
Tatro_002639-T1	-0.756916	6.05973	12.7239	0.00174361	0.0274581	158165	hormone-sensitive lipase	-	Abhydrolase_3	-
Tatro_001997-T1	-0.759374	6.28667	13.4379	0.00137555	0.0241582	48567	alcohol dehydrogenase	-	ADH_N,ADH_zinc_N	ADH_zinc_N
Tatro_000907-T1	-0.760666	7.22918	16.9032	0.000467772	0.0118485	137833	acyl- dehydrogenase	-	Acyl-CoA_dh_1,Acyl-CoA_dh_M,Acyl-CoA_dh_N,Cyt-b5	-
Tatro_002428-T1	-0.761477	3.08814	11.6258	0.0025394	0.0344929	83534	sin3-associated polypeptide	-	SAP18	-
Tatro_011637-T1	-0.76417	5.1999	19.5858	0.000217864	0.00744879	238485	protein pbn1	PBN1	PIG-X	-
Tatro_007655-T1	-0.764889	7.65044	10.3894	0.0039471	0.04431	133790	3-ketoacyl- thiolase	POT1	Thiolase_C,Thiolase_N	-
Tatro_010908-T1	-0.766285	4.48213	12.9539	0.00161443	0.0264426	-	-	-	-	-
Tatro_009191-T1	-0.76848	7.18871	25.5771	4.72053e-05	0.00249688	296843	hypothetical protein	-	CBM9_2	-
Tatro_003048-T1	-0.768784	5.69781	16.8055	0.000481494	0.0120602	132601	glycosyltransferase family 32 protein	-	Gly_transf_sug	Gly_transf_sug
Tatro_001126-T1	-0.780421	5.08146	12.1633	0.00210883	0.0309231	300407	methyltransferase domain-containing protein	-	Methyltransf_25	hypothetical_protein
Tatro_001317-T1	-0.781475	5.50794	40.5984	2.16657e-06	0.000290774	223428	hexokinase-1	NAG5	Hexokinase_1,Hexokinase_2	Hexokinase_2
Tatro_008053-T1	-0.786208	7.44697	13.3445	0.00141842	0.0242982	83332	glycoside hydrolase	-	-	hypothetical_protein
Tatro_008063-T1	-0.78853	11.3287	10.417	0.00390753	0.0441413	254423	hypothetical protein	-	-	-
Tatro_004668-T1	-0.792393	3.15637	10.0859	0.00441209	0.0465652	161159	beta-xylosidase	xlnD	Fn3-like,Glyco_hydro_3,Glyco_hydro_3_C	Glyco_hydro_3_C
Tatro_002176-T1	-0.792515	10.5062	10.0666	0.00444369	0.0467326	143500	fad monooxygenase	-	FAD_binding_3	-
Tatro_007905-T1	-0.795243	4.62308	17.1326	0.000437202	0.0114485	289104	glutamate decarboxylase	-	Pyridoxal_deC	Pyridoxal_deC
Tatro_011248-T1	-0.796302	3.9716	11.8002	0.00238993	0.0331842	-	-	-	Phospholip_A2_3	Phospholip_A2_3
Tatro_011562-T1	-0.798976	7.27997	18.6559	0.000282162	0.00871891	216336	acylamide-delta3 -desaturase	-	FA_desaturase	-
Tatro_010442-T1	-0.799337	5.30573	11.3423	0.00280482	0.0365521	254905	endonuclease exonuclease phosphatase family protein	-	Exo_endo_phos	-
Tatro_008760-T1	-0.806393	4.36995	16.2842	0.000562595	0.0134187	-	-	-	-	-
Tatro_000196-T1	-0.806763	3.90848	16.5347	0.000521901	0.0126836	322764	conserved fungal protein	-	-	hypothetical_protein
Tatro_011586-T1	-0.811529	5.2784	16.2882	0.000561918	0.0134187	272281	hypothetical protein	-	-	-
Tatro_003684-T1	-0.813233	5.13822	11.0027	0.00316369	0.0389083	301229	dienelactone hydrolase family protein	-	DLH	DLH
Tatro_009948-T1	-0.816682	3.83898	28.2968	2.52009e-05	0.00165406	-	-	-	Fungal_trans	-
Tatro_008940-T1	-0.817525	3.52716	10.9863	0.00318225	0.0389083	81819	hypothetical protein	-	-	-
Tatro_009461-T1	-0.819509	5.20849	16.7854	0.000484375	0.0120986	299709	oxidoreductase -	-	NAD_binding_10,NmrA	-
Tatro_000312-T1	-0.819662	4.05508	13.3696	0.00140678	0.0242982	180413	duf614 domain protein	-	PLAC8	PLAC8
Tatro_004892-T1	-0.820115	5.36371	11.8719	0.00233135	0.0327999	-	-	-	-	-
Tatro_008481-T1	-0.824738	6.49178	11.9679	0.00225533	0.0321393	297883	microsomal signal peptidase 18 kda subunit	SEC11	Peptidase_S24	Peptidase_S24
Tatro_004914-T1	-0.826639	3.27491	16.3099	0.00055826	0.0133863	32386	hypothetical protein	-	-	hypothetical_protein
Tatro_006124-T1	-0.8323	4.72268	21.6048	0.000126903	0.00514013	84459	glutamine amidotransferase	DUG3	GATase_4	-
Tatro_009554-T1	-0.837511	5.05197	21.8836	0.000118028	0.00491347	38111	indoleamine -dioxygenase	-	IDO	-
Tatro_000056-T1	-0.83956	5.77901	11.9863	0.002241	0.0319858	153403	l-arabinitol 4-dehydrogenase	lad1	ADH_N,ADH_zinc_N	ADH_N
Tatro_011959-T1	-0.840935	4.09854	14.2488	0.00105767	0.020409	44659	cation-transporting atpase 4	-	-	hypothetical_protein
Tatro_001807-T1	-0.84224	4.42151	13.4085	0.00138889	0.0241981	91655	mannosylphosphorylation protein	MNN4	LicD	-
Tatro_006437-T1	-0.842681	5.66324	10.3033	0.00407332	0.0446674	299151	mitochondrial phosphate carrier protein	MIR1	Mito_carr	Mito_carr
Tatro_008820-T1	-0.845155	7.0455	10.9819	0.00318728	0.0389083	298282	coatomer zeta subunit	RET3	Clat_adaptor_s	Clat_adaptor_s
Tatro_002694-T1	-0.847581	5.4462	20.6121	0.000164955	0.00623223	145656	carbonate dehydratase	-	Carb_anhydrase	Carb_anhydrase
Tatro_001761-T1	-0.847664	7.79084	38.4399	3.20648e-06	0.000394968	303063	hypothetical protein	-	-	hypothetical_protein
Tatro_011861-T1	-0.848733	6.1288	33.3053	8.66582e-06	0.00080403	216865	short chain dehydrogenase	-	adh_short,adh_short_C2	adh_short
Tatro_002178-T1	-0.85395	8.31243	45.798	8.90025e-07	0.000173742	154058	major facilitator superfamily protein	-	MFS_1	-
Tatro_004883-T1	-0.856252	5.56851	14.8184	0.00088291	0.0179618	294663	pap2 domain containing protein	-	PAP2	PAP2
Tatro_007946-T1	-0.859113	5.0203	11.7368	0.00244315	0.0334891	297150	3-hydroxyisobutyrate dehydrogenase	-	NAD_binding_11,NAD_binding_2	-
Tatro_004764-T1	-0.859854	2.05262	11.7896	0.00239877	0.0331842	309987	hypothetical protein	-	-	hypothetical_protein
Tatro_003648-T1	-0.864999	7.38986	15.0016	0.000833642	0.0175146	130800	extracellular serine-rich protein	-	-	hypothetical_protein
Tatro_002161-T1	-0.865658	3.37305	15.0673	0.00081672	0.0173616	-	-	-	DUF2456	DUF2456
Tatro_006936-T1	-0.866455	8.89245	17.0623	0.000446338	0.0114671	132064	c6 transcription factor	PUT3	Fungal_trans,Zn_clus	-
Tatro_000311-T1	-0.867897	2.35133	11.5015	0.00265221	0.0353314	322669	af309689_11hypothetical gln pro-rich protein	-	-	-
Tatro_004849-T1	-0.868218	6.29851	31.033	1.38816e-05	0.00113476	85568	integral membrane	-	-	hypothetical_protein
Tatro_008429-T1	-0.869672	3.58363	18.0861	0.000331666	0.00967529	133483	drug resistance protein	-	MFS_1	MFS_1
Tatro_009789-T1	-0.876267	5.22422	21.0498	0.000146826	0.00569076	38157	hypothetical protein	-	-	hypothetical_protein
Tatro_005702-T1	-0.880784	5.24234	10.1292	0.0043422	0.046262	29275	endothiapepsin-like protein	-	Asp	-
Tatro_000867-T1	-0.883481	4.616	21.5	0.000130426	0.00525914	137799	methyltransferase type 11	-	Methyltransf_25	Methyltransf_25
Tatro_000349-T1	-0.884385	6.47216	35.5396	5.55903e-06	0.000556139	159395	family protein	-	DJ-1_PfpI	-
Tatro_011437-T1	-0.886395	2.9455	10.3153	0.00405547	0.0445848	210433	transcriptional	-	FMN_bind_2	FMN_bind_2
Tatro_005653-T1	-0.891587	6.18188	17.5406	0.000388114	0.0105755	147737	isocitrate lyase	ICL1	ICL	ICL
Tatro_001182-T1	-0.896868	7.42186	20.4148	0.00017392	0.0065162	146283	methyl transferase-like protein	-	CMAS,Methyltransf_23,Methyltransf_25	-
Tatro_008466-T1	-0.897525	5.85068	26.1575	4.11591e-05	0.00231314	49329	cyclin-like f-box	-	F-box,F-box-like	-
Tatro_002155-T1	-0.899883	1.90782	10.1699	0.00427755	0.0457357	290919	hypothetical protein	-	Cerato-platanin	-
Tatro_004641-T1	-0.90277	3.36455	10.9899	0.00317817	0.0389083	-	-	-	-	-
Tatro_005482-T1	-0.902879	8.74687	19.3459	0.000232754	0.00775157	-	-	ain1	CH,EFhand_Ca_insen	CH
Tatro_005350-T1	-0.906249	5.5222	29.9838	1.73798e-05	0.00131327	301737	heat shock protein 30	-	HSP20	HSP20
Tatro_000614-T1	-0.911593	3.37485	10.9252	0.00325246	0.0395217	-	-	-	-	-
Tatro_008408-T1	-0.92007	7.70615	15.4948	0.00071537	0.0158066	297835	hypothetical protein	-	AltA1	AltA1
Tatro_007789-T1	-0.920587	3.67376	10.9931	0.00317454	0.0389083	314615	gnat family	-	Acetyltransf_1,Acetyltransf_10	Acetyltransf_1
Tatro_001227-T1	-0.922055	5.50329	27.2228	3.21472e-05	0.00191436	79307	arginase-like protein	-	-	-
Tatro_010444-T1	-0.929457	3.86258	13.3724	0.00140544	0.0242982	315186	hypothetical protein	-	-	hypothetical_protein
Tatro_000991-T1	-0.934857	8.7423	9.99187	0.00456813	0.047343	-	-	-	-	hypothetical_protein
Tatro_007204-T1	-0.937399	2.65546	10.725	0.0034949	0.0411552	40648	hypothetical protein	-	NAD_binding_10,NmrA	-
Tatro_006454-T1	-0.939194	1.6816	12.6046	0.00181511	0.0279956	166457	meiosis-specific topoisomerase spo11	SPO11	TP6A_N	-
Tatro_009375-T1	-0.940334	3.61661	14.7812	0.000893316	0.0180917	-	-	-	PNP_UDP_1	-
Tatro_002947-T1	-0.940921	8.17099	54.3838	2.36457e-07	6.85877e-05	218916	hypothetical protein	-	Beta_helix	Beta_helix
Tatro_005049-T1	-0.941061	4.64564	22.7892	9.35761e-05	0.00410457	148429	hypothetical protein	-	-	hypothetical_protein
Tatro_002001-T1	-0.944466	3.44354	12.5298	0.00186154	0.028391	48829	protein	-	-	hypothetical_protein
Tatro_007170-T1	-0.945136	4.74791	10.4944	0.00379908	0.0430786	219964	potassium sodium efflux p-type atpase	-	Cation_ATPase,Cation_ATPase_C,Cation_ATPase_N,E1-E2_ATPase,Hydrolase,Hydrolase_3	-
Tatro_011281-T1	-0.948611	4.34507	14.2054	0.00107249	0.0205626	45585	chitinase chi18- partial	-	Glyco_hydro_18	Glyco_hydro_18
Tatro_001907-T1	-0.955288	3.54689	17.6853	0.000372178	0.0102343	260301	plasma membrane proteolipid 3	PMP3	Pmp3	Pmp3
Tatro_005907-T1	-0.956042	8.79462	40.804	2.08873e-06	0.000285366	77873	glutathione s-	-	GST_C_3,GST_N	-
Tatro_007162-T1	-0.956301	8.74854	35.7958	5.28918e-06	0.000556139	-	-	-	-	hypothetical_protein
Tatro_000360-T1	-0.95719	5.58997	63.105	7.13318e-08	3.38698e-05	89305	msf membrane transporter	-	MFS_1	MFS_1
Tatro_010330-T1	-0.95722	6.54765	19.0808	0.000250514	0.00807391	183874	duf1766-domain-containing protein	-	MUG113,T5orf172	-
Tatro_005545-T1	-0.962535	2.94858	11.0058	0.00316021	0.0389083	178778	peptidoglycan-binding lysin domain	-	LysM,UBA_4	LysM
Tatro_002086-T1	-0.966916	4.64023	24.2756	6.46179e-05	0.00318801	302872	serine threonine protein kinase	-	FHA	-
Tatro_001080-T1	-0.968189	7.26246	28.0029	2.6922e-05	0.00175067	37369	acyl- n-acyltransferase	-	Acetyltransf_1,FR47	hypothetical_protein
Tatro_005887-T1	-0.969415	3.87004	11.5179	0.00263698	0.0353312	287003	6-hydroxy-d-nicotine oxidase	-	FAD_binding_4	-
Tatro_002600-T1	-0.976106	9.54957	12.042	0.00219845	0.0316519	298116	acid proteinase	-	Peptidase_A4	Peptidase_A4
Tatro_005923-T1	-0.98166	5.27802	12.5652	0.00183941	0.0281772	84644	hypothetical protein	-	-	-
Tatro_005912-T1	-0.984772	5.12295	25.929	4.34317e-05	0.00235323	162247	calpain family cysteine protease	-	Peptidase_C2	Peptidase_C2
Tatro_009037-T1	-0.990994	5.34721	24.9971	5.42329e-05	0.00277081	298421	gnat family n-	-	Acetyltransf_1	-
Tatro_008367-T1	-0.991775	3.46216	10.2467	0.00415857	0.0451072	289931	hypothetical protein	-	-	-
Tatro_006955-T1	-0.994177	6.38461	22.2308	0.000107913	0.00455564	299408	hypothetical protein	-	UbiA	-
Tatro_011904-T1	-0.995516	8.13441	11.243	0.00290482	0.0373071	291077	fad binding domain-containing protein	-	FAD_binding_3	FAD_binding_3
Tatro_002208-T1	-0.996513	5.40075	37.4252	3.87485e-06	0.000441046	92009	protein	-	-	-
Tatro_004055-T1	-0.998579	3.43233	16.6806	0.000499689	0.0123752	320365	hypothetical protein	-	-	hypothetical_protein
Tatro_008505-T1	-0.999454	5.56314	13.344	0.00141866	0.0242982	143968	metallothionein-i transcription activator	RPC10	DNA_RNApol_7kD	-
Tatro_004819-T1	-1.01066	4.46415	17.1224	0.000438514	0.0114485	226330	transferase hexapeptide domain-containing protein	-	Hexapep,Hexapep_2	-
Tatro_000253-T1	-1.01077	6.22774	22.6149	9.78132e-05	0.00422854	80526	septum formation protein maf	-	Maf	-
Tatro_004065-T1	-1.01452	4.90954	12.6243	0.00180309	0.0279273	301006	thioredoxin-like protein	-	GST_N_3	GST_N_3
Tatro_007728-T1	-1.0158	4.23186	14.1024	0.00110853	0.0209409	314657	antigenic cell wall	-	HsbA	HsbA
Tatro_007351-T1	-1.01991	7.10441	13.3974	0.00139398	0.0241981	88456	cyclohexanone monooxygenase	-	FMO-like,Pyr_redox_3	-
Tatro_005625-T1	-1.02032	4.24876	19.4193	0.000228085	0.00765286	30874	major facilitator superfamily transporter	-	MFS_1	MFS_1
Tatro_008014-T1	-1.02231	3.57531	10.5592	0.00371077	0.042398	45176	exo-beta- -	-	Pectate_lyase_3	Pectate_lyase_3
Tatro_007421-T1	-1.02366	4.73365	11.5163	0.00263845	0.0353312	51260	alternative oxidase	AOX2	AOX	AOX
Tatro_000779-T1	-1.02496	9.6615	13.1314	0.00152187	0.0255053	127659	carbohydrate-binding module family 50 protein	-	CVNH,LysM,Rick_17kDa_Anti	-
Tatro_003300-T1	-1.02545	3.83174	23.558	7.71419e-05	0.0035941	-	-	-	-	-
Tatro_010931-T1	-1.02756	4.96973	19.3803	0.000230554	0.00770686	-	-	-	-	-
Tatro_006360-T1	-1.03155	3.79447	26.2229	4.05323e-05	0.00229224	322122	kievitone hydratase	-	CrtC,Lipocalin_9	-
Tatro_010992-T1	-1.03863	1.82548	13.4775	0.00135778	0.0240337	-	-	-	-	-
Tatro_011717-T1	-1.04031	7.55931	11.1022	0.00305351	0.0385095	-	-	-	-	-
Tatro_000868-T1	-1.04101	2.1052	17.2963	0.000416732	0.0111353	222553	integral membrane protein	-	-	-
Tatro_009591-T1	-1.04388	9.68493	63.0798	7.15666e-08	3.38698e-05	79919	gpi anchored serine-threonine rich protein	-	-	hypothetical_protein
Tatro_002948-T1	-1.04409	4.5848	19.5289	0.000221299	0.00753758	161158	glycoside hydrolase family 3 protein	-	Fn3-like,Glyco_hydro_3,Glyco_hydro_3_C,WSC	Glyco_hydro_3_C
Tatro_001937-T1	-1.04438	3.04338	19.953	0.000197057	0.00704522	91768	amidohydrolase family protein	-	Amidohydro_1	Amidohydro_1
Tatro_002141-T1	-1.04768	6.42853	13.8564	0.00120009	0.02225	156007	integral membrane protein	-	SUR7	SUR7
Tatro_008779-T1	-1.05031	3.37299	39.2068	2.78502e-06	0.000347818	47707	fad binding domain protein	-	FAD_binding_4	-
Tatro_003634-T1	-1.0526	7.41192	41.0106	2.01354e-06	0.000282902	320712	chorismate mutase	ARO7	-	-
Tatro_000990-T1	-1.05992	3.40769	13.1089	0.00153328	0.0255794	167740	hypothetical protein	-	-	-
Tatro_009419-T1	-1.06007	3.82946	23.6142	7.60709e-05	0.00356266	88236	hypothetical protein	-	NmrA	-
Tatro_001410-T1	-1.06755	3.69374	54.6576	2.27248e-07	6.85877e-05	-	-	SCT1	Acyltransferase	-
Tatro_005970-T1	-1.08041	7.95853	17.0241	0.000451386	0.0115637	302080	hypothetical protein	-	-	hypothetical_protein
Tatro_004970-T1	-1.09063	1.59574	12.4804	0.00189291	0.0287033	-	-	-	-	-
Tatro_005980-T1	-1.09256	3.18163	13.5807	0.00131267	0.0237018	146083	hypothetical protein	-	-	-
Tatro_011983-T1	-1.0939	3.1915	22.2899	0.000106287	0.00452955	217087	nad dependent epimerase	-	3Beta_HSD,Epimerase	-
Tatro_001061-T1	-1.09421	0.509749	12.5675	0.00251538	0.0342183	319347	protein	-	OTT_1508_deam,zf-MYND	-
Tatro_009248-T1	-1.09953	5.28902	13.4497	0.00137022	0.0241582	256937	oxidoreductase -like protein	-	NmrA	NmrA
Tatro_007835-T1	-1.09963	1.97418	13.1289	0.00152317	0.0255053	45408	nadh:flavin oxidoreductase nadh oxidase family protein	-	Oxidored_FMN	-
Tatro_007533-T1	-1.10143	5.68407	23.6685	7.50517e-05	0.00356266	289358	hypothetical protein	-	-	-
Tatro_010888-T1	-1.10336	3.10089	12.0912	0.00216161	0.031389	91076	cat eye syndrome critical region protein 5 precursor	-	Hydrolase_6,Hydrolase_like	-
Tatro_003971-T1	-1.11097	6.4601	41.4419	1.86593e-06	0.000275056	79540	aldolase citrate lyase family protein	-	HpcH_HpaI	-
Tatro_007861-T1	-1.12074	8.29424	11.1699	0.00298107	0.0379172	297179	fkbp-type peptidyl-prolyl cis-trans isomerase	-	FKBP_C	FKBP_C
Tatro_000889-T1	-1.13202	2.75	10.8596	0.00332986	0.0402989	-	-	-	Ank_2,NACHT,PNP_UDP_1	WD40
Tatro_004053-T1	-1.13616	3.68455	16.6721	0.000500952	0.0123752	-	-	-	-	-
Tatro_009014-T1	-1.13634	2.25476	19.9599	0.000196689	0.00704522	-	-	-	-	-
Tatro_009539-T1	-1.13977	6.7404	23.6437	7.55144e-05	0.00356266	151880	salicylate 1-monooxygenase	-	FAD_binding_3	FAD_binding_3
Tatro_004839-T1	-1.15756	2.69682	19.5971	0.000217193	0.00744879	311163	hypothetical protein	-	-	hypothetical_protein
Tatro_003290-T1	-1.16158	2.05584	11.4629	0.00268836	0.035595	282920	hypothetical protein	-	-	hypothetical_protein
Tatro_011028-T1	-1.16231	5.65725	37.5184	3.80747e-06	0.000438932	46148	protein	-	Glyco_hydro_88	Glyco_hydro_88
Tatro_002177-T1	-1.1647	10.267	15.0041	0.000832991	0.0175146	268974	short chain dehydrogenase reductase family	-	-	-
Tatro_011035-T1	-1.17687	5.77181	17.0873	0.000443068	0.0114485	298835	hypothetical protein	-	-	-
Tatro_000420-T1	-1.1772	6.7532	16.7641	0.000487448	0.012125	287819	protein	-	-	-
Tatro_011396-T1	-1.17904	3.0015	16.5004	0.000527276	0.0127453	83873	extracellular	-	Glyco_hydro_28	Glyco_hydro_28
Tatro_011946-T1	-1.18075	5.77283	15.1262	0.000801882	0.0171679	45317	glycoside hydrolase family 18 protein	CHT2	CBM_1,CBM_19,Flocculin_t3,Glyco_hydro_18	Glyco_hydro_18
Tatro_011798-T1	-1.18547	4.63651	19.7723	0.000207013	0.00715948	44429	glycoside hydrolase family 12 protein	-	Glyco_hydro_12	Glyco_hydro_12
Tatro_004667-T1	-1.19223	2.74617	11.281	0.00286608	0.0370818	-	-	bglL	CBM_1,Fn3-like,Glyco_hydro_3,Glyco_hydro_3_C	Glyco_hydro_3_C
Tatro_002584-T1	-1.19349	3.92815	18.2121	0.000319953	0.00949066	53756	p-hydroxylaminobenzoate lyase	-	DUF4863	-
Tatro_003558-T1	-1.19913	8.50383	15.5541	0.000702453	0.0157126	301311	glycolipid transfer protein	-	GLTP	-
Tatro_007605-T1	-1.21282	10.0993	45.3942	9.51246e-07	0.000173742	297301	hypothetical protein	-	-	hypothetical_protein
Tatro_011193-T1	-1.21714	5.59276	49.3372	5.05248e-07	0.00011081	298910	terpenoid synthase	-	TRI5	TRI5
Tatro_006276-T1	-1.21776	2.48599	14.8873	0.000864031	0.0177789	322056	lipase	-	Lipase3_N,Lipase_3	Lipase_3
Tatro_011776-T1	-1.22305	4.7688	29.2306	2.04832e-05	0.00147348	83168	upf0643 protein	-	-	-
Tatro_001754-T1	-1.22789	3.70364	14.9677	0.000842528	0.0175146	48461	hypothetical protein	-	-	hypothetical_protein
Tatro_008261-T1	-1.22894	5.24019	19.246	0.000239279	0.00791029	213674	integral membrane protein	-	TMEM135_C_rich	hypothetical_protein
Tatro_000591-T1	-1.24654	4.31312	11.1697	0.00298126	0.0379172	159330	isopropanol dehydrogenase	-	ADH_N,ADH_zinc_N	ADH_zinc_N
Tatro_004215-T1	-1.25557	4.4039	10.6592	0.00357888	0.0415102	320236	alpha beta hydrolase fold protein	-	Abhydrolase_3	-
Tatro_008128-T1	-1.26204	2.5943	13.0302	0.00157392	0.026064	92025	hypothetical protein	-	-	-
Tatro_007603-T1	-1.2688	4.28445	10.8254	0.00337089	0.0404064	314760	salicylate hydroxylase	-	FAD_binding_3	FAD_binding_3
Tatro_005849-T1	-1.26901	8.23874	32.8734	9.46272e-06	0.000842463	31624	ec86 protein	-	-	hypothetical_protein
Tatro_008592-T1	-1.26985	6.419	79.2518	1.04565e-08	7.23269e-06	297936	hypothetical protein	-	-	-
Tatro_003689-T1	-1.26986	5.84896	12.6422	0.00179224	0.0279273	18328	extracellular protein	-	-	hypothetical_protein
Tatro_000944-T1	-1.27006	4.59349	21.2837	0.000138041	0.00546811	35700	secreted protein	-	DUF1524	DUF1524
Tatro_003659-T1	-1.27284	4.86508	39.3972	2.69004e-06	0.000341736	286021	hypothetical protein	-	F-box	-
Tatro_008060-T1	-1.2812	0.774021	9.87076	0.0047782	0.0489915	314394	hypothetical protein	-	NmrA	-
Tatro_010861-T1	-1.2986	1.64161	10.144	0.00431851	0.0460642	217154	conidial pigment polyketide synthase alb1	-	Acyl_transf_1,KAsynt_C_assoc,Ketoacyl-synt_C,PP-binding,PS-DH,SAT,Thioesterase,ketoacyl-synt	-
Tatro_010286-T1	-1.29937	1.93191	11.4355	0.00271433	0.0357354	-	-	-	Glyco_hydro_cc	-
Tatro_011158-T1	-1.30004	4.50001	15.1567	0.0007943	0.0170462	46546	hypothetical protein	-	-	-
Tatro_003974-T1	-1.31091	0.433539	10.0584	0.00445717	0.0467326	225318	glycoside hydrolase family 43 protein	-	Glyco_hydro_43	Glyco_hydro_43
Tatro_002920-T1	-1.31191	6.24426	20.8808	0.000153555	0.00587559	299263	hypothetical protein	-	-	hypothetical_protein
Tatro_001588-T1	-1.31731	1.61732	15.5607	0.00070102	0.0157126	319771	cyanovirin-n	-	CVNH	CVNH
Tatro_003718-T1	-1.32756	2.63362	12.4203	0.00193192	0.0291474	-	-	-	Peptidase_S8	Peptidase_S8
Tatro_003050-T1	-1.33074	5.13456	19.8582	0.00020221	0.00707498	299195	glycan biosynthesis protein	-	PIG-L	PIG-L
Tatro_001935-T1	-1.34064	10.8777	22.5852	9.85558e-05	0.00424026	302952	epl1 protein	-	Cerato-platanin	Cerato-platanin
Tatro_010271-T1	-1.35155	7.40119	16.2347	0.000571047	0.0135484	129459	taurine catabolism dioxygenase	-	TauD	TauD
Tatro_007300-T1	-1.37098	5.08487	14.1471	0.00109272	0.0208173	292295	trans-aconitate 2-methyltransferase	-	Methyltransf_25	Methyltransf_25
Tatro_010893-T1	-1.37117	3.57625	10.047	0.00447597	0.0467455	217206	exo-rhamnogalacturonase b	-	Glyco_hydro_28	Glyco_hydro_28
Tatro_007265-T1	-1.37152	1.99873	25.026	5.38572e-05	0.00276733	292273	hypothetical protein	-	DUF4419	DUF4419
Tatro_000902-T1	-1.37272	1.30083	12.9682	0.00160675	0.0264426	-	-	-	APH	hypothetical_protein
Tatro_005841-T1	-1.37365	3.40597	29.0674	2.12328e-05	0.00151528	228302	succinate fumarate mitochondrial transporter	SFC1	Mito_carr	Mito_carr
Tatro_003610-T1	-1.38446	2.9695	29.9993	1.73217e-05	0.00131327	130788	alpha- -mannosidase family protein	-	Glyco_hydro_92	Glyco_hydro_92
Tatro_011195-T1	-1.38483	10.0178	50.0277	4.53939e-07	0.000104662	142072	aminoglycoside phosphotransferase	-	EcKinase	EcKL
Tatro_000590-T1	-1.39436	5.04722	15.8657	0.000638573	0.0146481	152839	short-chain dehydrogenases	-	adh_short,adh_short_C2	-
Tatro_005997-T1	-1.3998	2.64462	9.88456	0.00475373	0.0487963	295477	short chain type	-	adh_short,adh_short_C2	-
Tatro_010133-T1	-1.41055	7.13081	26.023	4.24803e-05	0.00235323	131598	42 kda partial	CHT4	Glyco_hydro_18	Glyco_hydro_18
Tatro_010101-T1	-1.41792	5.47262	17.7261	0.000367821	0.0101768	-	-	-	Pkinase	Pkinase
Tatro_001989-T1	-1.41941	4.2642	18.3861	0.00030451	0.00919739	91815	hypothetical protein	-	-	hypothetical_protein
Tatro_001589-T1	-1.43166	1.93534	13.3979	0.00139375	0.0241981	285140	glycoside hydrolase family 76 protein	-	Glyco_hydro_76	Glyco_hydro_76
Tatro_007366-T1	-1.43211	1.96916	15.7122	0.000669198	0.015234	39938	zinc-binding dehydrogenase	-	ADH_N_2,ADH_zinc_N	-
Tatro_010396-T1	-1.43213	3.11152	29.4182	1.96574e-05	0.00145316	156798	enoyl- hydratase isomerase	-	-	ECH_1
Tatro_002209-T1	-1.44033	0.924831	11.2396	0.0029084	0.0373071	-	-	-	BTB	hypothetical_protein
Tatro_006435-T1	-1.44218	4.45347	37.9399	3.51857e-06	0.000427553	77540	glycoside hydrolase family 81 protein	-	Glyco_hydro_81	Glyco_hydro81C
Tatro_003325-T1	-1.44825	1.78104	15.313	0.000756684	0.0163954	132493	fad fmn-containing dehydrogenase	-	ALO,FAD_binding_4	FAD_binding_4
Tatro_002449-T1	-1.44887	6.82198	11.143	0.00300964	0.0381165	53493	signal peptide-containing protein	-	-	Nis1
Tatro_010357-T1	-1.45317	4.05936	72.2806	2.29868e-08	1.47641e-05	-	-	-	-	-
Tatro_000587-T1	-1.45784	6.4947	45.4864	9.36884e-07	0.000173742	302472	upf0047 domain protein	-	NPP1	hypothetical_protein
Tatro_000006-T1	-1.46276	2.24277	17.9381	0.000346036	0.00989567	-	-	-	-	TPR_12
Tatro_002031-T1	-1.46897	7.3297	19.1342	0.000246818	0.00801222	129231	glutaminase	-	DUF1793,DUF4964,DUF4965,DUF5127	DUF5127
Tatro_004850-T1	-1.47802	1.36399	15.0702	0.000815989	0.0173616	29679	glutathione-dependent formaldehyde-activating	-	GFA	-
Tatro_011067-T1	-1.4942	0.127283	11.3671	0.00291643	0.037357	45973	polyketide synthase	-	ADH_N,ADH_zinc_N,ADH_zinc_N_2,Acyl_transf_1,KAsynt_C_assoc,KR,Ketoacyl-synt_C,PP-binding,PS-DH,ketoacyl-synt	-
Tatro_010359-T1	-1.49558	1.41429	10.0235	0.00451502	0.0470441	289607	short-chain dehydrogenase	-	adh_short	adh_short
Tatro_006266-T1	-1.49817	2.30662	17.2738	0.00041949	0.0111599	161123	glycoside hydrolase family 93 protein	-	BNR_2	hypothetical_protein
Tatro_009166-T1	-1.50536	1.59917	15.9508	0.000622253	0.0143838	83919	glycoside hydrolase family 27 protein	-	Melibiase_2	-
Tatro_007890-T1	-1.53926	2.80104	36.1715	4.91905e-06	0.000539416	81251	3-beta hydroxysteroid dehydrogenase	-	Epimerase	-
Tatro_009182-T1	-1.55938	4.58451	28.9001	2.20324e-05	0.00153	210297	class iii chitinase 2	-	CBM_1,Glyco_hydro_18	Glyco_hydro_18
Tatro_002339-T1	-1.55977	2.15909	18.4566	0.000298485	0.0090675	93963	alpha beta-hydrolase	-	Abhydrolase_3,Peptidase_S9	-
Tatro_008061-T1	-1.56495	2.57366	12.6353	0.00179641	0.0279273	132793	short-chain dehydrogenases	-	adh_short,adh_short_C2	adh_short_C2
Tatro_000340-T1	-1.58031	2.81347	37.1023	4.11839e-06	0.000458625	89322	short-chain dehydrogenase	-	adh_short	adh_short
Tatro_009930-T1	-1.58412	5.28764	30.0676	1.70678e-05	0.00131327	-	-	-	HSP20	-
Tatro_003390-T1	-1.58418	1.58661	13.22	0.00147788	0.0251212	80701	glycoside hydrolase family 27 protein	-	Melibiase_2	-
Tatro_004272-T1	-1.58923	0.476775	10.4089	0.00391909	0.0442164	-	-	-	-	-
Tatro_011887-T1	-1.60824	4.03056	37.5782	3.76496e-06	0.000438932	282317	acyl-thioesterase 2	-	NPP1	hypothetical_protein
Tatro_007662-T1	-1.60859	1.30708	28.4099	2.45706e-05	0.0016387	51401	alpha-galactosidase	aglB	CBM_1,Melibiase_2	-
Tatro_011810-T1	-1.62281	1.71313	22.0571	0.000112848	0.00471969	186979	alpha-ketoglutarate-dependent sulfonate dioxygenase	-	TauD	TauD
Tatro_011414-T1	-1.62792	1.08707	10.3399	0.00401903	0.0444597	54811	aspergillopepsin-2	-	Peptidase_A4	Peptidase_A4
Tatro_008589-T1	-1.64426	2.20931	35.6459	5.4453e-06	0.000556139	49779	carboxypeptidase	-	Peptidase_S10	Peptidase_S10
Tatro_010185-T1	-1.65364	0.596572	10.2093	0.00421611	0.0454572	-	-	-	GFA	-
Tatro_007732-T1	-1.65452	1.52404	12.1548	0.00211496	0.0309231	45077	efflux pump antibiotic resistance protein	-	MFS_1	-
Tatro_001265-T1	-1.65928	4.09139	51.129	3.83497e-07	9.31831e-05	87275	rta1 like protein	-	RTA1	-
Tatro_007203-T1	-1.6633	0.67543	10.926	0.00325155	0.0395217	318140	short-chain dehydrogenase reductase sdr	-	adh_short	-
Tatro_004765-T1	-1.6639	1.91699	24.259	6.48806e-05	0.00318801	131190	nad dependent epimerase dehydratase family protein	-	Epimerase	-
Tatro_010571-T1	-1.67864	4.433	17.2322	0.000424619	0.0112484	314149	d-isomer specific 2-hydroxyacid dehydrogenase	-	2-Hacid_dh,2-Hacid_dh_C	2-Hacid_dh_C
Tatro_000800-T1	-1.7057	3.10508	57.629	1.49037e-07	5.58031e-05	284537	tail fiber protein	-	Collagen,WSC	-
Tatro_006356-T1	-1.71083	3.0145	28.887	2.20963e-05	0.00153	177117	uncharacterized oxidoreductase	-	Epimerase	Epimerase
Tatro_002913-T1	-1.71107	4.58284	35.1937	5.94747e-06	0.000587689	307550	gcn5-related n-acetyltransferase	-	Acetyltransf_1	Acetyltransf_1
Tatro_007761-T1	-1.72143	1.08506	15.6311	0.000686043	0.0155744	81168	hypothetical protein	-	-	Ldi
Tatro_010796-T1	-1.73122	6.12874	53.6916	2.61598e-07	7.35091e-05	297095	glycoside hydrolase family 45 protein	-	CBM_1,DPBB_1	CBM_1
Tatro_011444-T1	-1.73979	2.57222	24.6159	5.94706e-05	0.00297089	279684	glucanase b	-	Glyco_hydro_64	-
Tatro_006180-T1	-1.75162	2.8562	23.6858	7.47294e-05	0.00356266	84409	cytochrome c oxidase assembly protein	-	-	hypothetical_protein
Tatro_004681-T1	-1.75233	5.07341	45.3006	9.6609e-07	0.000173742	300714	protein	-	adh_short	adh_short
Tatro_002916-T1	-1.7634	6.62766	22.9725	8.93365e-05	0.00396479	81097	alpha- -glucanase	-	Glyco_hydro_71	Glyco_hydro_71
Tatro_004216-T1	-1.76398	6.94077	27.5404	2.98967e-05	0.001854	177132	short chain dehydrogenase	-	adh_short	adh_short
Tatro_001555-T1	-1.78059	8.7054	19.9903	0.000195069	0.00704522	300664	small secreted protein	-	-	hypothetical_protein
Tatro_001226-T1	-1.78811	0.481309	12.2264	0.00206378	0.0306595	-	-	MUP3	AA_permease_2	-
Tatro_000029-T1	-1.79047	0.786799	10.104	0.00438271	0.0464185	-	-	-	-	hypothetical_protein
Tatro_011181-T1	-1.82902	0.982451	14.4916	0.000978921	0.0193036	291343	redoxin domain-containing protein	-	AhpC-TSA	AhpC-TSA
Tatro_006533-T1	-1.83024	1.85048	23.4388	7.94674e-05	0.00366447	84093	tpr domain containing protein	-	CHAT,TPR_10	-
Tatro_005674-T1	-1.87095	1.648	21.7879	0.000120995	0.00498213	227962	hypothetical protein	-	-	-
Tatro_006097-T1	-1.90933	7.06341	14.6591	0.000928354	0.0186867	295566	hypothetical protein	-	-	hypothetical_protein
Tatro_004064-T1	-1.92918	1.07111	13.7211	0.00125394	0.0229175	-	-	-	-	-
Tatro_011073-T1	-1.93151	0.329299	9.98764	0.0045753	0.047343	282547	hypothetical protein	-	Cupin_2	-
Tatro_006640-T1	-1.93829	3.91077	18.9147	0.000262396	0.00833735	83999	chitinase chi18- partial	-	Glyco_hydro_18	Glyco_hydro_18
Tatro_011150-T1	-1.94244	0.170807	12.3786	0.00195948	0.0294256	317063	glycoside hydrolase family 5 protein	-	Cellulase	-
Tatro_004848-T1	-1.96113	9.92077	44.2929	1.14291e-06	0.000193906	301399	short-chain dehydrogenase reductase sdr	-	adh_short_C2	adh_short_C2
Tatro_010809-T1	-1.99973	0.429294	14.5037	0.000975172	0.019272	53082	nadp-dependent leukotriene b4 12-hydroxydehydrogenase	-	ADH_N_2,ADH_zinc_N	-
Tatro_007632-T1	-2.02362	0.777973	16.9192	0.000465571	0.0118416	212181	ankyrin repeat-containing	-	Ank_2,HET	-
Tatro_005719-T1	-2.03504	2.41339	10.9113	0.00326876	0.0396274	321606	hypothetical protein	-	-	-
Tatro_011418-T1	-2.03772	0.333837	10.6967	0.00353073	0.0412573	-	-	-	IBR,RRM_1,zf-C3HC4,zf-CCCH,zf-RING_UBOX	IBR
Tatro_001922-T1	-2.0538	0.433417	17.754	0.000364863	0.0101261	48282	cupin 2 conserved barrel domain protein	-	-	-
Tatro_010859-T1	-2.05675	0.061294	20.9302	0.000151554	0.00584881	217148	multicopper oxidase	-	Cu-oxidase,Cu-oxidase_2,Cu-oxidase_3	-
Tatro_008608-T1	-2.06316	2.54054	17.426	0.000401257	0.0108351	49766	chitinase 3	-	CBM_1,Glyco_hydro_18	Glyco_hydro_18
Tatro_010804-T1	-2.0749	1.14827	12.5049	0.00210176	0.0309022	211357	polyketide synthase	-	ADH_N,ADH_zinc_N,ADH_zinc_N_2,Acyl_transf_1,KAsynt_C_assoc,KR,Ketoacyl-synt_C,Methyltransf_12,PP-binding,PS-DH,ketoacyl-synt	ketoacyl-synt
Tatro_000890-T1	-2.08025	2.1	25.6887	4.59717e-05	0.00244602	319201	hypothetical protein	-	-	hypothetical_protein
Tatro_001546-T1	-2.09437	4.55513	31.8001	1.18127e-05	0.00101162	79501	wsc domain	-	DUF1996	DUF1996
Tatro_006355-T1	-2.2112	4.33786	18.2022	0.000320859	0.00949066	302304	cutinase	-	Cutinase	Cutinase
Tatro_002163-T1	-2.22898	2.1884	20.4741	0.000171172	0.0064401	296469	probable secreted protein- xanthan lyase related	-	FAD_oxidored	FAD_oxidored
Tatro_007897-T1	-2.23104	1.34083	26.6198	3.69476e-05	0.00212833	90465	short-chain dehydrogenase reductase sdr	-	adh_short	adh_short
Tatro_001377-T1	-2.25076	0.612717	15.4805	0.000718535	0.015836	300570	glucose repressible protein grg1	-	Grg1	-
Tatro_006114-T1	-2.2534	2.02631	84.1566	6.20514e-09	5.07242e-06	30057	aldehyde dehydrogenase	-	Aldedh	-
Tatro_008329-T1	-2.2549	0.0438022	11.6041	0.00255868	0.0346501	49469	glycoside hydrolase family 18 protein	CHT2	CBM_1,CBM_19,Flocculin_t3,Glyco_hydro_18	-
Tatro_006112-T1	-2.27246	1.08576	14.0237	0.00113694	0.0212987	84469	peroxisomal catalase	-	Catalase,Catalase-rel	-
Tatro_002075-T1	-2.29782	3.81045	20.298	0.000179475	0.00665856	288238	hypothetical protein	-	DUF4188,Fungal_trans_2,Zn_clus	DUF4188
Tatro_004718-T1	-2.31834	1.76684	13.9138	0.00117799	0.0219307	-	-	-	-	-
Tatro_002627-T1	-2.32183	2.29981	12.5882	0.00182516	0.0280066	305582	tpa_inf: gpr1 fun34 -class plasma membrane protein	-	Grp1_Fun34_YaaH	Gpr1_Fun34_YaaH
Tatro_000952-T1	-2.34468	3.8296	26.9336	3.43583e-05	0.00203034	300292	gpr1 family protein	-	Grp1_Fun34_YaaH	Gpr1_Fun34_YaaH
Tatro_010807-T1	-2.36999	0.771549	17.1014	0.000441227	0.0114485	52932	ochratoxin a non-ribosomal peptide synthetase	-	AMP-binding,NAD_binding_4,PP-binding	NAD_binding_4
Tatro_005261-T1	-2.37501	1.17878	32.4746	1.02702e-05	0.000887981	158984	cell wall glycoprotein	-	-	-
Tatro_010812-T1	-2.44171	0.628671	21.1909	0.000141455	0.00557877	53012	mfs dha1 multidrug resistance protein	-	MFS_1	MFS_1
Tatro_001177-T1	-2.45473	3.01101	89.2086	3.71679e-09	4.53514e-06	293420	nad dependent epimerase	-	NmrA	NmrA
Tatro_002351-T1	-2.47884	5.07085	18.737	0.000275799	0.00858126	-	-	-	-	-
Tatro_002728-T1	-2.50697	5.38383	40.3465	2.26636e-06	0.000299693	314009	glycoside hydrolase family 18 protein	CHT2	CBM_1,CBM_19,Flocculin_t3,Glyco_hydro_18	Glyco_hydro_18
Tatro_010860-T1	-2.56163	0.532791	21.0638	0.000146282	0.00569076	154816	conidial pigment polyketide synthase alb1	-	EthD	-
Tatro_010876-T1	-2.6131	-0.235641	17.2016	0.000428452	0.0112981	81669	isoamyl alcohol oxidase	-	BBE,FAD_binding_4	-
Tatro_010808-T1	-2.66683	0.670099	14.2764	0.00104841	0.0203174	93352	o-acetylhomoserine -lyase	MET15	Cys_Met_Meta_PP	-
Tatro_001782-T1	-2.73164	2.97365	80.6155	9.02138e-09	6.76002e-06	-	-	-	Cellulase,GLEYA,Ricin_B_lectin	GLEYA
Tatro_007904-T1	-2.74015	0.0554003	16.9147	0.000466183	0.0118416	289105	feruloyl esterase b	-	Tannase	Tannase
Tatro_000814-T1	-2.76936	1.33943	49.629	4.82835e-07	0.000108541	-	-	-	-	-
Tatro_007100-T1	-2.873	2.36359	53.4146	2.72465e-07	7.42427e-05	219860	coq5 family	-	Methyltransf_11,Methyltransf_25,Ubie_methyltran	Methyltransf_11
Tatro_011092-T1	-2.90175	0.523312	34.9754	6.2078e-06	0.000606745	45882	uncharacterized protein	-	EthD	-
Tatro_002464-T1	-2.95339	4.22295	19.0955	0.00024949	0.00806984	-	-	-	TRI5	TRI5
Tatro_011947-T1	-2.99934	0.622074	21.2867	0.000137929	0.00546811	81139	alcohol oxidase	-	GMC_oxred_C,GMC_oxred_N	-
Tatro_008931-T1	-3.00395	1.99302	94.2027	2.29084e-09	4.20002e-06	-	-	-	-	hypothetical_protein
Tatro_011804-T1	-3.22429	0.21304	32.6595	9.8869e-06	0.000871598	-	-	-	-	hypothetical_protein
Tatro_006666-T1	-3.36918	-0.261819	16.6641	0.000715447	0.0158066	-	-	-	-	-
Tatro_006665-T1	-3.37911	0.511042	27.8977	5.27595e-05	0.0027271	302423	hydrophobin [Trichoderma atroviride IMI 206040]	-	-	hypothetical_protein
Tatro_000363-T1	-3.41475	5.53466	21.6415	0.000125693	0.00511417	302587	uncharacterized protein loc100274375 precursor	-	CFEM	CFEM
Tatro_006414-T1	-3.60404	0.575246	57.7261	1.47038e-07	5.58031e-05	146062	hydrophobin	-	Hydrophobin_2	Hydrophobin_2
Tatro_004797-T1	-4.44065	0.318242	60.5667	3.9379e-07	9.31831e-05	19657	cellulose signalling related protein ooc1	-	-	hypothetical_protein
Tatro_006458-T1	-5.05293	0.356835	11.3566	0.00308135	0.0386776	28929	n-acetyltransferase ats1	ats1	Acetyltransf_1	Acetyltransf_1
Tatro_002827-T1	-7.80405	-0.01359	29.8496	8.84494e-05	0.0039569	314085	hypothetical protein	-	-	-

## Sheet: dlox190vsdlox1C
Δlox1_90min_injury vs Δlox1_control
Test for Differential Expression Relative to a Threshold (log2FC=0); upregulated and downregulated genes with a log2FC>|0.559| and FDR<0.05
ID	logFC	logCPM	F	PValue	FDR	JGI_ID_v2.0	Annotation	Preferred_name	PFAMs	pfam
Tatro_006414-T1	-4.54627	0.575246	21.8772	0.000118224	0.00501447	146062	hydrophobin	-	Hydrophobin_2	Hydrophobin_2
Tatro_000364-T1	-4.52344	1.9255	13.9518	0.00116362	0.0228456	322622	aaa family protein	-	AAA	AAA
Tatro_004797-T1	-4.40163	0.318242	19.1419	0.000374877	0.0109801	19657	cellulose signalling related protein ooc1	-	-	hypothetical_protein
Tatro_007904-T1	-4.18088	0.0554003	25.0308	5.37951e-05	0.00298596	289105	feruloyl esterase b	-	Tannase	Tannase
Tatro_002403-T1	-3.97074	2.03047	28.3417	2.49483e-05	0.00176642	-	-	-	Zn_clus	Zn_clus
Tatro_006180-T1	-3.33342	2.8562	40.2738	2.29608e-06	0.000322157	84409	cytochrome c oxidase assembly protein	-	-	hypothetical_protein
Tatro_011256-T1	-3.28609	0.453233	11.9438	0.00227412	0.0339683	45489	mold-specific m46 protein	-	-	hypothetical_protein
Tatro_010893-T1	-3.21164	3.57625	45.0063	1.01442e-06	0.000190035	217206	exo-rhamnogalacturonase b	-	Glyco_hydro_28	Glyco_hydro_28
Tatro_000001-T1	-3.17825	2.72653	15.4177	0.000732596	0.0169781	288145	hypothetical protein	-	-	hypothetical_protein
Tatro_000890-T1	-3.11239	2.1	15.5172	0.000710466	0.0166802	319201	hypothetical protein	-	-	hypothetical_protein
Tatro_006513-T1	-2.81269	2.64114	13.6191	0.00129632	0.0242585	287499	hypothetical protein	-	-	hypothetical_protein
Tatro_011787-T1	-2.7019	0.173615	15.0912	0.000810649	0.01791	298684	hypothetical protein	-	-	hypothetical_protein
Tatro_002163-T1	-2.69754	2.1884	28.7372	2.28425e-05	0.00167011	296469	probable secreted protein- xanthan lyase related	-	FAD_oxidored	FAD_oxidored
Tatro_006512-T1	-2.65765	3.74619	29.3151	2.01068e-05	0.00153221	-	-	-	Peptidase_S8	hypothetical_protein
Tatro_002031-T1	-2.65106	7.3297	50.9886	3.91774e-07	9.57886e-05	129231	glutaminase	-	DUF1793,DUF4964,DUF4965,DUF5127	DUF5127
Tatro_000363-T1	-2.54184	5.53466	11.1331	0.00302027	0.0408395	302587	uncharacterized protein loc100274375 precursor	-	CFEM	CFEM
Tatro_000002-T1	-2.50268	2.02868	14.0054	0.00114369	0.0225038	-	-	-	-	hypothetical_protein
Tatro_003826-T1	-2.49934	2.9519	25.1494	5.22829e-05	0.00295678	-	-	-	-	-
Tatro_007988-T1	-2.42919	0.626876	15.4725	0.000720303	0.0167554	211546	triacylglycerol lipase	-	COesterase	COesterase
Tatro_001099-T1	-2.39933	4.40964	34.7004	6.55374e-06	0.000677371	223009	hypothetical protein	-	Aminotran_3	-
Tatro_000727-T1	-2.3602	0.0157478	11.159	0.00299258	0.0405261	319062	isoamyl alcohol oxidase	-	BBE,FAD_binding_4	-
Tatro_004627-T1	-2.31601	0.129512	12.2989	0.00201334	0.0316503	33844	high-affinity nicotinic acid transporter	-	MFS_1	MFS_1
Tatro_000952-T1	-2.31295	3.8296	23.661	7.51906e-05	0.00363502	300292	gpr1 family protein	-	Grp1_Fun34_YaaH	Gpr1_Fun34_YaaH
Tatro_000889-T1	-2.28349	2.75	11.5192	0.00263581	0.0375613	-	-	-	Ank_2,NACHT,PNP_UDP_1	WD40
Tatro_007992-T1	-2.28196	4.87777	38.0243	3.46361e-06	0.000424556	211541	rhs repeat protein	-	RHS_repeat	hypothetical_protein
Tatro_009246-T1	-2.26844	4.42698	13.4913	0.00135163	0.024815	152123	nad dependent epimerase dehydratase	-	Epimerase	-
Tatro_001556-T1	-2.11979	4.31249	25.3628	4.96795e-05	0.00289376	127924	glycoside hydrolase family 54 protein	-	AbfB,ArabFuran-catal	ArabFuran-catal
Tatro_002289-T1	-2.0536	7.93288	62.7155	7.50485e-08	3.49979e-05	236452	pentafunctional arom polypeptide	ARO1	DHQ_synthase,DHquinase_I,EPSP_synthase,SKI,Shikimate_DH,Shikimate_dh_N	-
Tatro_002331-T1	-2.05302	4.45913	28.1547	2.60173e-05	0.0017996	-	-	-	Ank_2,NACHT,PNP_UDP_1	-
Tatro_010816-T1	-2.03722	0.771564	12.1444	0.00212257	0.03269	53035	aldo keto	-	Zn_clus	Zn_clus
Tatro_010359-T1	-2.0115	1.41429	13.6103	0.00130006	0.0242585	289607	short-chain dehydrogenase	-	adh_short	adh_short
Tatro_002681-T1	-2.00355	3.75767	22.1276	0.000110816	0.00475166	-	-	-	Ank_2,HET,WD40	WD40
Tatro_003167-T1	-2.00328	3.39584	21.7178	0.000123219	0.00517749	317495	lipase 3 precursor	-	COesterase	-
Tatro_003659-T1	-1.95545	4.86508	70.7498	2.75451e-08	1.66862e-05	286021	hypothetical protein	-	F-box	-
Tatro_001640-T1	-1.91958	3.3113	29.3789	1.98274e-05	0.0015283	36554	beta-mannosidase	-	Glyco_hydro_2	Ig_mannosidase
Tatro_002770-T1	-1.91698	1.58784	18.9556	0.000259415	0.00833091	54532	mfs monosaccharide	-	Sugar_tr	-
Tatro_000880-T1	-1.90096	5.31556	14.239	0.00106099	0.0213912	137809	alpha- -mannosidase family	-	Glyco_hydro_92	Glyco_hydro_92
Tatro_001115-T1	-1.88184	5.87305	31.3387	1.3013e-05	0.00117013	300400	mitochondrial 2-oxoglutarate malate carrier protein	-	Mito_carr	Mito_carr
Tatro_011424-T1	-1.88143	6.32295	19.411	0.000228604	0.00767019	-	-	-	Ank_2,NACHT,PNP_UDP_1	PNP_UDP_1
Tatro_001061-T1	-1.84528	0.509749	16.4476	0.00247314	0.0359264	319347	protein	-	OTT_1508_deam,zf-MYND	-
Tatro_002208-T1	-1.84329	5.40075	97.0384	1.75669e-09	5.52002e-06	92009	protein	-	-	-
Tatro_003325-T1	-1.82036	1.78104	11.4224	0.0027268	0.0381922	132493	fad fmn-containing dehydrogenase	-	ALO,FAD_binding_4	FAD_binding_4
Tatro_001564-T1	-1.81354	5.23083	14.7194	0.000910864	0.0195028	138587	flavin-binding monooxygenase	-	FMO-like,Pyr_redox_2,Pyr_redox_3	Pyr_redox_3
Tatro_011193-T1	-1.77693	5.59276	87.8612	4.2512e-09	7.64536e-06	298910	terpenoid synthase	-	TRI5	TRI5
Tatro_003610-T1	-1.77402	2.9695	40.195	2.32876e-06	0.000322157	130788	alpha- -mannosidase family protein	-	Glyco_hydro_92	Glyco_hydro_92
Tatro_006821-T1	-1.77141	1.39167	28.2579	2.54216e-05	0.00177202	88909	hypothetical protein	-	-	-
Tatro_004301-T1	-1.75373	3.77445	62.4363	7.78424e-08	3.49979e-05	34472	umta methyltransferase	-	Methyltransf_23,Methyltransf_25	Methyltransf_25
Tatro_011407-T1	-1.74	2.54594	16.5655	0.000517115	0.0135171	303226	ankyrin repeat-containing	-	-	hypothetical_protein
Tatro_006114-T1	-1.71848	2.02631	37.7751	3.62855e-06	0.000435039	30057	aldehyde dehydrogenase	-	Aldedh	-
Tatro_003816-T1	-1.71333	5.76076	21.2214	0.000140323	0.00568372	301150	secretory lipase family protein	-	LIP	LIP
Tatro_007963-T1	-1.71165	9.66247	47.5431	6.7073e-07	0.000137073	297143	hypothetical protein	-	-	-
Tatro_002728-T1	-1.70542	5.38383	17.8591	0.000353988	0.0105051	314009	glycoside hydrolase family 18 protein	CHT2	CBM_1,CBM_19,Flocculin_t3,Glyco_hydro_18	Glyco_hydro_18
Tatro_006181-T1	-1.69223	4.41795	56.3857	1.77454e-07	5.3657e-05	84408	ankyrin repeat protein	-	Ank_2	hypothetical_protein
Tatro_008931-T1	-1.66337	1.99302	14.0483	0.00112799	0.022292	-	-	-	-	hypothetical_protein
Tatro_005674-T1	-1.64423	1.648	11.4397	0.00271037	0.0380415	227962	hypothetical protein	-	-	-
Tatro_001984-T1	-1.64422	5.04315	51.4164	3.67144e-07	9.57886e-05	288311	subtilisin-like protease	-	PA,Peptidase_S8,fn3_5	-
Tatro_010357-T1	-1.63838	4.05936	57.4723	1.52329e-07	5.07312e-05	-	-	-	-	-
Tatro_011195-T1	-1.63498	10.0178	59.1596	1.20681e-07	4.1737e-05	142072	aminoglycoside phosphotransferase	-	EcKinase	EcKL
Tatro_006869-T1	-1.6193	1.76604	10.387	0.00395059	0.0495449	-	-	-	Ank_2,Ank_3,Ank_4,Ank_5,KAP_NTPase,NACHT,PNP_UDP_1	PNP_UDP_1
Tatro_005628-T1	-1.61242	3.73118	42.2349	1.62443e-06	0.000251843	321531	hypothetical protein	-	-	hypothetical_protein
Tatro_009227-T1	-1.59203	7.39625	53.7393	2.59773e-07	7.29963e-05	-	-	-	-	-
Tatro_000579-T1	-1.579	2.55678	11.3195	0.0028274	0.0391138	-	-	-	F-box,F-box-like,LRR_6,cNMP_binding,cNMPbd_u2	-
Tatro_000873-T1	-1.57771	4.60224	16.829	0.000478159	0.0130687	319185	ferric-chelate reductase	-	FAD_binding_8,Ferric_reduct,NAD_binding_6	Ferric_reduct
Tatro_007991-T1	-1.5681	3.567	16.1222	0.000590765	0.0148384	297133	hypothetical protein	-	-	hypothetical_protein
Tatro_000433-T1	-1.56003	4.3653	29.0385	2.13687e-05	0.00161469	313009	sulfite oxidase	-	Cyt-b5,FAD_binding_6,Mo-co_dimer,NAD_binding_1,Oxidored_molyb	-
Tatro_005653-T1	-1.55103	6.18188	44.0246	1.19575e-06	0.0002144	147737	isocitrate lyase	ICL1	ICL	ICL
Tatro_008592-T1	-1.54031	6.419	93.4726	2.45552e-09	5.52002e-06	297936	hypothetical protein	-	-	-
Tatro_004848-T1	-1.53462	9.92077	23.8693	7.14094e-05	0.00348975	301399	short-chain dehydrogenase reductase sdr	-	adh_short_C2	adh_short_C2
Tatro_003634-T1	-1.52844	7.41192	70.662	2.78351e-08	1.66862e-05	320712	chorismate mutase	ARO7	-	-
Tatro_009219-T1	-1.52337	3.16248	11.5704	0.00258904	0.0371303	-	-	-	NACHT,WD40	NACHT
Tatro_002820-T1	-1.5158	4.11437	13.1796	0.00149778	0.0263872	-	-	-	-	hypothetical_protein
Tatro_004070-T1	-1.50589	1.77416	30.0493	1.71354e-05	0.00135159	-	-	-	-	hypothetical_protein
Tatro_000425-T1	-1.49364	5.11813	32.5815	1.00466e-05	0.000950937	42544	glycerophosphoryl diester phosphodiesterase family protein	-	GDPD	-
Tatro_008221-T1	-1.49351	6.49084	20.1163	0.000188513	0.00658619	213603	camp-mediated signaling protein sok1	SOK1	Tcp11	-
Tatro_000354-T1	-1.4896	1.56671	15.3674	0.00074406	0.0170678	41602	caib baif family enzyme	-	CoA_transf_3	CoA_transf_3
Tatro_006435-T1	-1.46477	4.45347	38.5849	3.12174e-06	0.000400597	77540	glycoside hydrolase family 81 protein	-	Glyco_hydro_81	Glyco_hydro81C
Tatro_002804-T1	-1.45247	5.93702	19.0821	0.000250425	0.00816446	54570	peptidase m20 domain containing 2	-	-	hypothetical_protein
Tatro_006115-T1	-1.45027	2.64892	15.3003	0.000759668	0.0171542	-	-	-	Fungal_trans,Zn_clus	Fungal_trans
Tatro_005625-T1	-1.44795	4.24876	30.7479	1.47488e-05	0.00122427	30874	major facilitator superfamily transporter	-	MFS_1	MFS_1
Tatro_011393-T1	-1.44174	1.37965	16.5999	0.000511836	0.0134383	83871	dihydrodipicolinate synthetase family protein	-	DHDPS	-
Tatro_011766-T1	-1.43941	3.12921	18.1863	0.000322317	0.00982466	167710	hypothetical protein	-	-	hypothetical_protein
Tatro_011400-T1	-1.41839	2.72532	20.9884	0.000149232	0.00591144	-	-	-	NACHT	hypothetical_protein
Tatro_011357-T1	-1.41411	1.96956	11.1756	0.00297505	0.0404104	-	-	-	Ank_2	-
Tatro_010796-T1	-1.41092	6.12874	30.8479	1.4438e-05	0.00122427	297095	glycoside hydrolase family 45 protein	-	CBM_1,DPBB_1	CBM_1
Tatro_000355-T1	-1.40914	3.57865	14.3792	0.00101456	0.0209176	41510	catechol dioxygenase	-	Dioxygenase_C,Dioxygenase_N	Dioxygenase_C
Tatro_009014-T1	-1.40913	2.25476	23.4178	7.98865e-05	0.00372197	-	-	-	-	-
Tatro_007727-T1	-1.40807	8.23894	61.7776	8.48949e-08	3.63512e-05	146044	branched-chain amino acid aminotransferase	-	Aminotran_4	-
Tatro_005841-T1	-1.39039	3.40597	24.8625	5.60223e-05	0.00305305	228302	succinate fumarate mitochondrial transporter	SFC1	Mito_carr	Mito_carr
Tatro_000944-T1	-1.39028	4.59349	20.5626	0.000167155	0.00621098	35700	secreted protein	-	DUF1524	DUF1524
Tatro_007063-T1	-1.39013	6.72042	70.9804	2.67995e-08	1.66862e-05	161985	histone deacetylase	HOS3	Hist_deacetyl	-
Tatro_000773-T1	-1.38772	3.12715	18.9749	0.000258022	0.00831588	86846	dna photolyase	-	DNA_photolyase,FAD_binding_7	FAD_binding_7
Tatro_001130-T1	-1.36543	4.98656	26.4873	3.8104e-05	0.00239602	150578	hypothetical protein	-	-	hypothetical_protein
Tatro_000400-T1	-1.35732	3.02363	13.0135	0.00158267	0.0274208	322594	amp-binding enzyme	FAT1	AMP-binding,AMP-binding_C	AMP-binding
Tatro_002584-T1	-1.35512	3.92815	19.1537	0.000245486	0.00805623	53756	p-hydroxylaminobenzoate lyase	-	DUF4863	-
Tatro_001520-T1	-1.34592	3.64339	15.98	0.000616761	0.015278	293679	alpha-acetolactate decarboxylase	-	AAL_decarboxy	AAL_decarboxy
Tatro_011587-T1	-1.32783	4.35198	22.8485	9.21811e-05	0.00420758	-	-	-	GGACT	-
Tatro_005627-T1	-1.32492	5.50158	12.4011	0.00194455	0.0310025	162337	aaa family	-	AAA	AAA
Tatro_001227-T1	-1.31854	5.50329	43.2773	1.35751e-06	0.00022605	79307	arginase-like protein	-	-	-
Tatro_002173-T1	-1.30763	11.3999	51.3045	3.73415e-07	9.57886e-05	47858	pyoverdine dityrosine biosynthesis	-	DIT1_PvcA,TauD	-
Tatro_009973-T1	-1.30733	4.07288	17.3184	0.000414056	0.0117082	292870	ferric reductase like transmembrane component	-	FAD_binding_8,Ferric_reduct,NAD_binding_6	NAD_binding_6
Tatro_005746-T1	-1.28036	7.42412	13.2338	0.00147118	0.0262477	-	-	-	bZIP_2	-
Tatro_000356-T1	-1.27691	6.03024	12.1076	0.00214948	0.032871	89308	salicylate hydroxylase	-	FAD_binding_3,NAD_binding_8	FAD_binding_3
Tatro_001561-T1	-1.27302	1.20935	11.5239	0.00263143	0.0375584	293694	cytoplasmic protein	-	-	hypothetical_protein
Tatro_010888-T1	-1.26987	3.10089	10.6862	0.00354417	0.0459558	91076	cat eye syndrome critical region protein 5 precursor	-	Hydrolase_6,Hydrolase_like	-
Tatro_005906-T1	-1.26179	4.37922	37.1546	4.07781e-06	0.000482469	127052	hypothetical protein	-	-	hypothetical_protein
Tatro_005943-T1	-1.26155	4.87481	16.0026	0.000612546	0.0152155	-	-	-	CFEM	CFEM
Tatro_000990-T1	-1.25622	3.40769	12.735	0.00173715	0.0290883	167740	hypothetical protein	-	-	-
Tatro_003291-T1	-1.25122	6.89562	28.2959	2.52058e-05	0.00177071	159580	killer kp4	-	Kp4	-
Tatro_005569-T1	-1.245	3.51339	31.4938	1.25954e-05	0.00115048	32298	alpha-n-	-	NAGLU,NAGLU_C,NAGLU_N	-
Tatro_008846-T1	-1.23712	2.90146	12.1937	0.00208704	0.0323006	298300	hypothetical protein	-	-	-
Tatro_008849-T1	-1.22985	6.56207	24.3153	6.39924e-05	0.00330963	298306	hypothetical protein	-	DUF3605	-
Tatro_002140-T1	-1.22953	8.73775	20.3705	0.000176007	0.00642358	209248	peptidase s41 family protein	-	Peptidase_S41	-
Tatro_003609-T1	-1.21583	4.01406	10.6188	0.00363148	0.0466737	78617	zn 2cys6 transcription factor	-	-	hypothetical_protein
Tatro_008848-T1	-1.21449	10.2067	30.7042	1.48871e-05	0.00122427	298303	utp-glucose-1-phosphate uridylyltransferase	UGP1	UDPGP	UDPGP
Tatro_005912-T1	-1.21089	5.12295	30.4262	1.57993e-05	0.00125723	162247	calpain family cysteine protease	-	Peptidase_C2	Peptidase_C2
Tatro_011586-T1	-1.20963	5.2784	28.4717	2.42339e-05	0.00172945	272281	hypothetical protein	-	-	-
Tatro_000311-T1	-1.20956	2.35133	14.7738	0.000895388	0.01934	322669	af309689_11hypothetical gln pro-rich protein	-	-	-
Tatro_011096-T1	-1.20328	5.52455	95.2782	2.06982e-09	5.52002e-06	46082	mfs transporter	-	MFS_1	MFS_1
Tatro_011588-T1	-1.16263	4.36665	12.6843	0.00176699	0.0293693	306187	swim zinc finger domain protein	-	Amidoligase_2	Amidoligase_2
Tatro_003971-T1	-1.15543	6.4601	36.9978	4.20068e-06	0.000484263	79540	aldolase citrate lyase family protein	-	HpcH_HpaI	-
Tatro_003064-T1	-1.15498	7.24384	13.2583	0.00145932	0.0262105	299186	paxu protein	-	DUF829	DUF829
Tatro_002479-T1	-1.14892	5.12241	12.235	0.00205775	0.0319905	315855	universal stress protein family	-	Usp	Usp
Tatro_010362-T1	-1.14819	5.16761	21.2686	0.000138588	0.00563884	-	-	-	-	Pkinase
Tatro_007083-T1	-1.12956	5.02238	40.7974	2.09118e-06	0.000311343	283530	g-protein beta wd-40 repeats containing	-	AAA_16,NACHT,PNP_UDP_1,WD40	WD40
Tatro_007605-T1	-1.12912	10.0993	33.2962	8.68194e-06	0.00085789	297301	hypothetical protein	-	-	hypothetical_protein
Tatro_005606-T1	-1.12554	5.94804	35.6604	5.43003e-06	0.000574433	249820	mucin-like protein	STB3	Stb3	-
Tatro_006702-T1	-1.12532	4.16344	15.9394	0.000624408	0.0153827	39887	peptide synthetase	-	AMP-binding,Condensation,PP-binding	AMP-binding
Tatro_007566-T1	-1.12335	6.12983	24.2502	6.5021e-05	0.00332483	51301	retrograde regulation protein	RTG2	Ppx-GppA	Ppx-GppA
Tatro_006591-T1	-1.11596	4.76925	13.157	0.00150903	0.0264506	146811	exported protein	-	Glyco_hydro_127	-
Tatro_006625-T1	-1.11039	3.4764	14.2897	0.00104396	0.0211902	28910	family taurine catabolism dioxygenase	-	TauD	TauD
Tatro_008910-T1	-1.10945	5.58344	46.1472	8.40544e-07	0.000164308	155142	hypothetical protein	-	-	-
Tatro_009182-T1	-1.10256	4.58451	12.8807	0.00165435	0.0282275	210297	class iii chitinase 2	-	CBM_1,Glyco_hydro_18	Glyco_hydro_18
Tatro_002480-T1	-1.0987	3.02808	12.2779	0.00202787	0.0317525	-	-	-	-	-
Tatro_000689-T1	-1.09671	7.24816	36.1136	4.97417e-06	0.000540431	78950	integral membrane protein	-	DUF2427,Ytp1	-
Tatro_008346-T1	-1.09439	6.69314	20.6383	0.000163806	0.0061118	297798	cap-gly domain-containing protein	-	CAP_GLY,Ubiquitin_2	-
Tatro_001297-T1	-1.09094	3.99238	13.9421	0.00116729	0.0228677	131482	c2h2 transcription factor	-	Fungal_trans,zf-C2H2	-
Tatro_000624-T1	-1.09015	3.25982	13.1702	0.00150247	0.0263872	152800	mfs	-	MFS_1	-
Tatro_004008-T1	-1.08561	4.34872	24.4091	6.25433e-05	0.00326971	-	-	-	-	hypothetical_protein
Tatro_001425-T1	-1.08234	4.991	12.5088	0.00187482	0.0302663	-	-	KEL2	Kelch_1,Kelch_3,Kelch_4,Kelch_5	-
Tatro_010373-T1	-1.07255	2.14048	13.7419	0.00124551	0.023829	-	-	-	Promethin	-
Tatro_010003-T1	-1.06847	3.45774	13.086	0.00154497	0.0270279	183615	sulfate transporter	-	MFS_MOT1	MFS_MOT1
Tatro_009484-T1	-1.06612	4.98712	28.8876	2.20934e-05	0.00164185	39549	siderophore iron transporter	-	MFS_1,TRI12	MFS_1
Tatro_008261-T1	-1.0658	5.24019	12.0517	0.00219118	0.033229	213674	integral membrane protein	-	TMEM135_C_rich	hypothetical_protein
Tatro_004057-T1	-1.06523	5.16817	24.2212	6.54835e-05	0.00332483	167795	hypothetical protein	-	-	-
Tatro_002030-T1	-1.06315	7.30671	17.6074	0.000380663	0.0110937	302903	hypothetical protein	-	-	-
Tatro_000868-T1	-1.05961	2.1052	14.0927	0.001112	0.022073	222553	integral membrane protein	-	-	-
Tatro_009948-T1	-1.05126	3.83898	37.0761	4.13885e-06	0.000483332	-	-	-	Fungal_trans	-
Tatro_007323-T1	-1.05032	4.10308	12.6085	0.0018127	0.0298268	220221	protease s8 tripeptidyl peptidase	-	Peptidase_S8,Pro-kuma_activ	-
Tatro_001406-T1	-1.05032	8.58363	10.3728	0.00397105	0.0497322	319636	hypothetical protein	-	-	hypothetical_protein
Tatro_002485-T1	-1.03599	7.47328	22.7131	9.54029e-05	0.00431087	93662	hypothetical protein	FMP27	Apt1,DUF2405,Fmp27,Fmp27_GFWDK,Fmp27_SW,Fmp27_WPPW	-
Tatro_002521-T1	-1.02916	4.8687	20.7253	0.000160045	0.00604674	314979	abc drug exporter	-	ABC2_membrane,ABC_tran,ABC_trans_N,PDR_CDR	-
Tatro_009010-T1	-1.02786	7.66365	12.6971	0.0017594	0.0293517	298410	transcription factor bzip	-	-	-
Tatro_000233-T1	-1.02722	6.65193	33.0862	9.06056e-06	0.000876049	230711	calcium proton exchanger	-	Na_Ca_ex	-
Tatro_008026-T1	-1.01991	10.3838	29.3655	1.98855e-05	0.0015283	297121	fatty acid desaturase	-	DUF3474,FA_desaturase	-
Tatro_009499-T1	-1.01913	3.93518	14.7185	0.000911122	0.0195028	-	-	-	SLAC1	SLAC1
Tatro_010483-T1	-1.01526	3.22212	18.1023	0.000330136	0.00994045	315216	serine threonine protein kinase	-	Ank_2,Pkinase	Ank_2
Tatro_006456-T1	-1.01364	5.76699	40.2397	2.31017e-06	0.000322157	30423	platelet-activating factor acetylhydrolase	-	PAF-AH_p_II	-
Tatro_001325-T1	-1.01243	5.71965	14.4676	0.000986419	0.0203905	257872	hypothetical protein	-	-	-
Tatro_011396-T1	-1.00805	3.0015	11.2228	0.00292566	0.0399204	83873	extracellular	-	Glyco_hydro_28	Glyco_hydro_28
Tatro_004328-T1	-1.00675	6.01302	20.774	0.000157977	0.00604426	-	-	-	IBR	-
Tatro_004344-T1	-1.00358	4.92147	25.7117	4.57213e-05	0.00274084	-	-	-	-	hypothetical_protein
Tatro_005972-T1	-1.00093	4.01404	13.4158	0.00138553	0.02522	29536	gpi anchored	-	-	-
Tatro_006703-T1	-0.99795	3.86445	16.3991	0.00054351	0.0140438	152707	amp-binding enzyme	-	AMP-binding,AMP-binding_C	AMP-binding
Tatro_008779-T1	-0.997672	3.37299	23.6187	7.59862e-05	0.00364114	47707	fad binding domain protein	-	FAD_binding_4	-
Tatro_009258-T1	-0.99658	8.46822	26.1793	4.09487e-05	0.00250484	88379	peroxidase catalase	katG	peroxidase	-
Tatro_003381-T1	-0.99407	6.7909	40.7414	2.11209e-06	0.000311343	218183	carnitine acetyl transferase	YAT1	Carn_acyltransf	-
Tatro_008551-T1	-0.99326	6.47397	30.6761	1.49766e-05	0.00122427	315620	kinesin-like protein	KIP3	Kinesin	-
Tatro_009267-T1	-0.984296	5.4669	12.3926	0.00195018	0.0310372	283780	hypothetical protein	-	-	-
Tatro_006704-T1	-0.976651	3.11096	10.6139	0.0036379	0.0466737	273644	aerobactin siderophore biosynthesis protein iucb	-	Acetyltransf_8	Acetyltransf_8
Tatro_009785-T1	-0.976642	6.17116	24.0596	6.81353e-05	0.00340374	243393	phospholipase d1	SPO14	PLDc,PLDc_2,PX	-
Tatro_002522-T1	-0.973276	3.58513	20.8929	0.000153059	0.00598394	214873	c6 transcription	-	Fungal_trans,Zn_clus	-
Tatro_002350-T1	-0.971869	3.3929	10.5658	0.00370187	0.0470841	315758	protein kinase domain containing protein	-	Pkinase	Pkinase
Tatro_001220-T1	-0.970946	6.52341	13.1744	0.00150038	0.0263872	300478	duf323 domain-containing protein	-	Methyltransf_33	-
Tatro_001416-T1	-0.970304	7.57691	42.5354	1.54205e-06	0.000243264	257924	hypothetical protein	-	dsrm	-
Tatro_010482-T1	-0.96112	4.502	19.8009	0.000205399	0.00702261	280859	hypothetical protein	-	HeLo,Pkinase_Tyr	hypothetical_protein
Tatro_005482-T1	-0.960789	8.74687	18.1475	0.000325904	0.00990043	-	-	ain1	CH,EFhand_Ca_insen	CH
Tatro_007827-T1	-0.957282	8.02804	31.4669	1.26666e-05	0.00115048	154302	glycogen debranching enzyme	GDB1	GDE_C,hDGE_amylase,hGDE_N,hGDE_central	-
Tatro_010908-T1	-0.954947	4.48213	15.611	0.000690274	0.0163341	-	-	-	-	-
Tatro_000243-T1	-0.953947	7.55635	14.9037	0.000859592	0.0187608	140671	s-adenosylmethionine:diacylglycerol 3-amino-3-carboxypropyl transferase btaa	-	DUF3419,Methyltransf_23,Methyltransf_25,Methyltransf_31	DUF3419
Tatro_003341-T1	-0.952717	8.44956	18.8571	0.000266663	0.00846338	317357	gtpase-activating protein gyp5	-	RabGAP-TBC	-
Tatro_008207-T1	-0.944063	6.45013	13.5517	0.00132519	0.0245108	156160	multicopper oxidase	-	Cu-oxidase,Cu-oxidase_2,Cu-oxidase_3	Cu-oxidase_3
Tatro_004534-T1	-0.943436	4.50731	20.354	0.000176787	0.00642358	320003	hypothetical protein	-	-	-
Tatro_003279-T1	-0.934132	5.80858	14.1347	0.00109707	0.0219218	80781	dicarboxylate carrier protein	2001-12-01	Mito_carr	-
Tatro_000299-T1	-0.932338	4.69581	10.6134	0.00363859	0.0466737	208188	major facilitator superfamily transporter	-	MFS_1	MFS_1
Tatro_005683-T1	-0.932328	5.19046	12.4143	0.00193588	0.030929	29124	biogenesis of lysosome-related organelles complex 1 subunit kxd1	-	KxDL	-
Tatro_001265-T1	-0.921512	4.09139	12.9272	0.00162886	0.0278985	87275	rta1 like protein	-	RTA1	-
Tatro_003592-T1	-0.919867	7.8822	20.7002	0.000161118	0.00606181	301285	3-isopropylmalate dehydratase	LEU1	Aconitase,Aconitase_C	-
Tatro_011732-T1	-0.917454	7.11964	40.5748	2.17574e-06	0.000315552	144839	heat repeat containing protein	-	MMS19_C,MMS19_N	-
Tatro_007533-T1	-0.916218	5.68407	13.1938	0.00149076	0.0263357	289358	hypothetical protein	-	-	-
Tatro_008968-T1	-0.914016	8.46071	53.4071	2.72767e-07	7.43249e-05	298382	ww-domain ligand protein	-	-	hypothetical_protein
Tatro_009673-T1	-0.913415	7.1753	20.2545	0.000181596	0.0064798	79860	kinesin-ii 85 kda subunit	-	DUF3694,FHA,KIF1B,Kinesin,Kinesin_assoc,PH	-
Tatro_000312-T1	-0.911961	4.05508	10.8201	0.0033774	0.044465	180413	duf614 domain protein	-	PLAC8	PLAC8
Tatro_002639-T1	-0.907239	6.05973	15.3265	0.000753527	0.0171104	158165	hormone-sensitive lipase	-	Abhydrolase_3	-
Tatro_009240-T1	-0.906408	5.83923	31.2579	1.32366e-05	0.00117845	37736	l-ornithine 5-monooxygenase	-	K_oxygenase	-
Tatro_006732-T1	-0.903488	3.80768	11.4991	0.00265442	0.0375945	39972	hypothetical protein	-	-	-
Tatro_002376-T1	-0.902673	5.05669	21.3193	0.000136752	0.00561494	158342	duf803 domain membrane protein	-	Mg_trans_NIPA	-
Tatro_004674-T1	-0.899521	6.71537	36.1211	4.96706e-06	0.000540431	34271	major facilitator superfamily transporter	-	MFS_1	-
Tatro_008002-T1	-0.897769	9.19256	10.9759	0.00319406	0.0424239	297129	hypothetical protein	-	-	hypothetical_protein
Tatro_006706-T1	-0.893473	3.2194	12.3094	0.00200619	0.0316503	80347	pyridine nucleotide-disulfide oxidoreductase amid-	-	Pyr_redox_2	Pyr_redox_2
Tatro_004692-T1	-0.889698	4.72602	26.1833	4.09102e-05	0.00250484	-	-	-	AMP-binding,NAD_binding_4,PP-binding	NAD_binding_4
Tatro_000287-T1	-0.88739	6.86902	14.539	0.000964309	0.0200719	140629	glycosyltransferase family 20 protein	-	Glyco_transf_20,Trehalose_PPase	Glyco_transf_20
Tatro_010028-T1	-0.886263	5.63529	20.4193	0.00017371	0.0063755	-	-	-	-	-
Tatro_007264-T1	-0.885854	6.08857	66.8653	4.42071e-08	2.23847e-05	173070	hypothetical protein	-	HAUS6_N	-
Tatro_003491-T1	-0.884513	3.97736	23.4939	7.83839e-05	0.00369668	266994	isochorismatase family protein family	-	2OG-FeII_Oxy_2,GST_C_2,Isochorismatase	-
Tatro_011562-T1	-0.884333	7.27997	18.6766	0.00028052	0.00881971	216336	acylamide-delta3 -desaturase	-	FA_desaturase	-
Tatro_003252-T1	-0.882445	6.02222	40.9745	2.02644e-06	0.000308844	132525	vacuolar transporter chaperone 2	VTC2	DUF202,SPX,VTC	-
Tatro_010442-T1	-0.882072	5.30573	11.396	0.00275223	0.0382254	254905	endonuclease exonuclease phosphatase family protein	-	Exo_endo_phos	-
Tatro_003801-T1	-0.880848	2.54508	15.3905	0.000738777	0.0170336	320571	cation efflux system protein czcd	-	Cation_efflux	-
Tatro_002789-T1	-0.875693	8.43933	18.457	0.000298455	0.00922235	145887	tyrosyl-trna synthetase	TYS1	tRNA-synt_1b	-
Tatro_011520-T1	-0.871126	7.19351	16.0258	0.000608247	0.0151927	161270	myosin class ii heavy chain	-	-	-
Tatro_009871-T1	-0.870122	9.19081	43.9251	1.21602e-06	0.0002144	299956	glucosamine-fructose-6-phosphate aminotransferase	GFA1	GATase_6,SIS	-
Tatro_001410-T1	-0.869154	3.69374	25.3199	5.01908e-05	0.00289376	-	-	SCT1	Acyltransferase	-
Tatro_007481-T1	-0.866114	3.39108	11.5125	0.00264195	0.0375893	129592	cytochrome p450 97b3	-	p450	p450
Tatro_007830-T1	-0.865608	6.6632	30.5023	1.55437e-05	0.00124794	289152	cefp protein	-	PHM7_cyt,RSN1_7TM,RSN1_TM	-
Tatro_000943-T1	-0.864618	4.55045	12.4837	0.0018908	0.030363	36437	hydantoinase	-	DUF917,Hydant_A_N,Hydantoinase_A	DUF917
Tatro_005358-T1	-0.860387	9.79267	33.169	8.90905e-06	0.000870763	135603	phosphoglucomutase 2	PGM2	PGM_PMM_I,PGM_PMM_II,PGM_PMM_III,PGM_PMM_IV	-
Tatro_000531-T1	-0.859217	6.83196	18.5433	0.000291263	0.00906241	140398	choline-sulfatase	-	Choline_sulf_C,Sulfatase	-
Tatro_008385-T1	-0.85589	5.42468	22.8926	9.116e-05	0.0041822	-	-	-	-	-
Tatro_003759-T1	-0.853688	4.04082	14.6305	0.000936803	0.0196816	294379	hypothetical protein	-	F-box-like	-
Tatro_005922-T1	-0.851974	4.78557	19.8541	0.000202438	0.0069744	134980	hypothetical protein	-	-	-
Tatro_007706-T1	-0.851432	5.70984	16.6476	0.000504616	0.0134246	314676	f-box domain-containing protein	-	F-box-like	-
Tatro_006412-T1	-0.84761	7.564	50.129	4.46904e-07	0.000100464	229437	polyketide synthase	-	ADH_N,ADH_zinc_N,ADH_zinc_N_2,Acyl_transf_1,Carn_acyltransf,KAsynt_C_assoc,KR,Ketoacyl-synt_C,Methyltransf_12,PP-binding,PS-DH,ketoacyl-synt	-
Tatro_005721-T1	-0.844697	6.57752	12.0542	0.00218929	0.033229	135174	hypothetical protein	-	-	-
Tatro_008590-T1	-0.844305	3.25727	10.9908	0.00317717	0.042262	92406	transcription factor cys6	-	-	-
Tatro_003858-T1	-0.842844	7.54481	48.9807	5.342e-07	0.00011437	285860	phosphatidylethanolamine n-methyltransferase	CHO2	PEMT	-
Tatro_006170-T1	-0.842608	5.97335	22.1324	0.00011068	0.00475166	134727	lysine decarboxylase-like protein	-	Lysine_decarbox	-
Tatro_011192-T1	-0.842267	6.58078	50.6556	4.12195e-07	9.75384e-05	164543	transmembrane amino acid transporter	-	Aa_trans	-
Tatro_005882-T1	-0.841723	5.39534	16.3174	0.000557001	0.0143101	147496	high affinity zinc ion	-	Zip	Zip
Tatro_005012-T1	-0.838336	10.1431	18.8824	0.000264777	0.00846338	136004	5-methyltetrahydropteroyltriglutamate-homocysteine methyltransferase	MET6	Meth_synt_1,Meth_synt_2	-
Tatro_005835-T1	-0.838274	6.51149	13.6879	0.00126756	0.0240463	130287	choriogenin hminor	-	-	-
Tatro_011585-T1	-0.837767	5.08092	18.8485	0.000267304	0.00846338	157515	hsp70 family	-	HSP70	-
Tatro_009558-T1	-0.834248	6.92094	43.7249	1.25793e-06	0.00021524	299750	amidohydrolase family protein	LRA2	Amidohydro_2	-
Tatro_006475-T1	-0.828779	6.36692	22.6899	9.59654e-05	0.0043146	251536	neutral zinc metallopeptidase	-	DUF3684,HATPase_c_3	-
Tatro_009514-T1	-0.828559	5.04098	15.2292	0.000776607	0.0174146	79977	glycerol-3-phosphate dehydrogenase	GUT2	DAO,DAO_C,EF-hand_7	-
Tatro_008806-T1	-0.82596	9.21921	27.456	3.04779e-05	0.00203005	142728	methylmalonate-semialdehyde dehydrogenase	ALD6	Aldedh	-
Tatro_002578-T1	-0.824146	7.92563	11.5335	0.00262263	0.0374923	298095	hypothetical protein	-	-	hypothetical_protein
Tatro_006360-T1	-0.82391	3.79447	12.9796	0.00160065	0.0275729	322122	kievitone hydratase	-	CrtC,Lipocalin_9	-
Tatro_005399-T1	-0.823747	9.06168	17.7133	0.000369176	0.010884	301763	s-adenosylmethionine synthetase	SAM2	S-AdoMet_synt_C,S-AdoMet_synt_M,S-AdoMet_synt_N	-
Tatro_000802-T1	-0.822934	7.01985	30.9023	1.42721e-05	0.00122427	35649	glycoside hydrolase family 5 protein	-	Cellulase	-
Tatro_010616-T1	-0.820955	5.61435	15.9193	0.000628245	0.0154349	52474	pyruvate dehydrogenase	PKP2	BCDHK_Adom3,HATPase_c	-
Tatro_004223-T1	-0.817206	5.7417	13.8792	0.00119125	0.0230805	161813	protein efr3	EFR3	-	-
Tatro_008164-T1	-0.815717	6.13369	36.1897	4.9019e-06	0.000540431	-	-	SIP3	BAR_3,DUF4782,PH	-
Tatro_005234-T1	-0.813939	5.98532	11.168	0.002983	0.0404572	130535	f-box domain-containing protein	-	F-box-like	-
Tatro_009485-T1	-0.813547	3.2247	11.7875	0.00240052	0.0352703	-	-	-	CFEM	-
Tatro_004975-T1	-0.811017	4.79434	18.0903	0.000331267	0.00994045	-	-	-	-	-
Tatro_011862-T1	-0.810748	7.39079	56.0283	1.86683e-07	5.415e-05	316741	ser thr protein phosphatase family	-	Metallophos	-
Tatro_007492-T1	-0.803251	4.20983	20.3332	0.000177782	0.00642358	83012	sucrose transport protein	-	MFS_2	-
Tatro_001739-T1	-0.794557	8.6107	17.2637	0.000420731	0.0117983	303080	acetyl- acetyltransferase	ERG10	Thiolase_C,Thiolase_N	-
Tatro_008429-T1	-0.79301	3.58363	12.8157	0.00169075	0.0284704	133483	drug resistance protein	-	MFS_1	MFS_1
Tatro_004923-T1	-0.79217	6.95093	45.4328	9.4521e-07	0.000180837	30829	lim domain-containing protein	-	LIM	-
Tatro_009980-T1	-0.788933	5.73915	15.2523	0.000771062	0.0173335	243762	fungal specific transcription factor	-	Fungal_trans,Zn_clus	-
Tatro_001047-T1	-0.787959	5.29984	20.7426	0.000159307	0.00604426	293316	hypothetical protein	-	-	-
Tatro_005056-T1	-0.78708	6.44254	20.1763	0.000185473	0.00653363	-	-	HGT3	Sugar_tr	Sugar_tr
Tatro_000022-T1	-0.785782	3.85684	15.7036	0.000670965	0.0162186	288132	c6 zinc finger domain protein	-	Zn_clus	Zn_clus
Tatro_000360-T1	-0.78439	5.58997	36.6913	4.4528e-06	0.00050683	89305	msf membrane transporter	-	MFS_1	MFS_1
Tatro_005907-T1	-0.780912	8.79462	22.5424	9.96383e-05	0.0044083	77873	glutathione s-	-	GST_C_3,GST_N	-
Tatro_003627-T1	-0.780343	8.4018	18.4214	0.000301482	0.00928399	33157	dynein heavy chain	DYN1	AAA_5,AAA_6,AAA_7,AAA_8,AAA_9,DHC_N1,DHC_N2,Dynein_heavy,MT	-
Tatro_003059-T1	-0.776174	11.4326	11.8437	0.0023542	0.0348174	299189	isoamyl alcohol oxidase	-	BBE,FAD_binding_4	-
Tatro_002694-T1	-0.775162	5.4462	14.2524	0.00105648	0.021348	145656	carbonate dehydratase	-	Carb_anhydrase	Carb_anhydrase
Tatro_001176-T1	-0.77146	3.87273	17.675	0.000373292	0.0109694	183509	c6 finger domain	-	Zn_clus	-
Tatro_000092-T1	-0.771341	7.42961	23.0824	8.68955e-05	0.00402765	302762	udp-n-acetylglucosamine pyrophosphorylase	UAP1	UDPGP	-
Tatro_007242-T1	-0.764063	9.50196	22.531	9.99285e-05	0.0044083	299540	3-octaprenyl-4-hydroxybenzoate carboxy-	FDC1	UbiD	-
Tatro_003623-T1	-0.762635	5.31492	21.1601	0.000142608	0.00574707	294482	abc multidrug	-	ABC_membrane,ABC_tran	-
Tatro_003229-T1	-0.761942	5.56232	17.6024	0.000381221	0.0110937	317443	ctl transporter	-	Choline_transpo	-
Tatro_005602-T1	-0.759477	6.8267	26.8215	3.52598e-05	0.00229751	147790	4-nitrophenylphosphatase	PHO13	Hydrolase_6,Hydrolase_like	-
Tatro_005971-T1	-0.757696	6.12897	20.0803	0.000190361	0.00660899	295456	abc transporter	-	ABC_membrane,ABC_tran	-
Tatro_002387-T1	-0.756976	7.88895	44.7123	1.06534e-06	0.000195501	298014	autophagy related lipase	ATG15	Lipase_3	-
Tatro_005761-T1	-0.756372	6.71936	30.5576	1.53606e-05	0.00124435	130310	filamentation protein	-	TPR_8	-
Tatro_004806-T1	-0.754741	8.79853	13.2628	0.00145717	0.0262105	286169	viral a-type inclusion protein repeat domain-containing partial	-	-	-
Tatro_011715-T1	-0.751286	7.2444	16.729	0.000492546	0.0131424	216632	serine threonine-protein kinase ppk30	AKL1	Pkinase	-
Tatro_004909-T1	-0.74826	7.8194	17.4052	0.000403698	0.0115377	301437	mfs transporter	-	Sugar_tr	-
Tatro_007753-T1	-0.747582	5.25649	26.74	3.59318e-05	0.00232445	270245	hypothetical protein	-	-	-
Tatro_006300-T1	-0.745765	6.12732	23.0252	8.81581e-05	0.00406522	147054	pdr16 protein	PDR16	CRAL_TRIO,CRAL_TRIO_N	-
Tatro_002556-T1	-0.74554	6.45311	12.6315	0.00179872	0.0297317	53554	alkaline phosphatase	PHO8	Alk_phosphatase	-
Tatro_007034-T1	-0.734784	5.73447	24.9047	5.54544e-05	0.00304052	-	-	-	IMD	-
Tatro_005654-T1	-0.734081	6.5913	42.726	1.49215e-06	0.000239596	32619	neutral trehalase	NTH1	Trehalase,Trehalase_Ca-bi	-
Tatro_010637-T1	-0.733897	7.01868	23.4868	7.85216e-05	0.00369668	157836	calcium-binding mitochondrial carrier protein aralar1	AGC1	EF-hand_1,EF-hand_5,EF-hand_6,EF-hand_7,EF-hand_8,Mito_carr	-
Tatro_006747-T1	-0.731126	6.15295	24.2155	6.55764e-05	0.00332483	140136	major facilitator superfamily transporter	-	MFS_1	-
Tatro_004880-T1	-0.730601	6.75231	31.6826	1.21065e-05	0.00113398	29973	aromatic amino acid aminotransferase	ARO8	Aminotran_1_2	-
Tatro_003244-T1	-0.730083	10.9764	17.4011	0.00040418	0.0115377	141234	plasma membrane atpase	PMA1	Cation_ATPase_N,E1-E2_ATPase,Hydrolase	-
Tatro_011637-T1	-0.729201	5.1999	14.357	0.00102178	0.020929	238485	protein pbn1	PBN1	PIG-X	-
Tatro_009422-T1	-0.722839	3.20414	10.5848	0.00367643	0.0468915	318424	polysaccharide lyase family 8 protein	-	Lyase_8,Lyase_8_C,Lyase_8_N	Lyase_8
Tatro_005133-T1	-0.721628	6.752	24.0712	6.79418e-05	0.00340374	148346	oxysterol-binding protein	OSH6	Oxysterol_BP	-
Tatro_009076-T1	-0.720816	5.86058	35.8816	5.20211e-06	0.000556874	91168	bifunctional p-450:nadph-p450 reductase	-	FAD_binding_1,Flavodoxin_1,NAD_binding_1,p450	-
Tatro_011385-T1	-0.72039	8.36095	12.8165	0.00169027	0.0284704	296851	delta fatty acid desaturase	-	DUF3474,FA_desaturase	-
Tatro_003771-T1	-0.71934	7.5205	11.4791	0.00267309	0.0377338	247705	rho gtpase activator rga	RGA2	C1_1,LIM,RhoGAP	-
Tatro_002942-T1	-0.719199	6.4725	13.0637	0.00155648	0.0271533	80985	glycoside hydrolase family 3 protein	-	Fn3-like,Glyco_hydro_3,Glyco_hydro_3_C	Glyco_hydro_3_C
Tatro_009218-T1	-0.716775	4.31188	20.3223	0.000178304	0.00642358	131943	nucleotide-sugar transporter	gms1	Nuc_sug_transp	-
Tatro_005591-T1	-0.716494	6.9232	11.0318	0.00313098	0.0417472	295192	hypothetical protein	-	-	-
Tatro_005583-T1	-0.715754	5.25806	10.8461	0.00334594	0.0441881	301865	hypothetical protein	-	-	hypothetical_protein
Tatro_001054-T1	-0.715227	6.56098	37.9776	3.4939e-06	0.000424556	177983	pathogenicity protein	-	TB2_DP1_HVA22	-
Tatro_005016-T1	-0.713379	9.68318	14.3249	0.00103226	0.0210156	301521	atp citrate lyase subunit 2	acl2	ATP-grasp_2,Citrate_bind	-
Tatro_010530-T1	-0.713015	9.00541	19.3835	0.000230351	0.00770005	156969	myosin myo2	MYO2	DIL,IQ,Myosin_N,Myosin_head	-
Tatro_009925-T1	-0.70923	7.18319	13.8017	0.00122155	0.0235314	151402	phosphatidylinositol 3-kinase 3	STT4	PI3Ka,PI3_PI4_kinase	-
Tatro_008698-T1	-0.708301	4.64721	17.5531	0.000386709	0.011181	173442	calponin-like protein	SCP1	CH	-
Tatro_005015-T1	-0.707799	10.1615	33.8678	7.73591e-06	0.000781588	301519	atp-citrate synthase subunit 1	acl1	ATP-grasp_2,Citrate_bind,Citrate_synt,CoA_binding,Ligase_CoA	-
Tatro_005619-T1	-0.706726	8.08056	25.0725	5.32581e-05	0.00298596	147765	c-1-tetrahydrofolate synthase	ADE3	FTHFS,THF_DHG_CYH,THF_DHG_CYH_C	-
Tatro_001873-T1	-0.706494	6.50367	19.5135	0.000222239	0.00748454	173815	m serotype	-	-	-
Tatro_003611-T1	-0.706121	6.68239	13.0604	0.00155818	0.0271533	294490	fermentation associated protein	CSF1	-	-
Tatro_006278-T1	-0.704623	5.47091	13.1972	0.00148907	0.0263357	-	-	RAD16	Helicase_C,SNF2_N,zf-C3HC4	-
Tatro_003217-T1	-0.701823	5.93679	26.0552	4.21602e-05	0.00255768	218493	ankyrin repeat protein nuc-2	PHO81	Ank_2,Ank_4,GDPD,SPX	Ank_4
Tatro_010507-T1	-0.699052	5.89538	13.6472	0.00128449	0.0242585	213340	f-box protein	-	DUF2838	-
Tatro_011028-T1	-0.698502	5.65725	12.0137	0.00222001	0.0335501	46148	protein	-	Glyco_hydro_88	Glyco_hydro_88
Tatro_002178-T1	-0.697476	8.31243	25.2223	5.13771e-05	0.00292394	154058	major facilitator superfamily protein	-	MFS_1	-
Tatro_007194-T1	-0.694774	6.78089	14.7971	0.000888844	0.019259	131981	cral trio domain-containing protein	-	CRAL_TRIO,CRAL_TRIO_N	-
Tatro_002134-T1	-0.6946	6.95992	13.4928	0.00135097	0.024815	91944	mfs glucose	HGT20	Sugar_tr	-
Tatro_002947-T1	-0.694082	8.17099	24.7961	5.69287e-05	0.00308375	218916	hypothetical protein	-	Beta_helix	Beta_helix
Tatro_001768-T1	-0.692857	4.7374	23.7391	7.37484e-05	0.00358457	303059	fas1 domain-containing protein	-	Fasciclin	-
Tatro_003584-T1	-0.689552	7.6008	20.1656	0.000186011	0.00653363	161626	c2h2 type zinc finger containing protein	-	HTH_Tnp_Tc5,Homeobox_KN	HTH_Tnp_Tc5
Tatro_003307-T1	-0.689406	6.80704	31.5924	1.23374e-05	0.00114369	282906	glycerophosphodiester phosphodiesterase gde1	GDE1	Ank_2,Ank_4,GDPD,SPX	-
Tatro_002423-T1	-0.68502	5.96924	34.0838	7.40831e-06	0.000756994	281414	xaa-pro dipeptidase	PEPP	AMP_N,Peptidase_M24	-
Tatro_008474-T1	-0.683065	8.48545	22.3805	0.000103847	0.00453299	143946	3-hydroxy-3-methylglutaryl-coenzyme a reductase	HMG1	HMG-CoA_red,HPIH,Sterol-sensing	-
Tatro_005796-T1	-0.680241	7.44852	12.1174	0.00214228	0.032871	228220	gelsolin repeat	-	DUF4045,Gelsolin	-
Tatro_004214-T1	-0.677832	6.19928	11.4918	0.00266121	0.0376251	34313	atp12 chaperone	atp12	ATP12	ATP12
Tatro_003226-T1	-0.676827	4.82363	12.1436	0.0021231	0.03269	291639	chy zinc finger domain-containing protein	-	zf-CHY,zf-RING_2,zinc_ribbon_6	-
Tatro_011166-T1	-0.667188	3.85713	20.8095	0.000156492	0.00603939	317074	hypothetical protein	-	-	-
Tatro_000820-T1	-0.665942	3.42401	12.6531	0.00178566	0.0295702	36851	oxidoreductase-like protein	-	Oxidored-like	-
Tatro_003545-T1	-0.662239	10.1825	19.3348	0.000233467	0.00776829	226146	fatty acid synthase beta subunit dehydratase	FAS1	Acyl_transf_1,DUF1729,MaoC_dehydrat_N,MaoC_dehydratas,SAT	-
Tatro_000578-T1	-0.661707	6.53822	13.2254	0.00147524	0.026268	152857	threonine dehydratase	ILV1	PALP,Thr_dehydrat_C	-
Tatro_004113-T1	-0.660179	5.69878	26.5093	3.79094e-05	0.00239602	-	-	-	NACHT,WD40	NACHT_N
Tatro_011843-T1	-0.65966	7.79806	14.9893	0.000836865	0.0183988	141581	beige beach domain-containing protein	BPH1	Beach,DUF4704,Laminin_G_3,PH_BEACH,WD40	-
Tatro_003544-T1	-0.65655	9.82094	28.7367	2.28451e-05	0.00167011	85662	fatty acid synthase subunit alpha	FAS1	ACPS,Acyl_transf_1,DUF1729,Ketoacyl-synt_C,MaoC_dehydrat_N,MaoC_dehydratas,SAT,adh_short,ketoacyl-synt	-
Tatro_003935-T1	-0.655956	7.70877	18.0864	0.000331643	0.00994045	149285	kinesin heavy chain	-	DUF465,Kinesin	-
Tatro_007687-T1	-0.655323	6.43649	14.9469	0.000848044	0.0185991	234075	5 3 -nucleotidase	-	SurE,TTL	-
Tatro_011774-T1	-0.655096	8.70176	15.6332	0.000685594	0.0163341	129664	adenosylhomocysteinase	SAH1	AdoHcyase,AdoHcyase_NAD	-
Tatro_009085-T1	-0.650598	5.64602	11.8935	0.00231399	0.0343357	216065	histidine acid phosphatase	phyA	His_Phos_2	-
Tatro_006312-T1	-0.648944	6.72486	20.6686	0.000162485	0.00608776	-	-	-	-	-
Tatro_006098-T1	-0.647737	7.39495	14.0937	0.00111161	0.022073	302157	aminopeptidase i zinc metalloprotease	LAP4	Peptidase_M18	-
Tatro_009459-T1	-0.643946	6.99854	23.5239	7.77993e-05	0.00369668	-	-	-	Fungal_trans,Transp_cyt_pur	-
Tatro_006405-T1	-0.643864	4.69236	11.7371	0.00244289	0.0356598	287414	peptidase s8 subtilisin kexin sedolisin	-	Peptidase_S8	Peptidase_S8
Tatro_009520-T1	-0.643169	5.24341	24.9728	5.45515e-05	0.00300937	182356	multicopper oxidase family protein	-	Cu-oxidase,Cu-oxidase_2,Cu-oxidase_3	Cu-oxidase_3
Tatro_005172-T1	-0.642791	4.96083	14.2283	0.00106464	0.0214167	-	-	-	-	-
Tatro_008347-T1	-0.642115	4.24089	11.1189	0.00303554	0.0409452	156334	c6 zinc finger domain-containing protein	-	Fungal_trans,Zn_clus	Fungal_trans
Tatro_003760-T1	-0.640706	10.2962	11.2757	0.00287146	0.03936	301188	acyl- desaturase	-	Cyt-b5,FA_desaturase	-
Tatro_009519-T1	-0.63914	6.42723	19.0796	0.0002506	0.00816446	299735	non-hemolytic phospholipase c	-	Phosphoesterase	-
Tatro_004016-T1	-0.638388	10.2119	26.3273	3.95537e-05	0.00245288	301030	rab gdp-dissociation inhibitor	GDI1	GDI	-
Tatro_004849-T1	-0.637322	6.29851	13.69	0.00126671	0.0240463	85568	integral membrane	-	-	hypothetical_protein
Tatro_004926-T1	-0.631678	7.18518	12.4133	0.0019365	0.030929	136120	glycoside hydrolase family 20 protein	NAG1	Glyco_hydro_20,Glycohydro_20b2	-
Tatro_010685-T1	-0.622293	7.47244	22.5334	9.98662e-05	0.0044083	133979	vacuolar sorting protein 1	VPS1	Dynamin_M,Dynamin_N,GED	-
Tatro_009173-T1	-0.621163	6.29669	13.3451	0.00141813	0.0256576	129980	hypothetical protein	-	-	-
Tatro_011383-T1	-0.619143	5.8302	16.2998	0.000559965	0.0143453	134226	kinesin light chain	-	NB-ARC,PNP_UDP_1,TPR_12,TPR_7,TPR_8	TPR_12
Tatro_005154-T1	-0.616165	6.62998	14.6699	0.000925214	0.0196215	162837	smr domain-containing protein	-	DUF1771,Smr,zf-CCCH,zf-CCCH_2	-
Tatro_000219-T1	-0.615868	4.82873	12.0539	0.00218949	0.033229	42719	upf0183 domain-containing protein	-	UPF0183	-
Tatro_007244-T1	-0.615003	5.48995	10.5432	0.00373237	0.0474032	40825	phenylacrylic acid decarboxylase	PAD1	Flavoprotein	-
Tatro_010940-T1	-0.612198	6.76436	29.0005	2.15487e-05	0.00161472	291201	heat repeat containing protein	-	CLASP_N	-
Tatro_005304-T1	-0.606385	5.894	16.9714	0.000458443	0.0126065	78246	family metal ion transporter	MNR2	CorA	-
Tatro_004378-T1	-0.605636	5.87217	13.0466	0.00156535	0.0272166	300813	hypothetical protein	-	-	-
Tatro_000495-T1	-0.60543	5.37183	12.5783	0.00183125	0.0298849	287758	glycosyltransferase family 90 protein	-	-	-
Tatro_003350-T1	-0.603891	10.8013	16.6191	0.000508925	0.0134383	291545	alpha partial	TUB1	Tubulin,Tubulin_C	-
Tatro_005986-T1	-0.601409	9.27501	13.6041	0.00130269	0.0242585	147404	acetyl- carboxylase	ACC1	ACC_central,Biotin_carb_C,Biotin_carb_N,Biotin_lipoyl,CPSase_L_D2,Carboxyl_trans	-
Tatro_000998-T1	-0.600643	6.58218	11.2906	0.00285638	0.0393332	127739	oxysterol binding protein	-	Oxysterol_BP	-
Tatro_005087-T1	-0.600029	10.284	20.7524	0.00015889	0.00604426	301577	serine carboxypeptidase	CPYA	Carbpep_Y_N,Peptidase_S10	-
Tatro_003841-T1	-0.597551	5.82549	21.5935	0.000127275	0.005274	310795	wd repeat-containing	-	-	-
Tatro_007758-T1	-0.595486	7.20856	20.9092	0.0001524	0.00598394	314641	tmem1 family protein	TRS130	TRAPPC10	-
Tatro_002272-T1	-0.594658	7.29083	10.4888	0.00380673	0.0481796	-	-	-	T5orf172	-
Tatro_006995-T1	-0.593624	5.12068	16.4418	0.000536601	0.0139858	219643	acriflavine sensitivity control protein acr-2	-	Fungal_trans_2,Zn_clus	-
Tatro_003798-T1	-0.590706	5.92114	10.731	0.00348733	0.0454924	294351	at hook domain-containing protein	SCC2	Cohesin_HEAT,Nipped-B_C	-
Tatro_001517-T1	-0.590574	5.72324	10.6602	0.00357756	0.046162	173188	hypothetical protein	-	-	-
Tatro_008148-T1	-0.589629	7.83852	13.3516	0.00141513	0.0256549	289756	ubiquitin carboxyl-terminal hydrolase	-	DUSP,UCH	-
Tatro_003425-T1	-0.588099	5.5984	11.9741	0.00225044	0.0337948	80673	alternative nadh dehydrogenase	-	EF-hand_1,EF-hand_5,Pyr_redox_2	Pyr_redox_2
Tatro_000916-T1	-0.586501	8.62571	16.8037	0.000481749	0.013087	131315	sec14 cytosolic factor	SEC14	CRAL_TRIO,CRAL_TRIO_N	-
Tatro_006111-T1	-0.585318	3.49812	11.7125	0.00246388	0.0358498	31829	c6 finger domain	-	Fungal_trans_2,Zn_clus	-
Tatro_007824-T1	-0.584034	6.63319	21.7782	0.000121299	0.00512075	297195	glycerol-3-phosphate dehydrogenase	GPD1	NAD_Gly3P_dh_C,NAD_Gly3P_dh_N	-
Tatro_005539-T1	-0.57219	5.88224	18.464	0.000297862	0.00922235	147871	lmbr1 domain-containing protein	-	BAG,LMBR1	-
Tatro_010682-T1	-0.57204	6.00509	11.0837	0.00307372	0.0412337	211121	hypothetical protein	-	-	hypothetical_protein
Tatro_000347-T1	-0.570424	6.2493	20.7905	0.000157288	0.00604415	128399	major facilitator superfamily transporter	SIT1	MFS_1,Sugar_tr,TRI12	MFS_1
Tatro_001847-T1	0.559696	5.40182	12.232	0.00205989	0.0319905	-	-	MAG1	HhH-GPD	-
Tatro_007883-T1	0.562197	7.18145	23.6112	7.6127e-05	0.00364114	44822	endosomal integral membrane protein	TMN2	EMP70	EMP70
Tatro_001595-T1	0.56288	4.93105	12.0879	0.00216406	0.0330378	36067	mitotic spindle checkpoint component mad2	MAD2	HORMA	-
Tatro_010479-T1	0.564023	5.10975	13.0418	0.00156786	0.0272166	156885	cytochrome p450	-	p450	-
Tatro_008862-T1	0.567574	3.82587	11.9287	0.00228601	0.0340327	290581	swim zinc finger family protein	-	SWIM	-
Tatro_002065-T1	0.56852	6.64757	11.3035	0.00284342	0.0392751	302881	copii-coated vesicle protein	-	COPIIcoated_ERV,ERGIC_N	COPIIcoated_ERV
Tatro_006530-T1	0.571656	6.18354	11.2985	0.0028485	0.0392849	146854	hypothetical protein	-	-	-
Tatro_005054-T1	0.579522	5.17574	12.9025	0.00164238	0.0280765	226772	mitochondrial iron uptake protein	YFH1	Frataxin_Cyay	-
Tatro_003451-T1	0.583753	7.12163	17.26	0.000421179	0.0117983	-	-	YND1	GDA1_CD39	-
Tatro_011133-T1	0.587474	7.56195	15.0974	0.000809088	0.01791	46284	endoglucanase ii	-	CBM_1,Cellulase	Cellulase
Tatro_007520-T1	0.588048	10.3841	11.4381	0.00271181	0.0380415	297358	60s ribosomal protein l35	rpl35	Ribosomal_L29	-
Tatro_001728-T1	0.589129	7.24917	12.1531	0.0021162	0.03269	155537	oligosaccharyltransferase subunit ribophorin ii	-	Ribophorin_II	Ribophorin_II
Tatro_003098-T1	0.595737	10.4196	11.4148	0.00273414	0.0382035	299178	60s ribosomal protein l32	RPL32	Ribosomal_L32e	-
Tatro_009719-T1	0.596308	7.9879	25.436	4.88183e-05	0.00286911	299843	duf124 domain-containing protein	-	AIM24	-
Tatro_008274-T1	0.596798	5.63477	11.2116	0.00293734	0.040019	297755	50s ribosomal protein mrp49	-	L51_S25_CI-B8	-
Tatro_005302-T1	0.598006	6.96167	15.6616	0.000679648	0.0163341	301714	endoplasmic reticulum-golgi intermediate compartment protein 3	ERV46	COPIIcoated_ERV,ERGIC_N	COPIIcoated_ERV
Tatro_005166-T1	0.602461	5.96156	12.5654	0.00183925	0.0299611	248991	dna mismatch repair protein	msh1	MutS_I,MutS_II,MutS_III,MutS_V	MutS_V
Tatro_004817-T1	0.605965	5.0725	14.3613	0.00102038	0.020929	146168	ubiquinone biosynthesis methyltransferase coq5	COQ5	Ubie_methyltran	-
Tatro_001729-T1	0.616247	6.46289	24.6133	5.95089e-05	0.00320421	303085	glutaminyl-peptide cyclotransferase	-	Peptidase_M28	-
Tatro_000509-T1	0.62065	10.574	11.3946	0.00275362	0.0382254	146396	60s ribosomal protein l20	RPL20B	Ribosomal_L18A	-
Tatro_006873-T1	0.620916	6.42579	15.4792	0.000718829	0.0167554	161151	sodium hydrogen exchanger 3	NHX1	Na_H_Exchanger	-
Tatro_011213-T1	0.626528	6.57521	12.6641	0.00177908	0.0295157	-	-	NOP15	RRM_1	-
Tatro_000671-T1	0.631404	4.43833	14.8609	0.000871221	0.0189686	-	-	-	HMG_box,SprT-like,Zn_ribbon_SprT	-
Tatro_010581-T1	0.632688	4.52995	15.4903	0.00071638	0.0167554	-	-	-	-	-
Tatro_009585-T1	0.634842	6.03018	22.1222	0.000110971	0.00475166	242989	glycosyltransferase family 31 protein	-	Fringe	-
Tatro_010126-T1	0.639163	8.37414	11.9597	0.00226172	0.0338469	300107	coproporphyrinogen iii oxidase	HEM13	Coprogen_oxidas	-
Tatro_000675-T1	0.641398	5.86376	10.7242	0.00349591	0.0454924	300135	ribosomal protein s17	-	Ribosomal_S17	Ribosomal_S17
Tatro_001710-T1	0.643129	7.30723	11.1131	0.00304175	0.0409452	47941	serine protease	-	Inhibitor_I9,Peptidase_S8	-
Tatro_008807-T1	0.651312	9.6194	17.5532	0.00038669	0.011181	146528	calnexin precursor	-	Calreticulin	-
Tatro_005838-T1	0.654019	9.86563	11.6838	0.00248854	0.0360337	302021	40s ribosomal protein s7	RPS7A	Ribosomal_S7e	-
Tatro_000925-T1	0.659006	3.95616	12.4835	0.00189094	0.030363	86980	dash complex subunit spc34	-	DASH_Spc34	-
Tatro_007058-T1	0.663387	4.40968	12.3121	0.00200436	0.0316503	318027	rna binding protein	-	-	-
Tatro_005670-T1	0.665279	9.21085	11.1169	0.00303765	0.0409452	301919	hypothetical protein	-	-	-
Tatro_000100-T1	0.670164	4.52219	13.8003	0.0012221	0.0235314	322845	transcription factor	abaA	TEA	-
Tatro_000922-T1	0.678538	3.84497	13.4489	0.00137059	0.0250983	293211	dna replication regulator sld2	-	Drc1-Sld2	-
Tatro_010206-T1	0.681534	8.18042	25.3189	5.02032e-05	0.00289376	297466	glycoside hydrolase family 72 protein	-	Glyco_hydro_72,X8	-
Tatro_003926-T1	0.68165	4.8045	11.8725	0.00233079	0.034528	247404	pre-rrna-processing protein esf2	ESF2	RRM_1	-
Tatro_001037-T1	0.683567	5.43193	17.018	0.0004522	0.012473	137979	rint-1 family protein	-	RINT1_TIP1	-
Tatro_000064-T1	0.691563	5.08335	20.8485	0.000154875	0.00600275	-	-	UGA2	Aldedh	-
Tatro_005502-T1	0.692481	7.1271	15.3561	0.000746664	0.017084	135426	glycoside hydrolase family 1 protein	-	Glyco_hydro_1	Glyco_hydro_1
Tatro_000487-T1	0.69469	7.10748	17.0622	0.000446349	0.0123495	230271	rna recognition motif-containing protein	-	-	-
Tatro_005035-T1	0.695971	8.17533	13.9071	0.00118054	0.0230269	301540	extracellular serine-rich protein	-	-	hypothetical_protein
Tatro_010304-T1	0.698683	11.2159	14.1083	0.00110642	0.0220597	297515	uncharacterized protein loc100274375 precursor	-	CFEM	-
Tatro_009275-T1	0.700428	5.64834	13.5464	0.00132748	0.0245108	-	-	-	-	-
Tatro_008457-T1	0.703411	7.68655	17.3849	0.000406099	0.0115558	156464	disulfide isomerase	-	Thioredoxin	-
Tatro_006464-T1	0.71057	9.28262	10.4042	0.00392582	0.049303	146895	hexose transporter-like protein	HXT5	Sugar_tr	Sugar_tr
Tatro_003530-T1	0.713742	6.95835	10.5068	0.00378201	0.0479659	294555	hypothetical protein	-	-	hypothetical_protein
Tatro_008213-T1	0.719332	4.52534	16.7971	0.000482692	0.013087	49159	ccch zinc finger dna binding protein	-	-	-
Tatro_008464-T1	0.724737	5.11276	11.3935	0.00275468	0.0382254	297871	hd domain-containing protein	-	Clr5,HD	HD
Tatro_006848-T1	0.725655	5.71825	27.5801	2.96278e-05	0.00198816	88885	smr domain-containing protein	-	DUF1771,Smr	-
Tatro_001687-T1	0.726387	5.73207	25.2644	5.08615e-05	0.00291304	303107	dna repair exonuclease rad1	rad1	Ost5,Rad1	Rad1
Tatro_007803-T1	0.727457	3.95094	10.4243	0.00389718	0.0491492	280284	hypothetical protein	-	4HBT_2	-
Tatro_008808-T1	0.728345	10.671	11.1844	0.00296573	0.0403447	298265	hypothetical protein	-	-	hypothetical_protein
Tatro_008894-T1	0.729528	4.78363	11.4495	0.00270102	0.0380179	-	-	-	HET	-
Tatro_007793-T1	0.729829	4.86817	13.0071	0.00158604	0.0274263	314610	ankyrin repeat protein	-	Ank,Ank_2,Ank_3,Ank_4	Ank_2
Tatro_011688-T1	0.729833	4.14435	12.9491	0.00161701	0.0278014	144885	duf1941 family protein	-	Neurochondrin	-
Tatro_010246-T1	0.730134	4.25492	11.7226	0.00245522	0.0357818	289547	phospholipase d	-	PLDc_2	-
Tatro_010603-T1	0.730194	3.8943	14.704	0.000915298	0.0195032	178753	rrna processing protein	RRP36	RRP36	-
Tatro_003876-T1	0.735093	4.58431	13.6154	0.00129791	0.0242585	-	-	-	-	-
Tatro_000807-T1	0.736683	3.51375	13.4283	0.00137988	0.0251682	37336	mfs hexose	-	Sugar_tr	-
Tatro_008768-T1	0.738902	5.60228	17.929	0.000346941	0.0103301	46772	atp-dependent rna helicase dbp8	DBP8	DEAD,Helicase_C	-
Tatro_009351-T1	0.739395	8.72871	10.8154	0.00338311	0.044475	80087	hypothetical protein	-	-	hypothetical_protein
Tatro_002853-T1	0.740627	4.3389	12.365	0.00196854	0.0312741	94044	hypothetical protein	-	HET	-
Tatro_011239-T1	0.743912	3.99886	10.4382	0.00387747	0.0489694	142040	endothiapepsin precursor	-	Asp	Asp
Tatro_008330-T1	0.746659	3.96784	12.6051	0.00181478	0.0298268	213810	hypothetical protein	-	Peptidase_M50B	Peptidase_M50B
Tatro_006796-T1	0.746692	5.89617	16.2649	0.000565865	0.0144553	299334	hypothetical protein	-	-	hypothetical_protein
Tatro_010724-T1	0.754867	7.67415	13.1997	0.00148786	0.0263357	297050	exo-alpha-sialidase neuraminidase	-	-	-
Tatro_007557-T1	0.75601	6.19575	12.2921	0.00201802	0.0316684	-	-	-	-	hypothetical_protein
Tatro_005196-T1	0.757475	8.10332	14.5217	0.000969631	0.0201361	171735	fso1-like protein	-	WW	-
Tatro_002790-T1	0.759507	4.49564	17.5002	0.000392695	0.0113177	279763	ankyrin partial	-	Ank,Ank_2,NACHT	Ank_2
Tatro_010582-T1	0.75961	6.10653	18.8687	0.000265797	0.00846338	254280	related to secretory pathway protein ysy6	-	RAMP4	RAMP4
Tatro_006016-T1	0.761525	4.8487	15.2939	0.00076118	0.0171542	287102	3 -5 exonuclease	-	DNA_pol_A_exo1	DNA_pol_A_exo1
Tatro_009465-T1	0.761579	9.3715	17.2154	0.000426717	0.0118794	131866	aspartyl protease	-	Asp	Asp
Tatro_002068-T1	0.773478	4.09157	19.3247	0.00023412	0.00776829	48732	oxidoreductase domain containing protein	-	2OG-FeII_Oxy_3	2OG-FeII_Oxy_3
Tatro_003837-T1	0.774434	6.10114	16.7811	0.000484991	0.0130962	-	-	-	BTB	-
Tatro_011706-T1	0.777448	4.08468	20.2379	0.000182409	0.0064831	238619	pq loop repeat protein	RTC2	PQ-loop	-
Tatro_002063-T1	0.78106	7.48303	21.6293	0.000126093	0.0052492	302883	glycoside hydrolase family 76 protein	-	Glyco_hydro_76	-
Tatro_009798-T1	0.781319	9.98804	24.487	6.13653e-05	0.00323845	139062	protein disulfide isomerase	PDI1	Thioredoxin,Thioredoxin_6	-
Tatro_004845-T1	0.782721	7.68214	25.0362	5.37253e-05	0.00298596	300768	gpi anchored	-	-	-
Tatro_001733-T1	0.78509	4.8451	20.4898	0.000170453	0.00630747	-	-	-	PX	-
Tatro_006056-T1	0.78818	7.23792	16.4192	0.00054025	0.0140403	302132	dnase1 protein	-	-	hypothetical_protein
Tatro_000697-T1	0.788209	7.47131	24.3121	6.40431e-05	0.00330963	300152	and tpr domain-containing protein	-	DnaJ,TPR_16,TPR_19,TPR_8	-
Tatro_011326-T1	0.797381	3.34918	12.2693	0.00203378	0.0317525	128805	cytoplasmic trna 2-thiolation protein 2	CTU2	CTU2	-
Tatro_002484-T1	0.799588	3.85821	11.5541	0.00260377	0.0372821	315861	hypothetical protein	-	-	-
Tatro_010654-T1	0.810059	5.0025	10.5939	0.00366439	0.0468042	297001	eukaryotic initiation factor 4e	-	IF4E	-
Tatro_010662-T1	0.810919	5.20068	39.5216	2.62989e-06	0.000358303	52881	emopamil binding protein	-	EBP	-
Tatro_006218-T1	0.812639	6.57125	14.543	0.000963097	0.0200719	302229	d-galacturonic acid reductase	-	GFO_IDH_MocA	GFO_IDH_MocA
Tatro_002996-T1	0.82762	5.46351	30.7964	1.45971e-05	0.00122427	299214	hypothetical protein	-	-	-
Tatro_007162-T1	0.843397	8.74854	21.6823	0.000124362	0.00520124	-	-	-	-	hypothetical_protein
Tatro_010475-T1	0.84437	8.90581	14.6348	0.000935528	0.0196816	297596	malate dehydrogenase	-	DUF2990,DUF3455	DUF3455
Tatro_006588-T1	0.858929	7.61429	12.2989	0.00201334	0.0316503	146814	glycoside hydrolase family 12 protein	-	Glyco_hydro_12	-
Tatro_006140-T1	0.868126	5.33289	19.0543	0.000252371	0.00819249	-	-	-	-	-
Tatro_011579-T1	0.871702	7.07906	23.4229	7.97843e-05	0.00372197	316521	alpha- -mannosyltransferase cmt1	-	CAP59_mtransfer	CAP59_mtransfer
Tatro_010543-T1	0.874259	3.22901	14.0626	0.00112278	0.0222379	52517	phospholipase a2	-	Cupin_8	-
Tatro_003512-T1	0.875788	7.11768	35.1638	5.98248e-06	0.000625517	226214	methyltransferase domain-containing protein	-	Methyltransf_11	-
Tatro_001911-T1	0.889252	10.5569	11.9901	0.00223811	0.0337104	260298	protein	-	-	hypothetical_protein
Tatro_003565-T1	0.891215	9.29788	11.8194	0.00237406	0.034996	94511	family protein	-	DJ-1_PfpI	DJ-1_PfpI
Tatro_006466-T1	0.896277	3.43614	12.2691	0.00203397	0.0317525	77530	aldo-keto reductase	-	Aldo_ket_red	Aldo_ket_red
Tatro_008637-T1	0.899759	5.49539	11.2447	0.00290312	0.039673	290393	hypothetical protein	-	-	-
Tatro_003563-T1	0.903804	7.73309	19.2337	0.000240099	0.00790833	301307	gpi-anchored cell wall beta- -endoglucanase	eglC	Glyco_hydro_17	Glyco_hydro_17
Tatro_000380-T1	0.909972	5.66389	15.3935	0.000738082	0.0170336	-	-	-	NACHT	Ank_2
Tatro_011902-T1	0.915394	3.97557	15.6315	0.000685943	0.0163341	-	-	-	Glyco_transf_90	-
Tatro_000843-T1	0.918004	5.42133	26.6439	3.67415e-05	0.00235389	173336	hypothetical protein	-	-	-
Tatro_001488-T1	0.923051	6.2432	38.5136	3.16308e-06	0.000400597	319706	hypothetical protein	-	-	-
Tatro_011789-T1	0.923288	4.71744	11.4488	0.00270167	0.0380179	291006	glycosyltransferase family 17	-	Glyco_transf_17	Glyco_transf_17
Tatro_008630-T1	0.924441	5.66448	56.6257	1.71538e-07	5.3657e-05	142946	haemolysin-iii channel protein	-	HlyIII	-
Tatro_008440-T1	0.928675	6.02484	43.6749	1.26865e-06	0.00021524	156444	gtp-binding protein rho2	RHO2	Ras	Ras
Tatro_003155-T1	0.934053	4.75007	24.5342	6.06645e-05	0.0032298	173130	ankyrin repeat protein	-	Ank,Ank_2,Ank_4,Ank_5	Ank_4
Tatro_010457-T1	0.936558	3.46158	18.6259	0.000284552	0.00891529	50902	g-protein coupled receptor	-	7tm_2,Dicty_CAR	-
Tatro_009440-T1	0.964699	7.8309	16.7463	0.000490024	0.0131424	220695	transmembrane amino acid transporter family protein	-	Aa_trans	Aa_trans
Tatro_002135-T1	0.964728	3.74982	12.763	0.00172087	0.0288695	48323	glutathione s-transferase	-	GST_C_2,GST_N_3	-
Tatro_002756-T1	0.974539	3.70203	21.049	0.000146854	0.00584297	134218	adenosine deaminase	AAH1	A_deaminase	A_deaminase
Tatro_005276-T1	0.98197	4.92341	18.3477	0.000307847	0.00944766	-	-	-	-	-
Tatro_008814-T1	0.983824	4.11212	21.2695	0.000138556	0.00563884	298271	hypothetical protein	-	-	-
Tatro_005100-T1	0.993984	6.16501	21.1453	0.000143165	0.00574707	-	-	-	Peptidase_M22	-
Tatro_007304-T1	0.994179	7.06601	13.1988	0.0014883	0.0263357	139683	hypothetical protein	-	Protoglobin	Protoglobin
Tatro_008544-T1	0.998434	6.43388	19.5579	0.000219544	0.00742158	-	-	-	-	AAA
Tatro_001484-T1	0.999521	8.85098	29.5642	1.90398e-05	0.00148875	79473	glycoside hydrolase family 16 protein	-	Glyco_hydro_16	Glyco_hydro_16
Tatro_007978-T1	1.01926	5.95623	15.3119	0.00075694	0.0171446	44649	uracil permease	fur4	Transp_cyt_pur	Transp_cyt_pur
Tatro_011517-T1	1.02248	3.99575	18.0538	0.000334747	0.0100001	157600	integral membrane mpv17 pmp22 family	-	Mpv17_PMP22	Mpv17_PMP22
Tatro_000974-T1	1.02418	5.81199	25.6729	4.6144e-05	0.00274786	79147	n-acetylglucosaminyl transferase component	gpi1	Gpi1,UPF0203	Gpi1
Tatro_011245-T1	1.02744	2.59998	12.6861	0.00176591	0.0293693	-	-	-	-	2EXR
Tatro_007882-T1	1.03778	4.65841	22.0072	0.00011431	0.00487147	90451	defects in morphology protein 1	-	Exo5	-
Tatro_001322-T1	1.03872	6.80069	11.8985	0.00230996	0.0343325	300540	hypothetical protein	-	-	hypothetical_protein
Tatro_004400-T1	1.04337	5.32373	16.8929	0.000469207	0.0128631	300808	nacht and ankyrin domain containing protein	-	-	-
Tatro_006917-T1	1.04483	9.34403	24.5316	6.07024e-05	0.0032298	152522	glycosyltransferase family 2 protein	-	Glyco_trans_2_3	-
Tatro_001449-T1	1.04681	3.97501	14.3348	0.00102902	0.0210156	319673	secreted protein	-	-	hypothetical_protein
Tatro_009915-T1	1.04852	4.59257	22.383	0.000103781	0.00453299	128024	nucleotide exchange factor sil1	-	SIL1	hypothetical_protein
Tatro_000302-T1	1.05248	5.83303	15.5782	0.000697258	0.0164323	252553	cfem domain-containing protein	-	CFEM	CFEM
Tatro_009368-T1	1.05406	6.3306	15.1883	0.000786539	0.0175934	283843	sialidase-like protein	-	-	-
Tatro_007635-T1	1.05452	7.13385	22.5278	0.00010001	0.0044083	-	-	KCH1	KCH	-
Tatro_007872-T1	1.05469	2.60635	16.2016	0.000576758	0.014609	-	-	-	-	-
Tatro_009689-T1	1.06766	4.82023	19.5846	0.00021794	0.00739514	284087	integral membrane protein	-	CDH-cyt,Cytochrom_B561,DUF2427	-
Tatro_006965-T1	1.08504	2.48625	12.858	0.00166695	0.0282684	-	-	-	-	-
Tatro_003071-T1	1.08549	2.88505	14.6703	0.000925075	0.0196215	89972	hypothetical protein	-	-	hypothetical_protein
Tatro_011091-T1	1.10449	3.01606	12.8538	0.00166932	0.0282684	45771	het-domain-containing protein	-	HET	HET
Tatro_005022-T1	1.10992	4.69344	10.6801	0.00355196	0.0459558	32316	dna polymerase delta subunit	-	DNA_pol_delta_4	-
Tatro_005634-T1	1.11757	5.25482	15.6339	0.000685456	0.0163341	301901	stf2-like protein	-	HABP4_PAI-RBP1	-
Tatro_001800-T1	1.12334	6.80734	15.0979	0.000808961	0.01791	173833	proline-rich protein	-	-	hypothetical_protein
Tatro_008386-T1	1.13481	6.10713	21.0643	0.000146263	0.00584297	315483	hypothetical protein	-	DUF4139,DUF4140	DUF4139
Tatro_007693-T1	1.13919	5.08941	13.2382	0.00146904	0.0262477	212071	tyrosinase 2	-	Tyrosinase	-
Tatro_004601-T1	1.14957	5.76798	13.6908	0.00126636	0.0240463	246325	ankyrin repeat and sam domain containing protein 6	-	Ank,Ank_2,Ank_3,Ank_4,DUF676	-
Tatro_006084-T1	1.15067	6.9351	16.5949	0.000512602	0.0134383	29837	glycoside hydrolase family 16 protein	-	Glyco_hydro_16	hypothetical_protein
Tatro_005235-T1	1.16758	6.28944	27.6896	2.89e-05	0.0019539	294936	hypothetical protein	-	-	-
Tatro_011679-T1	1.17606	7.04924	19.993	0.000194927	0.00674146	-	-	-	-	hypothetical_protein
Tatro_001302-T1	1.19052	6.35261	20.1791	0.000185334	0.00653363	300528	hypothetical protein	-	-	hypothetical_protein
Tatro_008445-T1	1.19696	3.87887	14.0053	0.00114371	0.0225038	49322	gcn5-related n-acetyltransferase	-	Acetyltransf_1	Acetyltransf_1
Tatro_000112-T1	1.21034	3.65348	15.3401	0.000750367	0.0170863	89524	ubiquitin-protein ligase sel1	-	-	RCR
Tatro_007542-T1	1.22301	4.62644	27.8877	2.76314e-05	0.00189665	133753	hypothetical protein	-	-	-
Tatro_006092-T1	1.22302	8.73509	14.7685	0.000896898	0.01934	287170	related to a-agglutinin core protein aga1	-	-	hypothetical_protein
Tatro_011364-T1	1.22581	4.53244	33.5061	8.32061e-06	0.000831322	217932	ph domain-containing protein	-	DUF4112	-
Tatro_010830-T1	1.23277	3.45755	19.8262	0.000203986	0.00700093	-	-	-	HET	HET
Tatro_011552-T1	1.23841	4.05914	19.0181	0.000254928	0.00824573	133896	hypothetical protein	-	-	hypothetical_protein
Tatro_000882-T1	1.25017	5.14473	23.9741	6.9585e-05	0.00343796	300255	hypothetical protein	-	-	hypothetical_protein
Tatro_000783-T1	1.25676	8.89193	22.7542	9.44126e-05	0.00428767	257532	d-xylulose 5-phosphate d-fructose 6-phosphate phosphoketolase-like protein	-	XFP,XFP_C,XFP_N	XFP_N
Tatro_005251-T1	1.26121	11.453	24.2006	6.58162e-05	0.00332483	249136	wsc domain-containing protein	-	DUF1929,Glyoxal_oxid_N,WSC	-
Tatro_000098-T1	1.27226	4.61419	16.1915	0.000578522	0.0146125	-	-	-	-	-
Tatro_006930-T1	1.28751	6.07741	38.8328	2.98244e-06	0.000394384	40546	glycoside hydrolase family 47 protein	-	Glyco_hydro_47	Glyco_hydro_47
Tatro_007302-T1	1.29136	5.70405	23.9963	6.9205e-05	0.00343796	292296	candidapepsin-3 precursor	-	Asp	Asp
Tatro_007776-T1	1.31863	3.22905	22.2922	0.000106224	0.00461432	211948	interferon-induced gtp-binding protein mx	-	Dynamin_M,Dynamin_N	Dynamin_N
Tatro_006916-T1	1.33858	8.5112	36.0988	4.98841e-06	0.000540431	161115	glycoside hydrolase family 16 protein	-	Glyco_hydro_16	-
Tatro_005924-T1	1.36579	9.80173	26.6241	3.69105e-05	0.00235389	-	-	-	-	hypothetical_protein
Tatro_002389-T1	1.37536	5.66795	17.3623	0.000408785	0.0115956	145803	hypothetical protein	-	-	-
Tatro_002107-T1	1.43101	3.14808	11.0586	0.00310123	0.0414358	323007	cyclopropane-fatty-acyl-phospholipid synthase	-	CMAS	CMAS
Tatro_001027-T1	1.43684	7.53667	14.373	0.00101657	0.0209176	-	-	-	-	-
Tatro_003693-T1	1.47377	5.55037	42.9883	1.42634e-06	0.000233194	247846	glycoside hydrolase family 76 protein	-	Glyco_hydro_76	-
Tatro_004602-T1	1.47928	5.54868	30.8185	1.45286e-05	0.00122427	131158	hypothetical protein	-	-	-
Tatro_006488-T1	1.48726	8.96318	38.3674	3.24979e-06	0.000405863	302363	glycoside hydrolase	-	-	hypothetical_protein
Tatro_007740-T1	1.48949	4.88895	17.7232	0.000368124	0.010884	314651	ubiquitin carrier protein	-	-	hypothetical_protein
Tatro_003347-T1	1.49041	5.20139	72.227	2.31318e-08	1.66862e-05	282872	glycoside hydrolase family 18 protein	-	CBM_1,Flocculin_t3,Glyco_hydro_18	-
Tatro_009444-T1	1.5321	7.46647	75.3346	1.61641e-08	1.41171e-05	299700	glycoside catalytic core	-	Glyco_hydro_cc	-
Tatro_002449-T1	1.54189	6.82198	10.6048	0.00364988	0.0466853	53493	signal peptide-containing protein	-	-	Nis1
Tatro_001844-T1	1.54338	5.41099	16.0913	0.000596305	0.0149359	129162	hypothetical protein	-	CFEM	hypothetical_protein
Tatro_001185-T1	1.54677	9.599	30.9294	1.419e-05	0.00122427	300451	heme peroxidase	-	peroxidase	peroxidase
Tatro_002142-T1	1.55205	5.45243	13.8732	0.00119355	0.0230805	288190	subtilisin-like protein	-	Pro-kuma_activ	Pro-kuma_activ
Tatro_007084-T1	1.56703	2.27724	18.7294	0.000276382	0.00872011	283531	exported protein	-	-	hypothetical_protein
Tatro_006543-T1	1.59579	4.49401	20.3015	0.000179306	0.00642358	251669	efflux pump antibiotic resistance	-	MFS_1	MFS_1
Tatro_000881-T1	1.59968	4.24028	23.932	7.03127e-05	0.00345493	319193	abc transporter	-	ABC_membrane,ABC_tran	ABC_tran
Tatro_002700-T1	1.61492	5.34568	50.9489	3.94148e-07	9.57886e-05	83699	wd domain-containing protein	-	Ank_2,Ank_3,PNP_UDP_1	-
Tatro_003697-T1	1.61534	5.05995	59.6346	1.13123e-07	4.0688e-05	247841	sur7 protein	-	SUR7	-
Tatro_010564-T1	1.62698	1.6229	28.546	2.38352e-05	0.00172844	210856	tyrosine serine protein phosphatase	-	Y_phosphatase3	Y_phosphatase3
Tatro_007794-T1	1.65413	9.23678	60.5081	1.00539e-07	4.0688e-05	-	-	-	-	hypothetical_protein
Tatro_007091-T1	1.67088	2.48646	16.3319	0.000554576	0.0142887	39934	glycosyltransferase family 8 protein	GNT1	-	hypothetical_protein
Tatro_008971-T1	1.67473	5.18475	59.9862	1.07863e-07	4.0688e-05	215831	cytosolic cu zn superoxide dismutase	SOD4	Sod_Cu	-
Tatro_011217-T1	1.69421	5.35488	38.8784	2.9576e-06	0.000394384	217685	hypothetical protein	-	-	-
Tatro_002056-T1	1.71764	4.31176	28.4758	2.42116e-05	0.00172945	49023	hypothetical protein	-	-	-
Tatro_010119-T1	1.75136	6.61808	49.7064	4.77075e-07	0.000104631	79567	pheromone-regulated multispanning membrane protein	PRM1	-	-
Tatro_006402-T1	1.77106	2.33385	11.4128	0.0027361	0.0382035	-	-	-	AAA	AAA
Tatro_006782-T1	1.84173	3.2118	26.0329	4.23814e-05	0.00255768	291946	glycosyltransferase family 71 protein	-	Mannosyl_trans3	Mannosyl_trans3
Tatro_010165-T1	1.84441	1.73466	13.7848	0.00122827	0.0235493	183670	set domain protein	-	SET	SET
Tatro_008005-T1	1.87535	5.16235	25.5879	4.70851e-05	0.00278546	-	-	-	Fungal_trans,Zn_clus	Fungal_trans
Tatro_009814-T1	1.88221	7.31831	13.793	0.00122499	0.0235366	185558	extracellular serine-rich protein	-	Cu_bind_like	Cu_bind_like
Tatro_006086-T1	1.91463	3.54749	12.7863	0.00170751	0.0286989	28577	calcium-independent phospholipase	-	Patatin	Patatin
Tatro_008596-T1	1.94573	0.726857	13.722	0.00125361	0.0239329	31590	rta1 domain protein	-	RTA1	RTA1
Tatro_010674-T1	1.96774	9.47701	26.3277	3.95501e-05	0.00245288	145242	wsc domain containing protein	-	WSC,peroxidase	WSC
Tatro_002910-T1	1.98845	5.60824	16.2155	0.000574345	0.014589	43329	d-amino acid	-	DAO	DAO
Tatro_005783-T1	2.0358	1.69441	32.6973	9.81051e-06	0.00093847	259330	hypothetical protein	-	-	hypothetical_protein
Tatro_007177-T1	2.05853	3.37261	56.3238	1.79016e-07	5.3657e-05	318123	protein kinase-like domain	-	APH	-
Tatro_009728-T1	2.13511	1.58921	18.2103	0.000320118	0.00979081	318674	hypothetical protein	-	-	-
Tatro_011201-T1	2.14489	1.67278	26.9515	3.42173e-05	0.00224586	-	-	-	DUF4419	DUF4419
Tatro_005096-T1	2.18121	4.15742	48.2101	6.03157e-07	0.00012613	294834	glycoside hydrolase family 16 protein	-	Glyco_hydro_16	-
Tatro_000633-T1	2.21377	3.22525	38.5148	3.16239e-06	0.000400597	-	-	-	MARVEL	-
Tatro_011577-T1	2.23187	3.09713	20.9117	0.000152298	0.00598394	-	-	-	-	hypothetical_protein
Tatro_004417-T1	2.28524	5.98668	108.727	6.26756e-10	5.52002e-06	149801	alpha-amylase a type-3 precursor	-	Alpha-amylase,CBM_20,DUF1966	-
Tatro_005393-T1	2.31034	1.37097	12.4897	0.00188696	0.030363	-	-	-	-	hypothetical_protein
Tatro_003855-T1	2.34734	9.94052	19.7014	0.000211066	0.00718904	33350	related to lipoxygenase 1	-	Lipoxygenase	Lipoxygenase
Tatro_000634-T1	2.36987	3.49326	79.7263	9.93071e-09	1.11621e-05	-	-	-	MARVEL	hypothetical_protein
Tatro_000025-T1	2.46903	8.46812	20.1073	0.000188972	0.00658619	89596	subtilisin-like protease	-	PA,Peptidase_S8,fn3_5	Peptidase_S8
Tatro_008185-T1	2.53372	4.5283	80.0973	9.53969e-09	1.11621e-05	297699	cfem domain containing protein	-	CFEM	-
Tatro_004257-T1	2.59184	12.0381	75.536	1.57993e-08	1.41171e-05	258206	hydrophobin	-	Hydrophobin_2	Hydrophobin_2
Tatro_006439-T1	2.59756	1.85751	17.2446	0.000423084	0.0118148	31436	ankyrin repeat protein	-	Ank_2	Ank_2
Tatro_011875-T1	2.80744	6.22499	30.8522	1.44248e-05	0.00122427	-	-	-	-	hypothetical_protein
Tatro_003068-T1	2.8796	3.93462	74.7532	1.72696e-08	1.41171e-05	218718	scp-like extracellular protein	-	CAP	-
Tatro_002474-T1	2.93829	2.72019	50.4748	4.2377e-07	9.77061e-05	214762	fad fmn-containing isoamyl alcohol oxidase	-	BBE,FAD_binding_4,Ribonuclease_T2	-
Tatro_000268-T1	2.95083	1.79698	27.0408	3.35202e-05	0.00221628	89388	hypothetical protein	-	-	-
Tatro_001554-T1	3.17638	0.0947525	15.3392	0.000750568	0.0170863	-	-	-	Abhydrolase_3	Abhydrolase_3
Tatro_004635-T1	3.19595	4.12	11.105	0.00305054	0.0410022	-	-	-	-	Ank_2
Tatro_007179-T1	3.23329	3.84859	46.4634	7.98321e-07	0.000159522	152289	catalase cat	CAT1	Catalase,Catalase-rel	-
Tatro_003032-T1	3.54185	0.466042	18.607	0.000286075	0.00893191	90002	trichothecene c-15 hydroxylase	-	p450	p450
Tatro_001862-T1	3.59838	1.96516	27.7395	2.85742e-05	0.00194651	91699	glycoside hydrolase family 72 protein	GAS5	Glyco_hydro_72	Glyco_hydro_72
Tatro_002316-T1	4.18257	-0.0504796	16.6105	0.000510228	0.0134383	53914	mfs general substrate transporter	-	MFS_1	MFS_1
Tatro_007178-T1	4.51203	3.48315	80.9629	8.69117e-09	1.11621e-05	318124	duf323 domain-containing protein	-	DinB_2,FGE-sulfatase,Methyltransf_33	Methyltransf_33
Tatro_008434-T1	4.92662	3.73466	66.7567	4.48092e-08	2.23847e-05	92284	rhs repeat protein	-	RHS_repeat	-
Tatro_008435-T1	5.46557	5.3074	67.0139	4.33975e-08	2.23847e-05	92285	hypothetical protein	-	-	hypothetical_protein
Tatro_000291-T1	9.36851	2.07144	62.1044	1.12827e-07	4.0688e-05	42039	choline dehydrogenase-like flavoprotein	-	GMC_oxred_C	GMC_oxred_C

## Sheet: dlox14vsdlox1C
Δlox1_4h_injury vs Δlox1_control
Test for Differential Expression Relative to a Threshold (log2FC=0); upregulated and downregulated genes with a log2FC>|0.559| and FDR<0.05
ID	logFC	logCPM	F	PValue	FDR	JGI_ID_v2.0	Annotation	Preferred_name	PFAMs	pfam
Tatro_004797-T1	-6.34742	0.318242	27.2959	5.95766e-05	0.00442738	19657	cellulose signalling related protein ooc1	-	-	hypothetical_protein
Tatro_002403-T1	-4.06	2.03047	30.9291	1.41911e-05	0.00199385	-	-	-	Zn_clus	Zn_clus
Tatro_008414-T1	-3.5616	1.5078	34.2328	7.19128e-06	0.00134717	49527	inositol	-	MIOX	MIOX
Tatro_006414-T1	-3.45312	0.575246	18.4558	0.000298556	0.013697	146062	hydrophobin	-	Hydrophobin_2	Hydrophobin_2
Tatro_010893-T1	-3.12602	3.57625	45.18	9.85589e-07	0.000402837	217206	exo-rhamnogalacturonase b	-	Glyco_hydro_28	Glyco_hydro_28
Tatro_002163-T1	-2.80705	2.1884	32.0574	1.11962e-05	0.00178241	296469	probable secreted protein- xanthan lyase related	-	FAD_oxidored	FAD_oxidored
Tatro_003826-T1	-2.78761	2.9519	31.2147	1.3358e-05	0.00193734	-	-	-	-	-
Tatro_007904-T1	-2.76007	0.0554003	17.1254	0.00043813	0.0174335	289105	feruloyl esterase b	-	Tannase	Tannase
Tatro_000363-T1	-2.69278	5.53466	12.5538	0.0018465	0.0407953	302587	uncharacterized protein loc100274375 precursor	-	CFEM	CFEM
Tatro_002075-T1	-2.61463	3.81045	24.9901	5.43249e-05	0.00424774	288238	hypothetical protein	-	DUF4188,Fungal_trans_2,Zn_clus	DUF4188
Tatro_002031-T1	-2.41378	7.3297	43.117	1.39524e-06	0.000522749	129231	glutaminase	-	DUF1793,DUF4964,DUF4965,DUF5127	DUF5127
Tatro_002554-T1	-2.4067	0.295806	15.651	0.000681858	0.0226758	305516	hypothetical protein	-	-	hypothetical_protein
Tatro_006356-T1	-2.35993	3.0145	38.6866	3.06374e-06	0.000798271	177117	uncharacterized oxidoreductase	-	Epimerase	Epimerase
Tatro_006435-T1	-2.3307	4.45347	92.8937	2.59528e-09	1.16684e-05	77540	glycoside hydrolase family 81 protein	-	Glyco_hydro_81	Glyco_hydro81C
Tatro_007988-T1	-2.29209	0.626876	15.2249	0.000777628	0.0251526	211546	triacylglycerol lipase	-	COesterase	COesterase
Tatro_003610-T1	-2.28586	2.9695	64.8127	5.72505e-08	7.35424e-05	130788	alpha- -mannosidase family protein	-	Glyco_hydro_92	Glyco_hydro_92
Tatro_007100-T1	-2.25665	2.36359	27.3281	3.13818e-05	0.0031471	219860	coq5 family	-	Methyltransf_11,Methyltransf_25,Ubie_methyltran	Methyltransf_11
Tatro_009425-T1	-2.21916	3.94224	25.0424	5.36453e-05	0.00423139	39427	glycosyltransferase family 4 protein	-	Glyco_trans_4_4,Glyco_transf_4,Glycos_transf_1	-
Tatro_006355-T1	-2.21599	4.33786	19.1239	0.000247531	0.0117767	302304	cutinase	-	Cutinase	Cutinase
Tatro_000952-T1	-2.16847	3.8296	21.7488	0.00012223	0.0076326	300292	gpr1 family protein	-	Grp1_Fun34_YaaH	Gpr1_Fun34_YaaH
Tatro_009246-T1	-2.12798	4.42698	12.3633	0.00196969	0.0421318	152123	nad dependent epimerase dehydratase	-	Epimerase	-
Tatro_011429-T1	-2.11217	1.4595	13.4946	0.00135019	0.0349881	54816	3-oxoacyl-(acyl-carrier-protein) reductase	-	adh_short_C2	adh_short_C2
Tatro_003947-T1	-2.08682	0.406979	12.3538	0.00197606	0.0421318	86022	hypothetical protein	-	-	hypothetical_protein
Tatro_002728-T1	-2.08419	5.38383	26.4182	3.8723e-05	0.00362682	314009	glycoside hydrolase family 18 protein	CHT2	CBM_1,CBM_19,Flocculin_t3,Glyco_hydro_18	Glyco_hydro_18
Tatro_002770-T1	-2.00377	1.58784	21.4531	0.000132034	0.00792375	54532	mfs monosaccharide	-	Sugar_tr	-
Tatro_001546-T1	-1.96578	4.55513	26.6659	3.65545e-05	0.00356009	79501	wsc domain	-	DUF1996	DUF1996
Tatro_006350-T1	-1.90557	4.27337	27.4744	3.03498e-05	0.00310119	-	-	-	CorA,DUF676	CorA
Tatro_009452-T1	-1.88213	1.00447	12.6079	0.00181306	0.0406561	88202	dihydroxyacetone kinase	-	Dak1,Dak2	Dak1
Tatro_010571-T1	-1.8365	4.433	21.2015	0.000141059	0.00805465	314149	d-isomer specific 2-hydroxyacid dehydrogenase	-	2-Hacid_dh,2-Hacid_dh_C	2-Hacid_dh_C
Tatro_001782-T1	-1.82013	2.97365	22.8705	9.1671e-05	0.00635089	-	-	-	Cellulase,GLEYA,Ricin_B_lectin	GLEYA
Tatro_011766-T1	-1.80785	3.12921	28.4666	2.42616e-05	0.00262843	167710	hypothetical protein	-	-	hypothetical_protein
Tatro_006114-T1	-1.75636	2.02631	41.4069	1.87746e-06	0.000595209	30057	aldehyde dehydrogenase	-	Aldedh	-
Tatro_003167-T1	-1.74931	3.39584	17.6907	0.0003716	0.0160645	317495	lipase 3 precursor	-	COesterase	-
Tatro_010278-T1	-1.68646	2.74103	15.2436	0.000773144	0.0251081	280713	hypothetical protein	-	-	hypothetical_protein
Tatro_007897-T1	-1.63756	1.34083	11.5371	0.00261937	0.0489676	90465	short-chain dehydrogenase reductase sdr	-	adh_short	adh_short
Tatro_010944-T1	-1.61424	5.89402	24.7678	5.732e-05	0.00436797	282469	tim phosphate binding protein	-	TAL_FSA	TAL_FSA
Tatro_000868-T1	-1.58612	2.1052	30.6365	1.51036e-05	0.0020894	222553	integral membrane protein	-	-	-
Tatro_006322-T1	-1.55388	3.52431	31.848	1.16951e-05	0.00178241	84287	4-aminobutyrate aminotransferase	UGA1	Aminotran_3	Aminotran_3
Tatro_000354-T1	-1.52196	1.56671	16.8272	0.000478409	0.0182282	41602	caib baif family enzyme	-	CoA_transf_3	CoA_transf_3
Tatro_004850-T1	-1.51554	1.36399	12.6889	0.00176425	0.0400135	29679	glutathione-dependent formaldehyde-activating	-	GFA	-
Tatro_010172-T1	-1.506	1.82419	13.5663	0.00131889	0.0344751	314979	abc drug exporter	SNQ2	ABC2_membrane,ABC_tran,ABC_trans_N,PDR_CDR	ABC2_membrane
Tatro_006601-T1	-1.46552	3.65418	41.4324	1.86904e-06	0.000595209	146802	d-xylose-proton symporter	-	Sugar_tr	-
Tatro_011444-T1	-1.42653	2.57222	14.0768	0.00111767	0.0313567	279684	glucanase b	-	Glyco_hydro_64	-
Tatro_002916-T1	-1.41474	6.62766	12.7399	0.00173429	0.0397076	81097	alpha- -glucanase	-	Glyco_hydro_71	Glyco_hydro_71
Tatro_006591-T1	-1.40626	4.76925	20.919	0.000152002	0.00848943	146811	exported protein	-	Glyco_hydro_127	-
Tatro_003290-T1	-1.40349	2.05584	18.8594	0.000266492	0.012416	282920	hypothetical protein	-	-	hypothetical_protein
Tatro_005943-T1	-1.38128	4.87481	19.4496	0.000226183	0.0110534	-	-	-	CFEM	CFEM
Tatro_000340-T1	-1.37404	2.81347	27.7854	2.82785e-05	0.00295675	89322	short-chain dehydrogenase	-	adh_short	adh_short
Tatro_007890-T1	-1.33608	2.80104	20.8344	0.00015546	0.00862898	81251	3-beta hydroxysteroid dehydrogenase	-	Epimerase	-
Tatro_001937-T1	-1.32056	3.04338	24.6276	5.93018e-05	0.00442738	91768	amidohydrolase family protein	-	Amidohydro_1	Amidohydro_1
Tatro_006702-T1	-1.31575	4.16344	22.0597	0.000112772	0.0071918	39887	peptide synthetase	-	AMP-binding,Condensation,PP-binding	AMP-binding
Tatro_009511-T1	-1.31314	6.14476	34.3962	6.96109e-06	0.00133179	39628	glycerol kinase	GUT1	FGGY_C,FGGY_N	FGGY_C
Tatro_002289-T1	-1.30342	7.93288	25.8066	4.4706e-05	0.00397031	236452	pentafunctional arom polypeptide	ARO1	DHQ_synthase,DHquinase_I,EPSP_synthase,SKI,Shikimate_DH,Shikimate_dh_N	-
Tatro_006517-T1	-1.30166	1.67531	12.609	0.00181241	0.0406561	-	-	-	Fungal_trans,Zn_clus	-
Tatro_001265-T1	-1.29752	4.09139	25.4659	4.8472e-05	0.00411189	87275	rta1 like protein	-	RTA1	-
Tatro_010796-T1	-1.26882	6.12874	25.2917	5.05308e-05	0.00416856	297095	glycoside hydrolase family 45 protein	-	CBM_1,DPBB_1	CBM_1
Tatro_003816-T1	-1.26002	5.76076	11.9637	0.00225857	0.0451611	301150	secretory lipase family protein	-	LIP	LIP
Tatro_001370-T1	-1.25963	4.38467	12.2389	0.00205502	0.0425778	300095	amino-acid permease inda1	-	AA_permease	AA_permease
Tatro_002639-T1	-1.24945	6.05973	29.1163	2.10049e-05	0.00245294	158165	hormone-sensitive lipase	-	Abhydrolase_3	-
Tatro_000355-T1	-1.23964	3.57865	11.6554	0.00251329	0.0480453	41510	catechol dioxygenase	-	Dioxygenase_C,Dioxygenase_N	Dioxygenase_C
Tatro_007605-T1	-1.20447	10.0993	37.9039	3.54226e-06	0.000798271	297301	hypothetical protein	-	-	hypothetical_protein
Tatro_000587-T1	-1.195	6.4947	26.298	3.98261e-05	0.00362682	302472	upf0047 domain protein	-	NPP1	hypothetical_protein
Tatro_006706-T1	-1.17759	3.2194	21.5048	0.00013026	0.00791419	80347	pyridine nucleotide-disulfide oxidoreductase amid-	-	Pyr_redox_2	Pyr_redox_2
Tatro_006704-T1	-1.17687	3.11096	15.6436	0.000683402	0.0226758	273644	aerobactin siderophore biosynthesis protein iucb	-	Acetyltransf_8	Acetyltransf_8
Tatro_004709-T1	-1.16073	6.13143	12.0839	0.00216703	0.0442861	137467	glycoside hydrolase family 55 protein	-	Pectate_lyase_3,WSC	-
Tatro_009014-T1	-1.1585	2.25476	17.0452	0.000448589	0.0176917	-	-	-	-	-
Tatro_000624-T1	-1.14992	3.25982	14.9993	0.000834254	0.0265075	152800	mfs	-	MFS_1	-
Tatro_000285-T1	-1.14701	4.79547	21.2567	0.000139023	0.00805465	153153	hexose transporter	HXT5	Sugar_tr	-
Tatro_001297-T1	-1.11408	3.99238	14.8386	0.000877347	0.0273927	131482	c2h2 transcription factor	-	Fungal_trans,zf-C2H2	-
Tatro_006126-T1	-1.1091	3.09127	14.2239	0.00106615	0.0306288	28683	heme oxygenase	-	Heme_oxygenase	Heme_oxygenase
Tatro_002584-T1	-1.10886	3.92815	13.3955	0.00139483	0.0356792	53756	p-hydroxylaminobenzoate lyase	-	DUF4863	-
Tatro_001177-T1	-1.09488	3.01101	15.2423	0.000773459	0.0251081	293420	nad dependent epimerase	-	NmrA	NmrA
Tatro_011193-T1	-1.09211	5.59276	34.6469	6.62346e-06	0.00132351	298910	terpenoid synthase	-	TRI5	TRI5
Tatro_009930-T1	-1.08605	5.28764	11.8174	0.00237575	0.0463664	-	-	-	HSP20	-
Tatro_000360-T1	-1.07744	5.58997	69.4464	3.22096e-08	4.82715e-05	89305	msf membrane transporter	-	MFS_1	MFS_1
Tatro_009037-T1	-1.06743	5.34721	25.125	5.25905e-05	0.00421332	298421	gnat family n-	-	Acetyltransf_1	-
Tatro_001612-T1	-1.03725	6.18291	11.8984	0.00231003	0.0457528	223991	glycoside hydrolase family 31 protein	agdC	CBM_20,Gal_mutarotas_2,Glyco_hydro_31,NtCtMGAM_N	Glyco_hydro_31
Tatro_000907-T1	-1.02716	7.22918	25.7754	4.50369e-05	0.00397031	137833	acyl- dehydrogenase	-	Acyl-CoA_dh_1,Acyl-CoA_dh_M,Acyl-CoA_dh_N,Cyt-b5	-
Tatro_002792-T1	-1.01893	4.3349	18.989	0.000257007	0.0120365	288710	flotillin domain-containing protein	-	Band_7	Band_7
Tatro_005867-T1	-1.01681	5.26052	16.0039	0.000612306	0.0213077	250316	major facilitator superfamily transporter	-	MFS_1	MFS_1
Tatro_005849-T1	-1.01663	8.23874	17.9375	0.000346099	0.0154065	31624	ec86 protein	-	-	hypothetical_protein
Tatro_004681-T1	-1.01379	5.07341	12.957	0.00161275	0.0380901	300714	protein	-	adh_short	adh_short
Tatro_005894-T1	-0.978648	7.5115	11.6957	0.00247828	0.0476168	127055	acid trehalase	ATH1	Glyco_hydro_65C,Glyco_hydro_65N,Glyco_hydro_65m	Glyco_hydro_65N
Tatro_011914-T1	-0.97501	5.04479	12.0242	0.00221198	0.0446969	44568	b-(1-6) glucan synthase	-	-	hypothetical_protein
Tatro_004070-T1	-0.961934	1.77416	13.959	0.0011609	0.0321455	-	-	-	-	hypothetical_protein
Tatro_011887-T1	-0.959799	4.03056	14.5077	0.000973931	0.0290659	282317	acyl-thioesterase 2	-	NPP1	hypothetical_protein
Tatro_005841-T1	-0.950991	3.40597	12.4593	0.00190654	0.0416524	228302	succinate fumarate mitochondrial transporter	SFC1	Mito_carr	Mito_carr
Tatro_003250-T1	-0.939169	1.60467	13.0148	0.00158197	0.0377322	-	-	-	-	-
Tatro_010190-T1	-0.926436	3.35428	16.878	0.000471272	0.0180327	33775	glycoside hydrolase family 27 protein	-	Melibiase_2	-
Tatro_002062-T1	-0.920463	5.07185	26.6682	3.65349e-05	0.00356009	260217	hypothetical protein	-	DUF3602	DUF3602
Tatro_008553-T1	-0.901654	3.78405	11.4426	0.00270757	0.0497661	214230	glycoside hydrolase family 79 protein	-	Glyco_hydro_79C	Glyco_hydro_79C
Tatro_010233-T1	-0.901555	7.06545	16.2493	0.000568538	0.0203464	156641	beta- -glucanase	-	Glyco_hydro_30,Glyco_hydro_30C	-
Tatro_009499-T1	-0.899038	3.93518	11.8095	0.00238226	0.0463664	-	-	-	SLAC1	SLAC1
Tatro_003367-T1	-0.875419	5.30572	29.4443	1.95454e-05	0.00237688	128532	hypothetical protein	-	-	hypothetical_protein
Tatro_008429-T1	-0.869262	3.58363	15.6822	0.00067537	0.0225759	133483	drug resistance protein	-	MFS_1	MFS_1
Tatro_005958-T1	-0.868598	7.35062	21.8195	0.000120005	0.00754605	297460	acetolactate synthase	-	TPP_enzyme_C,TPP_enzyme_M,TPP_enzyme_N	-
Tatro_003307-T1	-0.864558	6.80704	49.9373	4.60324e-07	0.000275949	282906	glycerophosphodiester phosphodiesterase gde1	GDE1	Ank_2,Ank_4,GDPD,SPX	-
Tatro_005653-T1	-0.856662	6.18188	13.7661	0.00123575	0.0330709	147737	isocitrate lyase	ICL1	ICL	ICL
Tatro_011195-T1	-0.850801	10.0178	16.0817	0.000598032	0.0211062	142072	aminoglycoside phosphotransferase	-	EcKinase	EcKL
Tatro_000165-T1	-0.838695	4.2278	13.8688	0.00119528	0.0323733	302719	hypothetical protein	-	DUF3716	-
Tatro_009422-T1	-0.83708	3.20414	14.4644	0.000987425	0.029207	318424	polysaccharide lyase family 8 protein	-	Lyase_8,Lyase_8_C,Lyase_8_N	Lyase_8
Tatro_002485-T1	-0.836592	7.47328	14.87	0.000868714	0.0273129	93662	hypothetical protein	FMP27	Apt1,DUF2405,Fmp27,Fmp27_GFWDK,Fmp27_SW,Fmp27_WPPW	-
Tatro_000196-T1	-0.835309	3.90848	15.7057	0.000670537	0.022498	322764	conserved fungal protein	-	-	hypothetical_protein
Tatro_003300-T1	-0.820872	3.83174	11.8198	0.00237376	0.0463664	-	-	-	-	-
Tatro_006412-T1	-0.819784	7.564	47.0179	7.29765e-07	0.000326086	229437	polyketide synthase	-	ADH_N,ADH_zinc_N,ADH_zinc_N_2,Acyl_transf_1,Carn_acyltransf,KAsynt_C_assoc,KR,Ketoacyl-synt_C,Methyltransf_12,PP-binding,PS-DH,ketoacyl-synt	-
Tatro_009439-T1	-0.814295	7.25767	22.8642	9.18167e-05	0.00635089	299697	3-ketoacyl- thiolase	-	Thiolase_C,Thiolase_N	-
Tatro_001767-T1	-0.811071	8.70555	25.1679	5.20521e-05	0.00421332	303061	fumarate reductase	OSM2	Cyt-b5,FAD_binding_2	-
Tatro_001237-T1	-0.805507	7.40646	23.5597	7.71084e-05	0.00554121	257822	glutaryl- dehydrogenase	-	Acyl-CoA_dh_1,Acyl-CoA_dh_M,Acyl-CoA_dh_N	-
Tatro_007523-T1	-0.804888	5.49302	31.2879	1.31533e-05	0.00193734	212395	2-oxoacid dehydrogenase acyltransferase	-	2-oxoacid_dh,Biotin_lipoyl,E3_binding	-
Tatro_003659-T1	-0.802593	4.86508	13.0297	0.00157415	0.0377322	286021	hypothetical protein	-	F-box	-
Tatro_008430-T1	-0.80172	7.44944	16.0087	0.000611417	0.0213077	297844	carbohydrate esterase family 5 protein	-	Cutinase	-
Tatro_011861-T1	-0.79872	6.1288	25.0968	5.29476e-05	0.00421332	216865	short chain dehydrogenase	-	adh_short,adh_short_C2	adh_short
Tatro_003658-T1	-0.795952	4.47366	11.7783	0.00240818	0.0467697	130805	carnitine acyl carnitine carrier	CRC1	Mito_carr	-
Tatro_003971-T1	-0.786446	6.4601	17.3464	0.000410686	0.0167859	79540	aldolase citrate lyase family protein	-	HpcH_HpaI	-
Tatro_011028-T1	-0.774409	5.65725	14.878	0.000866544	0.0273129	46148	protein	-	Glyco_hydro_88	Glyco_hydro_88
Tatro_003020-T1	-0.774338	4.23668	11.5295	0.0026263	0.0489951	80932	acyl- thioesterase ii	-	4HBT_3	-
Tatro_002136-T1	-0.773511	5.69227	11.491	0.00266194	0.0493277	82369	mfs monocarboxylate transporter	-	MFS_1	-
Tatro_009591-T1	-0.755606	9.68493	27.688	2.89099e-05	0.00298803	79919	gpi anchored serine-threonine rich protein	-	-	hypothetical_protein
Tatro_005569-T1	-0.755188	3.51339	12.4077	0.00194023	0.041971	32298	alpha-n-	-	NAGLU,NAGLU_C,NAGLU_N	-
Tatro_009584-T1	-0.752653	4.72715	18.3782	0.000305193	0.0139304	292581	neutral alkaline non-lysosomal ceramidase	-	Ceramidase_alk,Ceramidse_alk_C	-
Tatro_003254-T1	-0.747964	8.13555	19.0703	0.000251246	0.0118528	141213	glutamate synthase	GLT1	Fer4_20,GATase_2,GXGXG,Glu_syn_central,Glu_synthase,Pyr_redox_2	-
Tatro_002947-T1	-0.747546	8.17099	28.8269	2.23926e-05	0.00248585	218916	hypothetical protein	-	Beta_helix	Beta_helix
Tatro_009948-T1	-0.746492	3.83898	19.5658	0.000219067	0.0107642	-	-	-	Fungal_trans	-
Tatro_000208-T1	-0.740773	4.29797	11.4866	0.00266607	0.0493277	42356	sin3 complex subunit	-	-	-
Tatro_004218-T1	-0.737473	6.4118	29.0121	2.14934e-05	0.00247781	34684	amp-binding enzyme	-	AMP-binding,AMP-binding_C	-
Tatro_008597-T1	-0.733058	5.82999	28.8907	2.20783e-05	0.00248585	-	-	-	Acetyltransf_10,Fungal_trans_2,Zn_clus	Fungal_trans_2
Tatro_006098-T1	-0.723394	7.39495	17.6457	0.000376469	0.0161161	302157	aminopeptidase i zinc metalloprotease	LAP4	Peptidase_M18	-
Tatro_002208-T1	-0.72224	5.40075	15.9962	0.000613733	0.0213077	92009	protein	-	-	-
Tatro_001317-T1	-0.708811	5.50794	29.3794	1.9825e-05	0.00237688	223428	hexokinase-1	NAG5	Hexokinase_1,Hexokinase_2	Hexokinase_2
Tatro_002969-T1	-0.708492	4.81094	17.6687	0.00037397	0.0160897	43002	hypothetical protein	-	-	-
Tatro_009554-T1	-0.700494	5.05197	12.9111	0.00163767	0.0384488	38111	indoleamine -dioxygenase	-	IDO	-
Tatro_009980-T1	-0.70035	5.73915	12.1556	0.00211443	0.043708	243762	fungal specific transcription factor	-	Fungal_trans,Zn_clus	-
Tatro_004674-T1	-0.685656	6.71537	21.12	0.000144126	0.00815081	34271	major facilitator superfamily transporter	-	MFS_1	-
Tatro_008012-T1	-0.681976	4.27777	12.6911	0.00176297	0.0400135	164285	fungal specific transcription	-	Fungal_trans,Zn_clus	-
Tatro_003611-T1	-0.675719	6.68239	12.029	0.00220836	0.0446969	294490	fermentation associated protein	CSF1	-	-
Tatro_004875-T1	-0.674724	4.98246	20.085	0.000190117	0.00976874	85544	peroxin 20	-	-	-
Tatro_011916-T1	-0.670768	6.50316	16.7605	0.000487971	0.0185141	154163	isocitrate lyase	ICL2	ICL	-
Tatro_001316-T1	-0.6705	6.3231	13.9761	0.00115454	0.0321455	257866	glucosamine-6-phosphate isomerase	NAG1	Glucosamine_iso	Glucosamine_iso
Tatro_010889-T1	-0.669851	6.75046	13.0511	0.00156301	0.0377322	91075	beta- -glucanase	-	Cellulase	Cellulase
Tatro_005171-T1	-0.66948	6.33251	16.4383	0.000537156	0.0198581	286463	px domain-containing protein	-	DUF3818,PX,PXB	DUF3818
Tatro_009111-T1	-0.665751	8.35271	22.4289	0.000102569	0.00685857	255823	carnitine o-acetyltransferase precursor	CAT2	Carn_acyltransf	-
Tatro_003668-T1	-0.658839	8.18607	24.5369	6.06252e-05	0.00446837	33165	peroxisomal hydratase-dehydrogenase-epimerase	-	MaoC_dehydratas,adh_short	-
Tatro_005491-T1	-0.654488	4.85059	12.312	0.00200441	0.0422938	147919	amp-binding domain protein	-	AMP-binding,AMP-binding_C	-
Tatro_008868-T1	-0.651456	5.34017	16.2395	0.000570207	0.0203464	290585	hypothetical protein	-	HeLo	-
Tatro_003584-T1	-0.649237	7.6008	17.9148	0.000348363	0.0154309	161626	c2h2 type zinc finger containing protein	-	HTH_Tnp_Tc5,Homeobox_KN	HTH_Tnp_Tc5
Tatro_009254-T1	-0.648897	6.44976	14.3548	0.00102248	0.0299484	131929	amidase family protein	-	Amidase	Amidase
Tatro_000144-T1	-0.647579	7.81775	14.1426	0.0010943	0.0311246	302735	hypothetical protein	-	-	-
Tatro_010291-T1	-0.642666	8.14605	12.7968	0.00170147	0.0392298	297513	lysophospholipase precursor	PLB1	PLA2_B	-
Tatro_004071-T1	-0.632008	4.42391	13.4571	0.00136688	0.0353189	247137	mfs transporter	-	MFS_1	-
Tatro_009006-T1	-0.629581	4.99695	11.5929	0.00256877	0.0484243	237899	peroxisomal biogenesis factor 11	PEX11	PEX11	-
Tatro_001752-T1	-0.623463	5.22407	16.2448	0.000569301	0.0203464	288502	mitochondrial carrier	MTM1	Mito_carr	-
Tatro_007242-T1	-0.618225	9.50196	14.7233	0.00090974	0.0279194	299540	3-octaprenyl-4-hydroxybenzoate carboxy-	FDC1	UbiD	-
Tatro_001398-T1	-0.614864	6.45918	13.2548	0.00146101	0.0361912	87387	hypothetical protein	-	Glyco_hydro_115	-
Tatro_003623-T1	-0.613828	5.31492	13.9209	0.00117529	0.0321684	294482	abc multidrug	-	ABC_membrane,ABC_tran	-
Tatro_004105-T1	-0.613561	5.24168	13.1727	0.00150118	0.0366657	-	-	-	-	hypothetical_protein
Tatro_004820-T1	-0.612534	8.88033	19.0629	0.000251767	0.0118528	301384	fe-containing alcohol	-	Fe-ADH	-
Tatro_009073-T1	-0.611485	6.0352	13.1658	0.00150463	0.0366657	238031	aromatic-l-amino-acid decarboxylase	-	Pyridoxal_deC	-
Tatro_000148-T1	-0.610178	6.15936	12.1236	0.00213769	0.0439866	41829	major facilitator superfamily transporter	-	MFS_1	-
Tatro_003233-T1	-0.606482	7.77137	17.3786	0.00040684	0.0167812	141248	amp-binding enzyme	FAA2	AMP-binding	-
Tatro_008806-T1	-0.604436	9.21921	14.6655	0.000926493	0.0283259	142728	methylmalonate-semialdehyde dehydrogenase	ALD6	Aldedh	-
Tatro_010623-T1	-0.600748	7.21478	29.8687	1.78187e-05	0.0022567	210990	lccl domain containing protein	-	LCCL	-
Tatro_009638-T1	-0.595248	6.6824	13.573	0.00131599	0.0344751	79887	c2 domain containing protein	-	C2	-
Tatro_002806-T1	-0.589047	6.01043	12.3783	0.00195965	0.0421318	279777	alanyl-trna synthetase	-	tRNA-synt_2c,tRNA_SAD	-
Tatro_003381-T1	-0.588789	6.7909	14.3827	0.00101342	0.0298777	218183	carnitine acetyl transferase	YAT1	Carn_acyltransf	-
Tatro_004759-T1	-0.585333	6.72902	19.6501	0.000214053	0.0106932	-	-	-	AMP-binding,DIT1_PvcA,PP-binding,Transferase	-
Tatro_009547-T1	-0.585287	5.1451	14.4829	0.000981655	0.0291321	128168	breast cancer protein	IML2	DUF3808	-
Tatro_005270-T1	-0.584729	6.21681	13.1665	0.00150429	0.0366657	-	-	-	APH	-
Tatro_009520-T1	-0.582593	5.24341	20.7419	0.000159338	0.00876104	182356	multicopper oxidase family protein	-	Cu-oxidase,Cu-oxidase_2,Cu-oxidase_3	Cu-oxidase_3
Tatro_008592-T1	-0.578915	6.419	13.6015	0.00130381	0.0343809	297936	hypothetical protein	-	-	-
Tatro_000470-T1	-0.575797	7.56786	12.5585	0.00184358	0.0407953	322532	aspartic-type endopeptidase	-	Asp	-
Tatro_002852-T1	-0.575002	5.47671	13.5697	0.00131743	0.0344751	-	-	-	WLM,ubiquitin	-
Tatro_005971-T1	-0.570912	6.12897	11.5136	0.00264099	0.0490656	295456	abc transporter	-	ABC_membrane,ABC_tran	-
Tatro_011254-T1	0.569746	6.27543	16.0789	0.000598541	0.0211062	142031	dienelactone hydrolase family protein	YDL086W	DLH	-
Tatro_000241-T1	0.570638	6.98853	13.9114	0.00117889	0.0321684	89413	urease	URE1	Amidohydro_1,Urease_alpha,Urease_beta,Urease_gamma	-
Tatro_009100-T1	0.5842	5.97643	14.0805	0.00111634	0.0313567	316419	thermotolerance protein	-	CPSF_A,MMS1_N	MMS1_N
Tatro_009773-T1	0.585157	5.44608	17.2688	0.000420099	0.0169396	128093	f-box domain-containing protein	-	F-box,F-box-like	F-box
Tatro_011706-T1	0.590911	4.08468	11.8111	0.0023809	0.0463664	238619	pq loop repeat protein	RTC2	PQ-loop	-
Tatro_003293-T1	0.608969	5.06322	11.6298	0.00253587	0.0481066	299068	pyridoxamine phosphate oxidase family protein	-	Putative_PNPOx	-
Tatro_011376-T1	0.611362	4.21411	12.3613	0.00197101	0.0421318	94173	hypothetical protein	-	-	hypothetical_protein
Tatro_006059-T1	0.613348	7.78871	17.6022	0.000381239	0.0161161	134836	farnesyl pyrophosphate synthetase	-	polyprenyl_synt	-
Tatro_011382-T1	0.615549	7.29058	13.3462	0.00141762	0.0357676	296847	ccch zinc finger dna binding protein	-	zf-CCCH	-
Tatro_009566-T1	0.622483	4.92045	12.2473	0.00204913	0.0425778	318539	dienelactone hydrolase	-	DLH	DLH
Tatro_010126-T1	0.624483	8.37414	11.438	0.0027119	0.0497661	300107	coproporphyrinogen iii oxidase	HEM13	Coprogen_oxidas	-
Tatro_004372-T1	0.626827	4.84675	16.3725	0.000547854	0.0200256	32766	hypothetical protein	-	-	hypothetical_protein
Tatro_007778-T1	0.629625	5.4694	19.8255	0.000204027	0.0102989	297222	protein indc11	-	ADH_N,ADH_zinc_N,ADH_zinc_N_2	-
Tatro_004183-T1	0.629845	5.55112	23.3826	8.05918e-05	0.00570615	285608	histone-fold domain containing protein	-	CENP-T_C	CENP-T_C
Tatro_006848-T1	0.635633	5.71825	21.3782	0.000134654	0.00801859	88885	smr domain-containing protein	-	DUF1771,Smr	-
Tatro_008852-T1	0.638159	6.01555	17.777	0.000362459	0.0158987	133045	g-protein coupled receptor	-	7tm_2	hypothetical_protein
Tatro_006679-T1	0.642334	8.32817	18.179	0.000322982	0.014668	299280	glycoside hydrolase family 13 protein	GLC3	Alpha-amylase,Alpha-amylase_C,CBM_48	Alpha-amylase_C
Tatro_010112-T1	0.645063	8.28813	13.9292	0.00117213	0.0321684	300095	amino-acid permease inda1	-	AA_permease	AA_permease
Tatro_004845-T1	0.653604	7.68214	17.6227	0.00037898	0.0161161	300768	gpi anchored	-	-	-
Tatro_010707-T1	0.675638	5.42847	14.6452	0.000932436	0.0283259	53075	thiol-specific monooxygenase	FMO1	FMO-like,NAD_binding_8	-
Tatro_007630-T1	0.67918	6.96333	15.2733	0.000766038	0.0250481	297288	lactoylglutathione lyase	GLO1	Glyoxalase	-
Tatro_000981-T1	0.682658	7.27825	28.8546	2.22555e-05	0.00248585	127733	prenylcysteine oxidase	-	NAD_binding_8,Prenylcys_lyase	-
Tatro_002796-T1	0.688045	6.64965	17.4754	0.000395536	0.0164601	129952	f-box domain-containing protein	-	F-box,F-box-like	F-box
Tatro_000456-T1	0.696051	3.92033	12.5118	0.0018729	0.0410758	252307	hypothetical protein	-	Abhydrolase_1,Abhydrolase_6	-
Tatro_004011-T1	0.7009	7.22668	14.5004	0.000976191	0.0290659	-	-	DDI1	Asp_protease,UBA,ubiquitin	Asp_protease
Tatro_002740-T1	0.714504	4.11605	15.2735	0.000765995	0.0250481	210557	ankyrin repeat and sam domain containing protein 6	-	HET	-
Tatro_002638-T1	0.716774	9.00753	11.6027	0.00255994	0.0484243	255456	glutamate decarboxylase	-	Pyridoxal_deC	Pyridoxal_deC
Tatro_011595-T1	0.72323	8.41011	12.7264	0.00174216	0.0397601	-	-	DUR3	SSF	-
Tatro_008630-T1	0.727902	5.66448	35.5272	5.57247e-06	0.00116529	142946	haemolysin-iii channel protein	-	HlyIII	-
Tatro_002367-T1	0.7282	9.73774	15.1702	0.000790978	0.0254927	298009	malate dehydrogenase	-	Ldh_1_C,Ldh_1_N	-
Tatro_003327-T1	0.731978	6.35605	30.372	1.59841e-05	0.0021456	169094	tetraspanin tsp3	-	-	hypothetical_protein
Tatro_003113-T1	0.740272	5.17921	14.2431	0.0010596	0.0306288	-	-	-	Peptidase_S8	Peptidase_S8
Tatro_006016-T1	0.744214	4.8487	14.777	0.000894478	0.0276397	287102	3 -5 exonuclease	-	DNA_pol_A_exo1	DNA_pol_A_exo1
Tatro_001565-T1	0.750155	5.27807	20.1488	0.000186858	0.00965648	175704	hypothetical protein	-	OTT_1508_deam	OTT_1508_deam
Tatro_004259-T1	0.751023	6.16785	21.5547	0.000128572	0.00789077	203240	palmitoyltransferase pfa5	PFA5	DHHC	-
Tatro_004189-T1	0.766236	7.22921	19.952	0.000197113	0.0100138	149584	hypothetical protein	-	-	2EXR
Tatro_009497-T1	0.769025	9.47869	31.9921	1.13494e-05	0.00178241	299725	peptide transporter	-	PTR2	PTR2
Tatro_004079-T1	0.77004	8.65553	12.5727	0.00183473	0.0407953	320350	oligopeptide transporter opt-like protein	-	OPT	OPT
Tatro_005502-T1	0.774504	7.1271	19.1831	0.000243494	0.0116463	135426	glycoside hydrolase family 1 protein	-	Glyco_hydro_1	Glyco_hydro_1
Tatro_004443-T1	0.775842	6.98765	21.2793	0.000138199	0.00805465	285415	f-box domain-containing protein	-	F-box,F-box-like	F-box-like
Tatro_001156-T1	0.778331	5.02399	12.3127	0.00200392	0.0422938	223121	penicillin-binding protein	-	Beta-lactamase,DUF3471	Beta-lactamase
Tatro_006573-T1	0.784576	5.20382	17.1101	0.000440102	0.0174335	302386	adenylate-forming enzyme	-	AMP-binding,AMP-binding_C	-
Tatro_002212-T1	0.788976	5.27548	13.2799	0.00144895	0.0359915	288146	phosphoribosyl transferase domain protein	-	FAD_binding_4,P-mevalo_kinase,Pribosyltran	Pribosyltran
Tatro_010198-T1	0.795633	7.38073	12.5632	0.00184061	0.0407953	144062	major facilitator superfamily protein	-	MFS_1	MFS_1
Tatro_011391-T1	0.79883	4.02119	11.84	0.00235718	0.0463664	54763	cyanamide hydratase	-	HD	hypothetical_protein
Tatro_000597-T1	0.803556	4.06955	12.0594	0.00218536	0.0444587	268498	nad-dependent malic enzyme	MAE1	Malic_M,malic	-
Tatro_006917-T1	0.80768	9.34403	14.924	0.000854131	0.0270435	152522	glycosyltransferase family 2 protein	-	Glyco_trans_2_3	-
Tatro_002025-T1	0.807717	7.71429	12.4054	0.00194172	0.041971	302908	40 kda peptidyl-prolyl cis-trans isomerase	-	Pro_isomerase,TPR_2	-
Tatro_003847-T1	0.808728	5.87137	13.9622	0.00115974	0.0321455	130881	gnat family	-	Acetyltransf_1	-
Tatro_004573-T1	0.809889	5.74618	13.7991	0.00122256	0.032914	131148	hypothetical protein	-	-	hypothetical_protein
Tatro_011011-T1	0.81599	3.9116	17.0159	0.000452472	0.0177669	142194	tpa_inf: bifunctional dethiobiotin synthetase adenosylmethionine-8-amino-7-oxononanoate aminotransferase	bioDA	AAA_26,Aminotran_3	Aminotran_3
Tatro_004127-T1	0.819694	8.79957	13.9565	0.00116184	0.0321455	300963	protein	-	-	hypothetical_protein
Tatro_000645-T1	0.829215	3.82905	14.0721	0.00111938	0.0313567	174041	peptidase tripeptidyl-peptidase	-	Abhydrolase_1,Abhydrolase_4	Abhydrolase_4
Tatro_008544-T1	0.846924	6.43388	14.2314	0.00106359	0.0306288	-	-	-	-	AAA
Tatro_000099-T1	0.854658	5.48246	12.0998	0.00215526	0.0441461	252945	serine threonine-protein kinase chk2	-	Ank_2,Ank_4,NACHT,Pkinase	Pkinase
Tatro_001140-T1	0.858611	5.203	16.9115	0.000466625	0.0180081	138092	fad binding domain-containing protein	-	FAD_binding_3,NAD_binding_8	-
Tatro_006067-T1	0.86854	7.21895	17.2747	0.000419371	0.0169396	32621	dihydroxyacetone kinase	dak1	Dak1,Dak2	-
Tatro_002310-T1	0.898649	4.77999	13.2018	0.00148684	0.0365291	-	-	-	Peptidase_S8	Peptidase_S8
Tatro_006916-T1	0.902214	8.5112	16.9597	0.000460037	0.017875	161115	glycoside hydrolase family 16 protein	-	Glyco_hydro_16	-
Tatro_011510-T1	0.909235	5.70556	13.0979	0.00153888	0.0373989	-	-	-	Methyltransf_23	Methyltransf_23
Tatro_004461-T1	0.914759	7.30119	11.5967	0.00256535	0.0484243	224516	copper amine oxidase	AMO2	Cu_amine_oxid,Cu_amine_oxidN2,Cu_amine_oxidN3	Cu_amine_oxid
Tatro_005321-T1	0.914785	4.9992	32.6546	9.8969e-06	0.00167911	-	-	-	MMR_HSR1	-
Tatro_005522-T1	0.915352	4.06154	13.3047	0.00143717	0.0359388	321432	hypothetical protein	-	DUF4203	DUF4203
Tatro_009444-T1	0.932745	7.46647	29.1577	2.08145e-05	0.00245294	299700	glycoside catalytic core	-	Glyco_hydro_cc	-
Tatro_007978-T1	0.932754	5.95623	12.9357	0.00162426	0.0382339	44649	uracil permease	fur4	Transp_cyt_pur	Transp_cyt_pur
Tatro_001998-T1	0.941768	6.13223	13.3914	0.00139669	0.0356792	302918	tpr domain protein	-	TPR_2	hypothetical_protein
Tatro_001137-T1	0.947061	4.42853	13.8216	0.00121368	0.0327731	127784	allantoate permease	-	MFS_1	MFS_1
Tatro_007304-T1	0.95823	7.06601	12.3148	0.0020025	0.0422938	139683	hypothetical protein	-	Protoglobin	Protoglobin
Tatro_000619-T1	0.967743	5.77895	18.6094	0.000285877	0.0132505	302452	cytochrome p450	-	p450	p450
Tatro_003565-T1	0.968934	9.29788	13.8977	0.00118413	0.0321684	94511	family protein	-	DJ-1_PfpI	DJ-1_PfpI
Tatro_004571-T1	0.978292	3.49272	14.8479	0.000874783	0.0273927	224393	zinc binding	-	ADH_N,ADH_zinc_N	ADH_zinc_N
Tatro_006767-T1	0.985962	4.70374	19.2722	0.000237549	0.0114227	-	-	-	Ank_2,Ank_3,Ank_4,HET,Helo_like_N,NACHT,NACHT_N	Ank_2
Tatro_006056-T1	0.986483	7.23792	25.5312	4.77245e-05	0.00411189	302132	dnase1 protein	-	-	hypothetical_protein
Tatro_007358-T1	0.989922	6.43567	12.6219	0.00180451	0.0406561	299584	mannitol 1-phosphate dehydrogenase	-	FAD_binding_3	-
Tatro_006557-T1	0.99257	5.77502	14.5903	0.000948791	0.0286293	302381	bzip transcription factor	-	bZIP_1	bZIP_1
Tatro_005993-T1	0.994327	8.12672	11.4533	0.00269742	0.0497661	321810	subtilisin-like serine protease pr1c	-	FlgD_ig,PA,Peptidase_S8,fn3_5	Peptidase_S8
Tatro_006635-T1	0.998842	3.27945	15.7651	0.000658465	0.0222591	302416	short chain dehydrogenase	-	adh_short	-
Tatro_000634-T1	1.00054	3.49326	13.408	0.0013891	0.0356792	-	-	-	MARVEL	hypothetical_protein
Tatro_011807-T1	1.01039	5.43295	13.0835	0.00154629	0.0374777	316697	aaa family	-	AAA,AAA_11,AAA_12	AAA_12
Tatro_002700-T1	1.01138	5.34568	20.4181	0.000173767	0.0093007	83699	wd domain-containing protein	-	Ank_2,Ank_3,PNP_UDP_1	-
Tatro_002268-T1	1.01532	7.92097	16.8863	0.000470111	0.0180327	255300	argininosuccinate synthase	ARG1	Arginosuc_synth	Arginosuc_synth
Tatro_004572-T1	1.02335	4.44163	16.2632	0.000566165	0.0203464	34946	hypothetical protein	-	-	DUF6594
Tatro_005407-T1	1.02676	6.88566	11.9323	0.00228314	0.0455072	301769	hypothetical protein	-	DUF1349	DUF1349
Tatro_001670-T1	1.02877	5.48981	13.5258	0.00133648	0.0347331	-	-	-	-	HET
Tatro_003247-T1	1.03514	5.00984	17.6979	0.000370827	0.0160645	-	-	-	Ank,Ank_2,Ank_3,Ank_4,Ank_5,NACHT,PNP_UDP_1	Ank_4
Tatro_004558-T1	1.03934	3.24179	18.0053	0.00033943	0.0152608	154787	flavoprotein involved in k+ transport	-	FMO-like,Pyr_redox_3	FMO-like
Tatro_007901-T1	1.04644	3.47101	11.9268	0.00228751	0.0455072	-	-	-	HET	Ank_2
Tatro_008298-T1	1.05009	4.66762	25.1607	5.21416e-05	0.00421332	-	-	-	-	hypothetical_protein
Tatro_003557-T1	1.05241	2.25558	12.7379	0.00173544	0.0397076	34379	phospholipase d p1	-	PLDc,PLDc_2	PLDc
Tatro_006638-T1	1.0557	5.17786	12.9548	0.00161392	0.0380901	302420	nitroreductase family protein	-	Nitroreductase	-
Tatro_011091-T1	1.05672	3.01606	11.9847	0.00224228	0.0450058	45771	het-domain-containing protein	-	HET	HET
Tatro_010625-T1	1.06051	5.88783	17.4608	0.000397224	0.0164601	279898	mfs transporter	-	MFS_1	-
Tatro_000380-T1	1.07251	5.66389	21.4489	0.00013218	0.00792375	-	-	-	NACHT	Ank_2
Tatro_011001-T1	1.07689	3.27295	14.3031	0.00103948	0.0301516	154744	hypothetical protein	-	MCU	MCU
Tatro_010199-T1	1.08545	6.05243	22.321	0.000105442	0.00697157	297464	integral membrane protein	-	-	hypothetical_protein
Tatro_005382-T1	1.08716	9.47654	14.7355	0.00090625	0.0279075	301756	histidine acid phosphatase	-	His_Phos_2	hypothetical_protein
Tatro_004504-T1	1.09652	6.72319	20.9868	0.000149293	0.00839028	-	-	-	VIT,VWA_3	-
Tatro_000212-T1	1.09743	6.95133	12.9635	0.00160924	0.0380901	41980	amidase-like protein	-	Amidase	Amidase
Tatro_002271-T1	1.09911	2.24765	20.2935	0.000179696	0.00939435	-	-	-	Ank_2,Ank_4,NACHT	Ank_4
Tatro_011926-T1	1.10139	4.7145	20.2999	0.000179386	0.00939435	184253	ankyrin repeat protein	-	-	-
Tatro_008813-T1	1.1116	2.41991	12.286	0.00202226	0.0422938	316189	sphingolipid long chain base-responsive protein lsp1	-	Pil1	Pil1
Tatro_003825-T1	1.11266	4.81093	19.5665	0.000219024	0.0107642	172578	sh3 domain-containing protein	-	SH3_9	SH3_9
Tatro_000294-T1	1.11529	3.8565	14.3562	0.00102202	0.0299484	268723	gluconolactonase-like protein	-	SGL	SGL
Tatro_001779-T1	1.11795	7.59808	16.7306	0.00049231	0.0186002	129135	endoplasmic oxidoreductin-1	ERO1	ERO1	ERO1
Tatro_000843-T1	1.12679	5.42133	40.2778	2.29442e-06	0.000687715	173336	hypothetical protein	-	-	-
Tatro_002882-T1	1.13808	4.52789	11.7016	0.00247318	0.0476168	283211	c6 transcription	-	Fungal_trans,Zn_clus	hypothetical_protein
Tatro_010962-T1	1.14736	5.90159	21.1929	0.000141378	0.00805465	298812	hypothetical protein	-	-	-
Tatro_002942-T1	1.15626	6.4725	32.7186	9.76758e-06	0.00167911	80985	glycoside hydrolase family 3 protein	-	Fn3-like,Glyco_hydro_3,Glyco_hydro_3_C	Glyco_hydro_3_C
Tatro_005938-T1	1.16502	2.38399	11.7427	0.00243814	0.0472495	77850	glutathione s-transferase	-	GST_C_2,GST_N_3	GST_C_2
Tatro_005570-T1	1.17845	3.60016	11.5538	0.00260407	0.0488847	169177	hypothetical protein	-	-	-
Tatro_009351-T1	1.17886	8.72871	26.6347	3.68203e-05	0.00356009	80087	hypothetical protein	-	-	hypothetical_protein
Tatro_004160-T1	1.18461	5.79616	13.3812	0.00140138	0.0356976	294099	trna (uracil-o -)-methyltransferase	TRM44	AdoMet_MTase	AdoMet_MTase
Tatro_005940-T1	1.1918	6.22575	14.3056	0.00103867	0.0301516	302069	hypothetical protein	-	Lactamase_B	-
Tatro_001987-T1	1.20063	3.4962	11.651	0.0025172	0.0480453	-	-	-	DUF3328	UstYa
Tatro_000281-T1	1.20223	7.11505	11.688	0.00248492	0.0476426	42070	fad fmn-containing isoamyl alcohol oxidase	-	BBE,FAD_binding_4	FAD_binding_4
Tatro_006928-T1	1.20557	7.3058	13.4286	0.00137976	0.0355495	292053	siroheme synthase	MET1	NAD_binding_7,Sirohm_synth_C,Sirohm_synth_M,TP_methylase	TP_methylase
Tatro_001372-T1	1.21168	5.44093	15.0298	0.000826352	0.0263495	300565	short-chain dehydrogenase reductase sdr	-	adh_short_C2	adh_short_C2
Tatro_002932-T1	1.22653	6.22422	12.8733	0.00165844	0.0387342	299257	alcohol dehydrogenase	-	ADH_N,ADH_zinc_N	ADH_N
Tatro_000031-T1	1.22956	3.76037	12.1364	0.00212834	0.0438946	296429	meiotically up-regulated protein	-	C2	C2
Tatro_010475-T1	1.22992	8.90581	30.2264	1.64929e-05	0.00218094	297596	malate dehydrogenase	-	DUF2990,DUF3455	DUF3455
Tatro_000302-T1	1.23005	5.83303	21.3309	0.000136335	0.00805465	252553	cfem domain-containing protein	-	CFEM	CFEM
Tatro_008620-T1	1.23295	5.45363	12.2952	0.00201587	0.0422938	156579	integral membrane protein	-	-	hypothetical_protein
Tatro_008939-T1	1.2358	3.47288	24.6151	5.94834e-05	0.00442738	142566	glutathione s-transferase	-	GST_C_2,GST_C_3,GST_N_2,GST_N_3	-
Tatro_010169-T1	1.24301	2.75576	11.7291	0.00244966	0.0472911	-	-	-	Beta-lactamase	Beta-lactamase
Tatro_007152-T1	1.25044	4.71961	14.5195	0.000970297	0.0290659	88627	hypothetical protein	-	-	-
Tatro_009640-T1	1.26959	3.57158	17.3282	0.000412876	0.016799	292633	dead deah box helicase	-	DEAD,Helicase_C	DEAD
Tatro_000485-T1	1.27596	5.96573	22.2847	0.000106428	0.00698541	302532	minor allergen alt a 7	PST2	FMN_red	FMN_red
Tatro_002562-T1	1.27669	4.19184	15.1121	0.000805412	0.0257732	93728	hypothetical protein	-	BTB	hypothetical_protein
Tatro_001989-T1	1.28107	4.2642	13.0291	0.00157447	0.0377322	91815	hypothetical protein	-	-	hypothetical_protein
Tatro_001243-T1	1.28673	3.89927	17.122	0.000438565	0.0174335	-	-	-	Ank,Ank_2,Ank_4,NACHT	Ank_2
Tatro_000266-T1	1.29202	2.36895	17.5976	0.000381754	0.0161161	-	-	-	NACHT,NACHT_N,PNP_UDP_1,RelA_SpoT,SesA,WD40	NACHT
Tatro_001091-T1	1.29822	3.84558	25.4816	4.82909e-05	0.00411189	222998	xaa-pro dipeptidase	-	Creatinase_N,Peptidase_M24	-
Tatro_000278-T1	1.30051	6.23087	12.5144	0.00187126	0.0410758	153160	cytochrome p450	-	p450	p450
Tatro_001224-T1	1.30221	4.00098	12.1036	0.00215241	0.0441461	35737	sarcosine oxidase	-	DAO	-
Tatro_008386-T1	1.30929	6.10713	27.9886	2.70088e-05	0.00285721	315483	hypothetical protein	-	DUF4139,DUF4140	DUF4139
Tatro_006385-T1	1.31102	1.56473	11.6374	0.00252914	0.0480804	-	-	-	-	Ank_2
Tatro_007991-T1	1.3366	3.567	16.5413	0.000520871	0.0194343	297133	hypothetical protein	-	-	hypothetical_protein
Tatro_011654-T1	1.34888	4.67597	15.1266	0.000801762	0.025748	144904	dihydrodipicolinate synthetase family protein	-	DHDPS	DHDPS
Tatro_000704-T1	1.35136	10.6255	14.1342	0.00109725	0.0311246	150078	pyruvate decarboxylase	-	TPP_enzyme_C,TPP_enzyme_M,TPP_enzyme_N	TPP_enzyme_N
Tatro_000226-T1	1.35367	10.2251	25.293	5.05147e-05	0.00416856	302685	glycosyltransferase family 2	-	Glyco_tranf_2_3	Glyco_tranf_2_3
Tatro_003042-T1	1.35496	2.90829	11.8157	0.00237715	0.0463664	-	-	-	-	hypothetical_protein
Tatro_003916-T1	1.35682	3.4047	16.4254	0.000539244	0.0198581	-	-	-	-	hypothetical_protein
Tatro_008185-T1	1.36824	4.5283	23.5318	7.7646e-05	0.00554121	297699	cfem domain containing protein	-	CFEM	-
Tatro_004740-T1	1.39327	5.47406	26.4067	3.88267e-05	0.00362682	293769	aaa family	-	AAA	AAA
Tatro_003580-T1	1.39977	2.55038	15.2734	0.000766023	0.0250481	226070	ring-like domain-containing protein	-	-	hypothetical_protein
Tatro_001484-T1	1.4159	8.85098	57.4915	1.51921e-07	0.000124188	79473	glycoside hydrolase family 16 protein	-	Glyco_hydro_16	Glyco_hydro_16
Tatro_003735-T1	1.41758	3.60437	25.4078	4.91476e-05	0.00413023	-	-	-	Ank_2,Pkinase	Ank_4
Tatro_006482-T1	1.42243	2.35664	12.439	0.00191968	0.0416951	32088	hypothetical protein	-	DUF1757	-
Tatro_007508-T1	1.42328	3.0738	17.7327	0.000367113	0.0160247	212433	translocator protein	-	TspO_MBR	TspO_MBR
Tatro_009581-T1	1.43496	6.72551	39.4306	2.67374e-06	0.000751321	151822	spx domain-containing protein	-	SPX,VTC	hypothetical_protein
Tatro_002152-T1	1.43591	5.41807	13.341	0.00142004	0.0357676	156014	integral membrane protein	-	-	hypothetical_protein
Tatro_009827-T1	1.44516	5.3417	19.9608	0.00019664	0.0100138	87880	mitochondrial phosphate carrier protein 2	PIC2	Mito_carr	Mito_carr
Tatro_002546-T1	1.45136	6.77493	20.7085	0.000160762	0.00876104	-	-	-	GST_C_3	GST_C_3
Tatro_001089-T1	1.45418	9.89546	26.327	3.95571e-05	0.00362682	300386	hypothetical protein	-	-	hypothetical_protein
Tatro_009531-T1	1.45821	1.37424	11.4285	0.00272096	0.0498307	88135	catalase	CAT1	Catalase,Catalase-rel	Catalase
Tatro_007110-T1	1.46069	3.03	23.0483	8.76444e-05	0.00615702	256835	hypothetical protein	-	-	hypothetical_protein
Tatro_000783-T1	1.46406	8.89193	30.3712	1.5987e-05	0.0021456	257532	d-xylulose 5-phosphate d-fructose 6-phosphate phosphoketolase-like protein	-	XFP,XFP_C,XFP_N	XFP_N
Tatro_009641-T1	1.46836	1.52967	12.5184	0.00186876	0.0410758	-	-	-	-	hypothetical_protein
Tatro_008358-T1	1.4882	2.76382	24.9534	5.48077e-05	0.00424854	49782	amino acid transporter	-	AA_permease	AA_permease
Tatro_011710-T1	1.49946	2.46929	15.8631	0.000639076	0.021956	272390	hypothetical protein	-	-	-
Tatro_009148-T1	1.50312	3.30845	11.8469	0.00235155	0.0463664	296830	hypothetical protein	-	-	-
Tatro_009469-T1	1.509	7.87718	20.3727	0.000175901	0.00935919	-	-	HST3	SIR2	Pro-kuma_activ
Tatro_004159-T1	1.50971	6.43732	37.8907	3.55103e-06	0.000798271	225013	hydroxyquinol -dioxygenase	-	Dioxygenase_C,Dioxygenase_N	Dioxygenase_C
Tatro_006602-T1	1.51818	4.36914	27.3118	3.1499e-05	0.0031471	268387	acetylornithine deacetylase	-	M20_dimer,PALP,Peptidase_M20,Peptidase_M28	PALP
Tatro_008584-T1	1.52149	7.07666	28.2307	2.55768e-05	0.00273794	156562	oligopeptide transporter	-	OPT	OPT
Tatro_011343-T1	1.52893	2.82186	16.4141	0.000541063	0.0198581	217898	hypothetical protein	-	-	hypothetical_protein
Tatro_001069-T1	1.53436	5.80669	13.9045	0.00118156	0.0321684	79211	hypothetical protein	-	-	hypothetical_protein
Tatro_001287-T1	1.54328	3.3316	12.9856	0.00159746	0.0380009	300517	hypothetical protein	-	-	hypothetical_protein
Tatro_007320-T1	1.54896	1.1041	13.0223	0.00157804	0.0377322	220212	integral membrane protein pth11-	-	-	-
Tatro_003068-T1	1.55396	3.93462	21.2331	0.000139888	0.00805465	218718	scp-like extracellular protein	-	CAP	-
Tatro_008257-T1	1.55883	4.27388	28.5146	2.40029e-05	0.00262843	315374	hypothetical protein	-	-	hypothetical_protein
Tatro_008972-T1	1.57996	3.96168	29.9016	1.76919e-05	0.0022567	47799	histidine kinase group protein	-	-	hypothetical_protein
Tatro_010439-T1	1.59006	4.63972	34.4454	6.89333e-06	0.00133179	280830	nb-arc and tpr domain protein	-	NB-ARC,PNP_UDP_1,TPR_10,TPR_12,TPR_7,TPR_8	TPR_12
Tatro_000436-T1	1.59986	5.8759	16.9512	0.000461188	0.017875	132249	4-coumarate:coenzyme a ligase	-	-	hypothetical_protein
Tatro_010056-T1	1.61482	10.243	38.8443	2.97613e-06	0.000798271	300064	alcohol dehydrogenase i	ADH1	ADH_N,ADH_zinc_N	ADH_N
Tatro_009264-T1	1.61584	1.26162	14.5576	0.000958658	0.0288303	318307	ankyrin repeat-containing protein	-	Ank_2,Ank_3,Ank_4	hypothetical_protein
Tatro_002101-T1	1.62208	3.11809	11.7278	0.00245081	0.0472911	82345	hypothetical protein	-	-	hypothetical_protein
Tatro_002568-T1	1.62729	3.98254	18.5242	0.000292835	0.0135034	-	-	-	zf-C2H2	hypothetical_protein
Tatro_011029-T1	1.63049	5.60022	38.2786	3.30373e-06	0.000798271	316977	ankyrin repeat protein	-	CorA	hypothetical_protein
Tatro_005896-T1	1.63147	4.0809	12.6563	0.00178372	0.0402994	295408	2-nitropropane dioxygenase precursor	-	NMO	-
Tatro_006637-T1	1.63301	11.1303	18.1144	0.000328995	0.0148659	302419	alkaline proteinase	alp	Inhibitor_I9,Peptidase_S8	Peptidase_S8
Tatro_005937-T1	1.6382	5.00348	22.8242	9.27515e-05	0.00636657	265387	cyclohexanone monooxygenase	-	FMO-like,Pyr_redox_3	FMO-like
Tatro_006359-T1	1.65984	7.10063	13.366	0.00140844	0.0357676	302305	might be a transmembrane protein	-	MARVEL	hypothetical_protein
Tatro_009532-T1	1.6662	6.6819	37.3138	3.957e-06	0.000867837	146350	nadh-cytochrome b5	-	Mo-co_dimer,Oxidored_molyb	Oxidored_molyb
Tatro_007439-T1	1.6819	4.18427	12.0713	0.00217644	0.0443777	-	-	-	AAA_11,AAA_12,zf-CCCH	AAA_12
Tatro_004158-T1	1.70386	6.69982	20.3441	0.000177262	0.00937613	86201	het-domain-containing partial	-	HET	HET
Tatro_005010-T1	1.71347	2.93909	17.873	0.000352566	0.0155405	32123	mismatched base pair and cruciform dna recognition	-	CsbD	CsbD
Tatro_001070-T1	1.72172	9.66557	17.2321	0.000424635	0.017046	36337	neutral protease	-	Aspzincin_M35,Peptidase_M35	Peptidase_M35
Tatro_005634-T1	1.74881	5.25482	38.0067	3.475e-06	0.000798271	301901	stf2-like protein	-	HABP4_PAI-RBP1	-
Tatro_004260-T1	1.75065	6.57664	33.7706	7.88848e-06	0.00141867	300872	hypothetical protein	-	-	hypothetical_protein
Tatro_009238-T1	1.75154	3.78195	31.8823	1.16119e-05	0.00178241	283759	translation initiation factor eif-2b subunit family protein	-	IF-2B,NUDIX	IF-2B
Tatro_007628-T1	1.76587	4.17172	22.4532	0.000101933	0.00685857	51536	atp-dependent rna helicase dhx8	-	DUF4291	-
Tatro_011381-T1	1.77239	11.6148	22.568	9.89891e-05	0.00674326	134224	polyketide synthase	-	ADH_zinc_N,ADH_zinc_N_2,Acyl_transf_1,KAsynt_C_assoc,KR,Ketoacyl-synt_C,Methyltransf_12,PP-binding,PS-DH,ketoacyl-synt	ketoacyl-synt
Tatro_001244-T1	1.83391	5.61295	12.391	0.00195123	0.0420756	257831	hypothetical protein	-	-	-
Tatro_010366-T1	1.84016	4.58899	16.59	0.000513351	0.0192335	297537	hypothetical protein	-	NmrA	NmrA
Tatro_003040-T1	1.88283	5.32966	31.8611	1.16633e-05	0.00178241	218763	atpase family aaa domain-containing protein 3b	-	AAA	AAA
Tatro_006627-T1	1.90035	5.52366	20.4817	0.000170823	0.00919784	77441	glycosyltransferase family 4 protein	-	Glycos_transf_1	Glycos_transf_1
Tatro_006592-T1	1.91164	2.44989	14.1795	0.00108143	0.0309688	146809	3-hydroxyacyl- nad binding	-	3HCDH,3HCDH_N	3HCDH_N
Tatro_008392-T1	1.91969	4.04736	29.9544	1.74908e-05	0.0022567	297822	glutathione s-transferase	-	GST_C_2,GST_N_2,GST_N_3	GST_N_3
Tatro_003516-T1	1.92904	3.57015	32.2306	1.08013e-05	0.00178241	226203	glycosyl hydrolase	-	Glyco_hydro_15	Glyco_hydro_15
Tatro_010866-T1	1.93294	6.97561	20.7149	0.00016049	0.00876104	-	-	-	Fer2_BFD,NIR_SIR,NIR_SIR_ferr,Pyr_redox_2,Rieske,Rieske_2	Pyr_redox_2
Tatro_000280-T1	1.97319	3.33775	19.8078	0.000205015	0.0102989	42245	digeranylgeranylglyceryl phosphate synthase	-	UbiA	UbiA
Tatro_010865-T1	1.97464	4.86363	31.4462	1.2722e-05	0.0019066	217165	high affinity nitrate transporter	-	MFS_1	MFS_1
Tatro_007017-T1	1.98191	3.24477	25.809	4.46808e-05	0.00397031	40111	autophagy protein	-	ATG22	ATG22
Tatro_000863-T1	2.04423	4.76117	14.8267	0.000880627	0.0274	300245	inorganic phosphate transporter pho84	-	Sugar_tr	Sugar_tr
Tatro_007149-T1	2.04895	6.91537	29.7007	1.84815e-05	0.00230814	152303	duf323 domain protein	-	DinB_2,FGE-sulfatase,Methyltransf_33	Methyltransf_33
Tatro_005981-T1	2.05508	3.66458	41.3044	1.91167e-06	0.000595209	134934	flavin-binding monooxygenase-like family protein	-	FMO-like,Pyr_redox_2,Pyr_redox_3	Pyr_redox_3
Tatro_004611-T1	2.06574	2.70276	19.394	0.000229683	0.0111638	-	-	-	-	-
Tatro_007292-T1	2.08853	4.55354	12.4563	0.00190845	0.0416524	88508	alcohol oxidase	-	GMC_oxred_C,GMC_oxred_N	GMC_oxred_N
Tatro_004712-T1	2.09449	2.17893	15.9246	0.000627237	0.0216927	86665	integral membrane protein	-	-	hypothetical_protein
Tatro_008515-T1	2.11098	2.03537	11.4469	0.00270347	0.0497661	-	-	-	-	Ank_2
Tatro_002588-T1	2.11714	3.08428	19.6188	0.000215901	0.0107259	-	-	-	-	hypothetical_protein
Tatro_004205-T1	2.11772	7.78039	46.7541	7.61545e-07	0.000326086	300913	protein	-	-	hypothetical_protein
Tatro_004711-T1	2.14043	6.16663	26.2868	3.99305e-05	0.00362682	137475	gaba permease	-	AA_permease_2	AA_permease_2
Tatro_007599-T1	2.14663	6.81614	21.5421	0.000128997	0.00789077	289308	aaa atpase domain containing protein	-	MMR_HSR1	MMR_HSR1
Tatro_004120-T1	2.18314	3.0272	12.8151	0.00169107	0.0390902	-	-	-	-	hypothetical_protein
Tatro_010779-T1	2.20558	2.21083	13.6769	0.00127212	0.0337432	93380	mercuric reductase	-	Pyr_redox_2,Pyr_redox_dim	Pyr_redox_2
Tatro_004164-T1	2.22014	8.36042	12.4448	0.00191589	0.0416951	-	-	-	-	hypothetical_protein
Tatro_010760-T1	2.23289	6.04094	23.7357	7.381e-05	0.00535241	165197	finger protein azf1	AZF1	zf-C2H2	hypothetical_protein
Tatro_003041-T1	2.23365	2.70925	13.7462	0.00124376	0.0331866	317584	ribonuclease p mrp	-	Abhydrolase_6	Abhydrolase_6
Tatro_006403-T1	2.25621	3.72245	19.289	0.000236449	0.0114227	-	-	-	-	hypothetical_protein
Tatro_007182-T1	2.31514	8.05332	22.2156	0.000108336	0.00705908	152285	o-methylsterigmatocystin oxidoreductase	-	p450	p450
Tatro_006457-T1	2.34606	0.712854	12.2856	0.0020225	0.0422938	31943	carboxyphosphonoenolpyruvate phosphonomutase-like protein	-	PEP_mutase	-
Tatro_005393-T1	2.34735	1.37097	13.3011	0.00143883	0.0359388	-	-	-	-	hypothetical_protein
Tatro_008047-T1	2.3508	3.25251	21.6748	0.000124606	0.0077273	20695	subtilisin-like protease	-	PA,Peptidase_S8,fn3_5	Peptidase_S8
Tatro_004599-T1	2.35118	5.46956	39.7485	2.5239e-06	0.000732094	131157	p-loop containing nucleoside triphosphate hydrolase protein	-	MMR_HSR1	MMR_HSR1
Tatro_006402-T1	2.36084	2.33385	22.4136	0.00010297	0.00685857	-	-	-	AAA	AAA
Tatro_006568-T1	2.36146	3.02708	20.2678	0.000180944	0.00940488	130029	cellular retinoic acid binding protein	-	Lipocalin	hypothetical_protein
Tatro_003303-T1	2.36289	2.33892	15.8138	0.000648757	0.0220137	-	-	-	-	hypothetical_protein
Tatro_001092-T1	2.36973	3.2988	15.7283	0.000665913	0.0224265	79225	inorganic phosphate transporter	-	Sugar_tr	-
Tatro_001559-T1	2.38612	2.09118	17.4949	0.000393297	0.016449	79507	hypothetical protein	-	Glyco_hydro_25	Glyco_hydro_25
Tatro_005264-T1	2.39212	2.29708	43.9625	1.20834e-06	0.000472407	29913	set and mynd domain-containing protein 3	-	SET,zf-MYND	SET
Tatro_007225-T1	2.39478	1.64911	11.5208	0.00263432	0.0490432	88568	hypothetical protein	-	-	hypothetical_protein
Tatro_004598-T1	2.42724	4.94203	52.1735	3.27593e-07	0.000226594	137421	hypothetical protein	-	MMR_HSR1	MMR_HSR1
Tatro_004123-T1	2.44338	5.06152	11.4134	0.00273547	0.0499946	258295	hydrophobin	-	-	Hydrophobin_2
Tatro_011255-T1	2.48102	1.92064	29.3906	1.97766e-05	0.00237688	46094	hypothetical protein	-	-	hypothetical_protein
Tatro_005979-T1	2.48587	4.99801	35.8286	5.2557e-06	0.00112522	321796	ankyrin repeat protein	-	Ank_2,Ank_3,Ank_4	Ank_2
Tatro_005587-T1	2.51616	3.01117	34.0124	7.51494e-06	0.00137907	321492	ccch zinc finger dna binding protein	-	zf-CCCH	hypothetical_protein
Tatro_001862-T1	2.53772	1.96516	12.0167	0.00221769	0.0447117	91699	glycoside hydrolase family 72 protein	GAS5	Glyco_hydro_72	Glyco_hydro_72
Tatro_007600-T1	2.56426	5.65136	47.3361	6.93358e-07	0.000326086	297306	hypothetical protein	-	AAA_2,AAA_5	AAA_5
Tatro_004946-T1	2.58476	5.05517	50.8215	4.0188e-07	0.000258122	301468	shwachman-bodian-diamond syndrome protein	-	SBDS	SBDS
Tatro_007601-T1	2.59193	4.88146	16.1811	0.000580349	0.0206265	297304	hypothetical protein	-	-	hypothetical_protein
Tatro_007178-T1	2.6482	3.48315	24.8417	5.63046e-05	0.00432727	318124	duf323 domain-containing protein	-	DinB_2,FGE-sulfatase,Methyltransf_33	Methyltransf_33
Tatro_011859-T1	2.67255	7.80774	70.3596	2.88591e-08	4.82715e-05	298717	flavohemoglobin	-	FAD_binding_6,Globin,NAD_binding_1	NAD_binding_1
Tatro_005386-T1	2.68007	4.1633	38.0467	3.4492e-06	0.000798271	-	-	-	-	hypothetical_protein
Tatro_004232-T1	2.71092	3.07823	61.5326	8.76945e-08	7.88549e-05	86269	hypothetical protein	-	-	hypothetical_protein
Tatro_004713-T1	2.7455	2.6544	21.1889	0.00014153	0.00805465	-	-	-	Acetyltransf_1,Acetyltransf_10,Acetyltransf_7	Acetyltransf_1
Tatro_007131-T1	2.80612	1.28966	15.3691	0.000743666	0.0245847	88646	hypothetical protein	-	-	hypothetical_protein
Tatro_006722-T1	2.85141	2.85204	26.374	3.91248e-05	0.00362682	41061	hypothetical protein	-	-	hypothetical_protein
Tatro_004013-T1	2.85498	4.55292	38.2326	3.33204e-06	0.000798271	136870	polyamine acetyltransferase	-	Acetyltransf_1,Acetyltransf_10,Mss4	Acetyltransf_1
Tatro_010913-T1	2.9125	4.71415	16.0575	0.00060244	0.0211607	298790	hypothetical protein	-	-	hypothetical_protein
Tatro_000316-T1	3.05957	3.88367	49.4449	4.96852e-07	0.000279231	322665	hypothetical protein	-	-	hypothetical_protein
Tatro_007844-T1	3.144	1.89273	31.0639	1.3791e-05	0.00196839	297186	hypothetical protein	-	-	hypothetical_protein
Tatro_002910-T1	3.18959	5.60824	41.2809	1.9196e-06	0.000595209	43329	d-amino acid	-	DAO	DAO
Tatro_006642-T1	3.22069	4.45073	62.4713	7.74861e-08	7.74173e-05	146755	phosphatidylserine decarboxylase family protein	-	PSDC,PS_Dcarbxylase	PSDC
Tatro_003732-T1	3.32091	5.08231	33.4647	8.39053e-06	0.00147936	149070	hypothetical protein	-	-	hypothetical_protein
Tatro_003032-T1	3.42361	0.466042	17.3568	0.000409441	0.0167859	90002	trichothecene c-15 hydroxylase	-	p450	p450
Tatro_005939-T1	3.43573	4.08509	63.0225	7.21021e-08	7.74173e-05	147444	hypothetical protein	-	-	hypothetical_protein
Tatro_004705-T1	3.45965	0.205662	13.6836	0.00126935	0.0337432	-	-	-	DUF3237	DUF3237
Tatro_006404-T1	3.56262	2.16247	15.8472	0.000642174	0.021956	-	-	-	AAA	AAA
Tatro_005571-T1	3.57237	3.03124	41.6994	1.78347e-06	0.000595209	31047	lipase ii precursor	-	COesterase	COesterase
Tatro_005312-T1	3.75885	2.47425	12.7688	0.00171751	0.0394984	321268	hypothetical protein	-	-	hypothetical_protein
Tatro_004118-T1	3.76513	6.81297	47.8468	6.3899e-07	0.000319211	310560	c2h2 type zinc finger domain containing protein	-	Fungal_trans	Fungal_trans
Tatro_008559-T1	3.86999	5.34167	24.4986	6.11924e-05	0.00447351	297930	l-xylulose reductase	-	adh_short_C2	adh_short_C2
Tatro_004257-T1	4.01539	12.0381	155.583	2.16942e-11	1.95074e-07	258206	hydrophobin	-	Hydrophobin_2	Hydrophobin_2
Tatro_005328-T1	4.08905	3.77729	13.5446	0.00132828	0.03462	85150	hypothetical protein	-	-	hypothetical_protein
Tatro_004633-T1	4.18933	4.92458	54.0876	2.46874e-07	0.000184991	319933	intracellular serine protease	-	Peptidase_S8	Peptidase_S8
Tatro_009209-T1	4.26839	4.6199	71.8709	2.41202e-08	4.82715e-05	88424	pyoverdine dityrosine biosynthesis	-	DIT1_PvcA,TauD	DIT1_PvcA
Tatro_011750-T1	4.61336	1.54778	13.3884	0.00182639	0.0407953	255992	hypothetical protein	-	2OG-Fe_Oxy_2	2OG-Fe_Oxy_2
Tatro_006515-T1	4.63294	2.40024	25.5188	4.78645e-05	0.00411189	84109	hypothetical protein	-	-	hypothetical_protein
Tatro_004635-T1	5.27249	4.12	48.0558	6.18097e-07	0.000319211	-	-	-	-	Ank_2
Tatro_005313-T1	5.59477	5.21757	87.2554	4.51838e-09	1.35431e-05	301725	beta-ig-h3 fasciclin	-	Fasciclin	Fasciclin
Tatro_011067-T1	5.6357	0.127283	14.305	0.00110885	0.0313546	45973	polyketide synthase	-	ADH_N,ADH_zinc_N,ADH_zinc_N_2,Acyl_transf_1,KAsynt_C_assoc,KR,Ketoacyl-synt_C,PP-binding,PS-DH,ketoacyl-synt	-
Tatro_007246-T1	5.77061	4.159	35.3366	5.78356e-06	0.00118195	299543	hydrophobin	-	Hydrophobin_2	Hydrophobin_2
Tatro_009648-T1	6.41154	-0.256552	22.5841	0.000110707	0.00711056	39831	integral membrane protein	-	MARVEL	MARVEL
Tatro_011903-T1	7.02996	-0.042592	22.6244	0.000109603	0.00709029	90244	hypothetical protein	-	Methyltransf_19	Methyltransf_19

## Sheet: dplp190vsdplpC
Δplp1_90min_injury vs Δplp1_control
Test for Differential Expression Relative to a Threshold (log2FC=0); upregulated and downregulated genes with a log2FC>|0.559| and FDR<0.05
ID	logFC	logCPM	F	PValue	FDR	JGI_ID_v2.0	Annotation	Preferred_name	PFAMs	pfam
Tatro_010804-T1	-6.66344	1.14827	18.2969	0.000375891	0.00698877	211357	polyketide synthase	-	ADH_N,ADH_zinc_N,ADH_zinc_N_2,Acyl_transf_1,KAsynt_C_assoc,KR,Ketoacyl-synt_C,Methyltransf_12,PP-binding,PS-DH,ketoacyl-synt	ketoacyl-synt
Tatro_007904-T1	-4.56075	0.0554003	26.8735	3.4839e-05	0.0012632	289105	feruloyl esterase b	-	Tannase	Tannase
Tatro_011077-T1	-4.28517	-0.0467132	10.8751	0.00363533	0.0353776	46393	fad binding domain protein	-	BBE,FAD_binding_4	FAD_binding_4
Tatro_010807-T1	-3.82672	0.771549	17.9139	0.000348447	0.00662418	52932	ochratoxin a non-ribosomal peptide synthetase	-	AMP-binding,NAD_binding_4,PP-binding	NAD_binding_4
Tatro_010893-T1	-3.67475	3.57625	64.4602	5.98878e-08	1.28217e-05	217206	exo-rhamnogalacturonase b	-	Glyco_hydro_28	Glyco_hydro_28
Tatro_006180-T1	-3.66828	2.8562	60.8612	9.58936e-08	1.7809e-05	84409	cytochrome c oxidase assembly protein	-	-	hypothetical_protein
Tatro_002627-T1	-3.35626	2.29981	20.4667	0.000171513	0.00395446	305582	tpa_inf: gpr1 fun34 -class plasma membrane protein	-	Grp1_Fun34_YaaH	Gpr1_Fun34_YaaH
Tatro_006513-T1	-3.03836	2.64114	23.4163	7.99152e-05	0.00223862	287499	hypothetical protein	-	-	hypothetical_protein
Tatro_004797-T1	-3.01094	0.318242	12.0549	0.00276177	0.0293891	19657	cellulose signalling related protein ooc1	-	-	hypothetical_protein
Tatro_000001-T1	-3.00983	2.72653	20.5348	0.000168406	0.00391293	288145	hypothetical protein	-	-	hypothetical_protein
Tatro_010359-T1	-2.92048	1.41429	34.8324	6.38519e-06	0.000372829	289607	short-chain dehydrogenase	-	adh_short	adh_short
Tatro_004627-T1	-2.84421	0.129512	29.7161	1.84195e-05	0.000781266	33844	high-affinity nicotinic acid transporter	-	MFS_1	MFS_1
Tatro_002822-T1	-2.80586	0.342806	22.0037	0.000114414	0.00293108	2771	hypothetical protein	-	HET	HET
Tatro_000365-T1	-2.75223	2.97311	12.8553	0.00166848	0.0207797	322621	ankyrin repeat protein	-	Ank_2,NACHT,PNP_UDP_1	PNP_UDP_1
Tatro_002031-T1	-2.69679	7.3297	59.717	1.11866e-07	2.0118e-05	129231	glutaminase	-	DUF1793,DUF4964,DUF4965,DUF5127	DUF5127
Tatro_004594-T1	-2.67855	1.5901	14.0552	0.00112548	0.0154038	285321	alcohol dehydrogenase	-	ADH_N,ADH_N_assoc,ADH_zinc_N	ADH_N
Tatro_002959-T1	-2.6588	1.25356	10.7888	0.00341551	0.0337498	218896	glyoxalase bleomycin resistance protein dioxygenase	-	Glyoxalase	hypothetical_protein
Tatro_007988-T1	-2.58716	0.626876	22.3479	0.000104718	0.00275329	211546	triacylglycerol lipase	-	COesterase	COesterase
Tatro_006512-T1	-2.51964	3.74619	41.703	1.78234e-06	0.000152637	-	-	-	Peptidase_S8	hypothetical_protein
Tatro_004576-T1	-2.46685	2.18011	23.2626	8.30491e-05	0.00230182	285336	extracellular lipase	-	COesterase	COesterase
Tatro_007325-T1	-2.38503	3.66316	24.3326	6.37224e-05	0.00192564	152183	alpha-ketoglutarate-dependent taurine dioxygenase	-	TauD	TauD
Tatro_006624-T1	-2.37848	-0.19325	9.40547	0.00569028	0.0481798	31104	high affinity methionine permease	-	AA_permease_2	AA_permease_2
Tatro_002163-T1	-2.378	2.1884	30.9149	1.42338e-05	0.000656362	296469	probable secreted protein- xanthan lyase related	-	FAD_oxidored	FAD_oxidored
Tatro_002794-T1	-2.3724	1.89604	18.6258	0.000284558	0.005636	-	-	-	NACHT	hypothetical_protein
Tatro_007991-T1	-2.36791	3.567	52.1772	3.27415e-07	4.6732e-05	297133	hypothetical protein	-	-	hypothetical_protein
Tatro_000364-T1	-2.32128	1.9255	9.34917	0.00581311	0.0489892	322622	aaa family protein	-	AAA	AAA
Tatro_001099-T1	-2.2796	4.40964	40.5818	2.17301e-06	0.000176033	223009	hypothetical protein	-	Aminotran_3	-
Tatro_000363-T1	-2.26614	5.53466	10.3325	0.00402996	0.0379449	302587	uncharacterized protein loc100274375 precursor	-	CFEM	CFEM
Tatro_011817-T1	-2.21334	0.603549	16.313	0.000557739	0.0094805	90169	glycerol uptake	-	MIP	MIP
Tatro_011424-T1	-2.21247	6.32295	31.9709	1.13995e-05	0.000576872	-	-	-	Ank_2,NACHT,PNP_UDP_1	PNP_UDP_1
Tatro_004301-T1	-2.21147	3.77445	124.849	1.74598e-10	2.24283e-07	34472	umta methyltransferase	-	Methyltransf_23,Methyltransf_25	Methyltransf_25
Tatro_001556-T1	-2.20573	4.31249	32.6032	1.0002e-05	0.000529045	127924	glycoside hydrolase family 54 protein	-	AbfB,ArabFuran-catal	ArabFuran-catal
Tatro_007992-T1	-2.1986	4.87777	47.9477	6.28812e-07	7.53904e-05	211541	rhs repeat protein	-	RHS_repeat	hypothetical_protein
Tatro_000002-T1	-2.18413	2.02868	18.7393	0.000275615	0.00553199	-	-	-	-	hypothetical_protein
Tatro_002331-T1	-2.17405	4.45913	39.134	2.8223e-06	0.000211484	-	-	-	Ank_2,NACHT,PNP_UDP_1	-
Tatro_010357-T1	-2.16825	4.05936	134.469	8.69865e-11	1.56907e-07	-	-	-	-	-
Tatro_003974-T1	-2.13855	0.433539	22.3184	0.000105511	0.00275943	225318	glycoside hydrolase family 43 protein	-	Glyco_hydro_43	Glyco_hydro_43
Tatro_009246-T1	-2.10645	4.42698	13.1059	0.00153481	0.0194381	152123	nad dependent epimerase dehydratase	-	Epimerase	-
Tatro_007632-T1	-2.07583	0.777973	14.9247	0.000853956	0.0126712	212181	ankyrin repeat-containing	-	Ank_2,HET	-
Tatro_001589-T1	-2.05922	1.93534	29.6852	1.85439e-05	0.00078285	285140	glycoside hydrolase family 76 protein	-	Glyco_hydro_76	Glyco_hydro_76
Tatro_000952-T1	-2.05423	3.8296	23.1045	8.64147e-05	0.00238356	300292	gpr1 family protein	-	Grp1_Fun34_YaaH	Gpr1_Fun34_YaaH
Tatro_003659-T1	-2.03716	4.86508	94.2831	2.27346e-09	1.70358e-06	286021	hypothetical protein	-	F-box	-
Tatro_002820-T1	-2.01702	4.11437	31.9084	1.15488e-05	0.000576872	-	-	-	-	hypothetical_protein
Tatro_010833-T1	-1.9864	3.33093	11.2513	0.00289637	0.0304254	291137	very large low complexity protein	-	DUF3638,DUF3645	DUF3638
Tatro_010182-T1	-1.96738	2.83402	24.8556	5.61162e-05	0.00177675	144050	sodium phosphate	-	PHO4	PHO4
Tatro_002208-T1	-1.95769	5.40075	131.85	1.04698e-10	1.56907e-07	92009	protein	-	-	-
Tatro_003826-T1	-1.95274	2.9519	21.2129	0.000140635	0.00343639	-	-	-	-	-
Tatro_001984-T1	-1.93697	5.04315	85.5451	5.37676e-09	2.58382e-06	288311	subtilisin-like protease	-	PA,Peptidase_S8,fn3_5	-
Tatro_002554-T1	-1.90856	0.295806	11.3661	0.00278139	0.0295447	305516	hypothetical protein	-	-	hypothetical_protein
Tatro_007826-T1	-1.90325	2.06662	24.3265	6.38169e-05	0.00192564	261131	oxidoreductase	-	NAD_binding_10,NmrA	NmrA
Tatro_011810-T1	-1.88261	1.71313	20.9762	0.000149715	0.00360921	186979	alpha-ketoglutarate-dependent sulfonate dioxygenase	-	TauD	TauD
Tatro_002770-T1	-1.87909	1.58784	20.3086	0.000178964	0.00401308	54532	mfs monosaccharide	-	Sugar_tr	-
Tatro_000880-T1	-1.85611	5.31556	17.1081	0.000440363	0.0079673	137809	alpha- -mannosidase family	-	Glyco_hydro_92	Glyco_hydro_92
Tatro_000773-T1	-1.83533	3.12715	46.6669	7.72381e-07	8.57438e-05	86846	dna photolyase	-	DNA_photolyase,FAD_binding_7	FAD_binding_7
Tatro_003610-T1	-1.83382	2.9695	58.1259	1.39105e-07	2.4526e-05	130788	alpha- -mannosidase family protein	-	Glyco_hydro_92	Glyco_hydro_92
Tatro_009227-T1	-1.82555	7.39625	82.4346	7.43161e-09	2.67824e-06	-	-	-	-	-
Tatro_001653-T1	-1.80847	0.626342	16.6065	0.000510834	0.00891927	224048	fungal specific transcription factor domain-containing protein	-	Fungal_trans	Fungal_trans
Tatro_001115-T1	-1.79706	5.87305	34.8819	6.32319e-06	0.000372713	300400	mitochondrial 2-oxoglutarate malate carrier protein	-	Mito_carr	Mito_carr
Tatro_000889-T1	-1.79099	2.75	11.5757	0.0025842	0.0279965	-	-	-	Ank_2,NACHT,PNP_UDP_1	WD40
Tatro_011194-T1	-1.77484	3.25849	10.2692	0.0041244	0.0384715	-	-	-	-	-
Tatro_002464-T1	-1.77409	4.22295	12.8722	0.00165904	0.0206908	-	-	-	TRI5	TRI5
Tatro_002357-T1	-1.77272	1.49309	9.5433	0.00540151	0.0467023	134170	ankyrin repeat domain-containing protein 28	-	Ank_2,Ank_3,Ank_4	Ank_2
Tatro_006520-T1	-1.75266	0.790019	9.80025	0.0049054	0.0435003	278433	pap2-domain-containing protein	-	PAP2	PAP2
Tatro_003167-T1	-1.73281	3.39584	20.8853	0.000153371	0.00365893	317495	lipase 3 precursor	-	COesterase	-
Tatro_005653-T1	-1.725	6.18188	64.1161	6.25898e-08	1.30518e-05	147737	isocitrate lyase	ICL1	ICL	ICL
Tatro_010806-T1	-1.70849	1.81902	12.97	0.00160579	0.0201948	314346	fmn-dependent dehydrogenase family protein	-	FMN_dh	-
Tatro_009150-T1	-1.70559	0.390802	11.2185	0.0029302	0.0306377	54981	alkaline serine protease	-	Pro-kuma_activ	Pro-kuma_activ
Tatro_004848-T1	-1.68976	9.92077	33.4946	8.33986e-06	0.000460074	301399	short-chain dehydrogenase reductase sdr	-	adh_short_C2	adh_short_C2
Tatro_008592-T1	-1.6814	6.419	133.716	9.17174e-11	1.56907e-07	297936	hypothetical protein	-	-	-
Tatro_010796-T1	-1.67022	6.12874	51.3079	3.73224e-07	5.0849e-05	297095	glycoside hydrolase family 45 protein	-	CBM_1,DPBB_1	CBM_1
Tatro_011414-T1	-1.66993	1.08707	12.3128	0.00200386	0.0236466	54811	aspergillopepsin-2	-	Peptidase_A4	Peptidase_A4
Tatro_000863-T1	-1.65183	4.76117	10.9304	0.00324641	0.0328374	300245	inorganic phosphate transporter pho84	-	Sugar_tr	Sugar_tr
Tatro_001226-T1	-1.64615	0.481309	9.34453	0.00582335	0.0490295	-	-	MUP3	AA_permease_2	-
Tatro_011909-T1	-1.64573	0.0047268	9.26853	0.00599416	0.0496298	44803	hypothetical protein	-	DUF3431	DUF3431
Tatro_011407-T1	-1.64404	2.54594	21.3133	0.000136969	0.00337432	303226	ankyrin repeat-containing	-	-	hypothetical_protein
Tatro_003634-T1	-1.62894	7.41192	94.7103	2.18347e-09	1.70358e-06	320712	chorismate mutase	ARO7	-	-
Tatro_001564-T1	-1.61109	5.23083	14.9378	0.000850446	0.0126609	138587	flavin-binding monooxygenase	-	FMO-like,Pyr_redox_2,Pyr_redox_3	Pyr_redox_3
Tatro_001100-T1	-1.60912	1.19754	14.7955	0.000889291	0.0129813	309446	fungal specific transcription factor domain-containing protein	-	Fungal_trans,Zn_clus	Fungal_trans
Tatro_011193-T1	-1.60808	5.59276	87.6532	4.34096e-09	2.43962e-06	298910	terpenoid synthase	-	TRI5	TRI5
Tatro_000355-T1	-1.60326	3.57865	23.898	7.09047e-05	0.00206335	41510	catechol dioxygenase	-	Dioxygenase_C,Dioxygenase_N	Dioxygenase_C
Tatro_002728-T1	-1.58495	5.38383	18.7227	0.000276906	0.00554553	314009	glycoside hydrolase family 18 protein	CHT2	CBM_1,CBM_19,Flocculin_t3,Glyco_hydro_18	Glyco_hydro_18
Tatro_000006-T1	-1.57725	2.24277	13.6618	0.0012784	0.0169298	-	-	-	-	TPR_12
Tatro_011195-T1	-1.57324	10.0178	63.9593	6.38658e-08	1.30518e-05	142072	aminoglycoside phosphotransferase	-	EcKinase	EcKL
Tatro_003089-T1	-1.56918	2.31023	22.8641	9.18195e-05	0.00250194	317556	hypothetical protein	-	-	-
Tatro_000944-T1	-1.55957	4.59349	30.9575	1.41057e-05	0.000656362	35700	secreted protein	-	DUF1524	DUF1524
Tatro_002930-T1	-1.55475	0.580507	9.6207	0.00524647	0.0457578	43400	zinc-binding alcohol	-	ADH_N,ADH_zinc_N	-
Tatro_000354-T1	-1.55346	1.56671	19.7233	0.000209807	0.00452418	41602	caib baif family enzyme	-	CoA_transf_3	CoA_transf_3
Tatro_007963-T1	-1.55312	9.66247	45.8463	8.83003e-07	9.67044e-05	297143	hypothetical protein	-	-	-
Tatro_003325-T1	-1.53991	1.78104	15.2336	0.000775543	0.0118802	132493	fad fmn-containing dehydrogenase	-	ALO,FAD_binding_4	FAD_binding_4
Tatro_005683-T1	-1.53816	5.19046	42.3959	1.57972e-06	0.000140642	29124	biogenesis of lysosome-related organelles complex 1 subunit kxd1	-	KxDL	-
Tatro_002681-T1	-1.53785	3.75767	22.1979	0.000108829	0.00282014	-	-	-	Ank_2,HET,WD40	WD40
Tatro_009228-T1	-1.53396	1.5445	13.2521	0.00146231	0.0188653	-	-	-	-	-
Tatro_011357-T1	-1.51452	1.96956	19.2013	0.000242263	0.00501943	-	-	-	Ank_2	-
Tatro_003816-T1	-1.51239	5.76076	20.2472	0.000181952	0.00404979	301150	secretory lipase family protein	-	LIP	LIP
Tatro_003291-T1	-1.50936	6.89562	48.9668	5.35364e-07	6.78028e-05	159580	killer kp4	-	Kp4	-
Tatro_008886-T1	-1.50616	0.759177	9.85638	0.00480384	0.0428165	305876	ankyrin repeat protein	-	Ank_2,Ank_4	Ank_2
Tatro_003979-T1	-1.50346	0.493535	9.99679	0.00455983	0.0414161	86053	hypothetical protein	-	AAA_18	hypothetical_protein
Tatro_006114-T1	-1.50147	2.02631	40.046	2.39201e-06	0.000192045	30057	aldehyde dehydrogenase	-	Aldedh	-
Tatro_001130-T1	-1.49795	4.98656	38.6622	3.07756e-06	0.000225437	150578	hypothetical protein	-	-	hypothetical_protein
Tatro_000590-T1	-1.48602	5.04722	17.9952	0.000340417	0.00649899	152839	short-chain dehydrogenases	-	adh_short,adh_short_C2	-
Tatro_009762-T1	-1.47623	2.92517	9.23613	0.00606865	0.0499535	37750	cytochrome p450 monooxygenase	-	p450	p450
Tatro_008849-T1	-1.47518	6.56207	42.1834	1.63904e-06	0.00014309	298306	hypothetical protein	-	DUF3605	-
Tatro_008779-T1	-1.47005	3.37299	68.2958	3.70502e-08	8.32889e-06	47707	fad binding domain protein	-	FAD_binding_4	-
Tatro_002652-T1	-1.46674	2.89799	15.2482	0.000772034	0.0118669	10225	nacht and wd40 domain protein	-	NACHT,NACHT_N,WD40	NACHT_N
Tatro_006355-T1	-1.45365	4.33786	10.0415	0.00448499	0.0408889	302304	cutinase	-	Cutinase	Cutinase
Tatro_005627-T1	-1.45119	5.50158	22.5741	9.8835e-05	0.00263716	162337	aaa family	-	AAA	AAA
Tatro_011586-T1	-1.44892	5.2784	50.9301	3.95278e-07	5.30498e-05	272281	hypothetical protein	-	-	-
Tatro_000358-T1	-1.4379	5.71728	14.6622	0.000927457	0.0134096	302591	amidohydrolase family protein	-	Amidohydro_2	Amidohydro_2
Tatro_002105-T1	-1.42438	2.64241	16.9713	0.000458457	0.00824489	-	-	-	DUF4419	DUF4419
Tatro_000425-T1	-1.41739	5.11813	36.1802	4.91084e-06	0.000315416	42544	glycerophosphoryl diester phosphodiesterase family protein	-	GDPD	-
Tatro_002804-T1	-1.41362	5.93702	21.9503	0.000116006	0.00296343	54570	peptidase m20 domain containing 2	-	-	hypothetical_protein
Tatro_011344-T1	-1.40981	3.00128	18.3783	0.000305185	0.00593988	282746	peptidase caspase catalytic subunit p20	-	Peptidase_C14	Peptidase_C14
Tatro_009014-T1	-1.40942	2.25476	30.2154	1.65317e-05	0.000722596	-	-	-	-	-
Tatro_005841-T1	-1.40838	3.40597	31.9329	1.14899e-05	0.000576872	228302	succinate fumarate mitochondrial transporter	SFC1	Mito_carr	Mito_carr
Tatro_001640-T1	-1.40678	3.3113	20.875	0.000153789	0.00365893	36554	beta-mannosidase	-	Glyco_hydro_2	Ig_mannosidase
Tatro_003061-T1	-1.39777	1.14286	11.108	0.00304726	0.0314232	195741	aminotransferase family protein	-	Aminotran_5,GGACT	-
Tatro_008261-T1	-1.39707	5.24019	24.8307	5.64554e-05	0.00178122	213674	integral membrane protein	-	TMEM135_C_rich	hypothetical_protein
Tatro_011766-T1	-1.39428	3.12921	20.8745	0.000153812	0.00365893	167710	hypothetical protein	-	-	hypothetical_protein
Tatro_000433-T1	-1.39428	4.3653	29.0762	2.11915e-05	0.000877392	313009	sulfite oxidase	-	Cyt-b5,FAD_binding_6,Mo-co_dimer,NAD_binding_1,Oxidored_molyb	-
Tatro_003064-T1	-1.39219	7.24384	22.8351	9.24942e-05	0.00251271	299186	paxu protein	-	DUF829	DUF829
Tatro_008414-T1	-1.39031	1.5078	9.36121	0.00578659	0.0488573	49527	inositol	-	MIOX	MIOX
Tatro_011096-T1	-1.38991	5.52455	157.176	1.96705e-11	1.56907e-07	46082	mfs transporter	-	MFS_1	MFS_1
Tatro_007366-T1	-1.3879	1.96916	15.3925	0.000738314	0.011486	39938	zinc-binding dehydrogenase	-	ADH_N_2,ADH_zinc_N	-
Tatro_006182-T1	-1.38749	3.12531	19.9069	0.000199547	0.00435517	287239	extracellular alkaline serine protease	-	Peptidase_S8	Peptidase_S8
Tatro_007727-T1	-1.38514	8.23894	70.6263	2.79537e-08	7.18171e-06	146044	branched-chain amino acid aminotransferase	-	Aminotran_4	-
Tatro_010888-T1	-1.37874	3.10089	17.1537	0.000434502	0.0078771	91076	cat eye syndrome critical region protein 5 precursor	-	Hydrolase_6,Hydrolase_like	-
Tatro_005625-T1	-1.37116	4.24876	34.7878	6.44157e-06	0.000373694	30874	major facilitator superfamily transporter	-	MFS_1	MFS_1
Tatro_003111-T1	-1.37035	1.83871	12.7379	0.00173547	0.021348	-	-	-	CorA	-
Tatro_008543-T1	-1.35438	5.0419	16.0999	0.000594747	0.00999619	255242	ubie coq5	-	Methyltransf_31	Methyltransf_31
Tatro_006372-T1	-1.33224	3.32064	13.6991	0.00126296	0.0168246	-	-	-	-	hypothetical_protein
Tatro_005912-T1	-1.33044	5.12295	45.7803	8.92623e-07	9.67044e-05	162247	calpain family cysteine protease	-	Peptidase_C2	Peptidase_C2
Tatro_000382-T1	-1.32188	2.6871	21.8641	0.000118625	0.00300472	-	-	-	AAA_16	Ank_4
Tatro_002140-T1	-1.32162	8.73775	27.8871	2.76355e-05	0.00105744	209248	peptidase s41 family protein	-	Peptidase_S41	-
Tatro_000312-T1	-1.3195	4.05508	30.4834	1.56067e-05	0.000695959	180413	duf614 domain protein	-	PLAC8	PLAC8
Tatro_005569-T1	-1.31011	3.51339	44.8181	1.04671e-06	0.000103429	32298	alpha-n-	-	NAGLU,NAGLU_C,NAGLU_N	-
Tatro_010229-T1	-1.30691	1.17138	9.69717	0.0050981	0.0447677	212859	-dichlorophenol 6-monooxygenase	-	FAD_binding_3	FAD_binding_3
Tatro_004216-T1	-1.29944	6.94077	15.5929	0.000694134	0.0110396	177132	short chain dehydrogenase	-	adh_short	adh_short
Tatro_006162-T1	-1.29511	1.02984	12.1937	0.00254831	0.027713	-	-	-	PNP_UDP_1	hypothetical_protein
Tatro_007897-T1	-1.28071	1.34083	10.3956	0.00393825	0.0372373	90465	short-chain dehydrogenase reductase sdr	-	adh_short	adh_short
Tatro_006181-T1	-1.2797	4.41795	44.9013	1.03229e-06	0.000103298	84408	ankyrin repeat protein	-	Ank_2	hypothetical_protein
Tatro_003971-T1	-1.27961	6.4601	54.8241	2.21843e-07	3.40515e-05	79540	aldolase citrate lyase family protein	-	HpcH_HpaI	-
Tatro_002173-T1	-1.26887	11.3999	57.0296	1.62063e-07	2.69865e-05	47858	pyoverdine dityrosine biosynthesis	-	DIT1_PvcA,TauD	-
Tatro_007063-T1	-1.26804	6.72042	71.3771	2.55678e-08	6.76194e-06	161985	histone deacetylase	HOS3	Hist_deacetyl	-
Tatro_006704-T1	-1.26703	3.11096	22.2453	0.000107512	0.00279406	273644	aerobactin siderophore biosynthesis protein iucb	-	Acetyltransf_8	Acetyltransf_8
Tatro_005200-T1	-1.2608	4.96766	12.9011	0.0016431	0.0205205	-	-	-	-	-
Tatro_007605-T1	-1.25798	10.0993	48.8076	5.48904e-07	6.8552e-05	297301	hypothetical protein	-	-	hypothetical_protein
Tatro_004345-T1	-1.25517	1.93679	18.0603	0.000334127	0.00640613	-	-	-	-	hypothetical_protein
Tatro_006301-T1	-1.25284	3.66313	10.527	0.00375436	0.0362223	206189	mitochondrial chaperone bcs1	-	AAA,BCS1_N	BCS1_N
Tatro_010931-T1	-1.24899	4.96973	26.9629	3.4127e-05	0.00124744	-	-	-	-	-
Tatro_000400-T1	-1.24132	3.02363	13.8778	0.00119179	0.016052	322594	amp-binding enzyme	FAT1	AMP-binding,AMP-binding_C	AMP-binding
Tatro_008846-T1	-1.23954	2.90146	17.7231	0.000368135	0.00695038	298300	hypothetical protein	-	-	-
Tatro_004765-T1	-1.2359	1.91699	14.9753	0.000840544	0.0125551	131190	nad dependent epimerase dehydratase family protein	-	Epimerase	-
Tatro_002030-T1	-1.22982	7.30671	28.1927	2.57962e-05	0.00101736	302903	hypothetical protein	-	-	-
Tatro_004055-T1	-1.22688	3.43233	25.7996	4.47798e-05	0.00150246	320365	hypothetical protein	-	-	hypothetical_protein
Tatro_000873-T1	-1.22558	4.60224	13.1662	0.00150442	0.0192978	319185	ferric-chelate reductase	-	FAD_binding_8,Ferric_reduct,NAD_binding_6	Ferric_reduct
Tatro_009512-T1	-1.21417	7.32768	11.8655	0.00233652	0.0262953	39327	mip family channel protein	FPS1	MIP	MIP
Tatro_006170-T1	-1.20951	5.97335	55.3585	2.05419e-07	3.24058e-05	134727	lysine decarboxylase-like protein	-	Lysine_decarbox	-
Tatro_005537-T1	-1.20875	6.32117	21.6142	0.000126591	0.00318852	135389	pyrroline-5-carboxylate reductase	PRO3	F420_oxidored,P5CR_dimer	P5CR_dimer
Tatro_001227-T1	-1.20561	5.50329	44.9017	1.03224e-06	0.000103298	79307	arginase-like protein	-	-	-
Tatro_007889-T1	-1.19645	3.23243	18.5828	0.00028803	0.00567225	233740	esterase	-	Abhydrolase_3	-
Tatro_009499-T1	-1.19356	3.93518	26.0503	4.22084e-05	0.00144311	-	-	-	SLAC1	SLAC1
Tatro_008026-T1	-1.18993	10.3838	47.369	6.89707e-07	8.16032e-05	297121	fatty acid desaturase	-	DUF3474,FA_desaturase	-
Tatro_005628-T1	-1.1889	3.73118	36.3818	4.72431e-06	0.000307833	321531	hypothetical protein	-	-	hypothetical_protein
Tatro_011587-T1	-1.18619	4.35198	23.6115	7.61207e-05	0.00216607	-	-	-	GGACT	-
Tatro_011449-T1	-1.18121	3.34215	23.9522	6.99627e-05	0.00204255	94241	hypothetical protein	-	-	-
Tatro_001325-T1	-1.17334	5.71965	24.1843	6.608e-05	0.00196285	257872	hypothetical protein	-	-	-
Tatro_000280-T1	-1.16638	3.33775	9.24098	0.00605743	0.0499535	42245	digeranylgeranylglyceryl phosphate synthase	-	UbiA	UbiA
Tatro_000356-T1	-1.16576	6.03024	12.5826	0.00182864	0.0221307	89308	salicylate hydroxylase	-	FAD_binding_3,NAD_binding_8	FAD_binding_3
Tatro_006774-T1	-1.16285	3.90871	23.837	7.19817e-05	0.00208793	-	-	-	Ank_2,HET	-
Tatro_008346-T1	-1.16208	6.69314	28.1406	2.61003e-05	0.00102054	297798	cap-gly domain-containing protein	-	CAP_GLY,Ubiquitin_2	-
Tatro_008848-T1	-1.15942	10.2067	33.2262	8.80619e-06	0.000479911	298303	utp-glucose-1-phosphate uridylyltransferase	UGP1	UDPGP	UDPGP
Tatro_008910-T1	-1.15912	5.58344	61.8184	8.4439e-08	1.6506e-05	155142	hypothetical protein	-	-	-
Tatro_006435-T1	-1.15871	4.45347	30.4748	1.56355e-05	0.000695959	77540	glycoside hydrolase family 81 protein	-	Glyco_hydro_81	Glyco_hydro81C
Tatro_001826-T1	-1.15775	4.76414	15.434	0.000728911	0.0114083	260353	thiol methyltransferase	-	-	hypothetical_protein
Tatro_010362-T1	-1.15629	5.16761	28.395	2.46528e-05	0.000985236	-	-	-	-	Pkinase
Tatro_000990-T1	-1.15471	3.40769	14.0981	0.00111006	0.0152659	167740	hypothetical protein	-	-	-
Tatro_009973-T1	-1.15202	4.07288	17.6645	0.000374424	0.00698877	292870	ferric reductase like transmembrane component	-	FAD_binding_8,Ferric_reduct,NAD_binding_6	NAD_binding_6
Tatro_007492-T1	-1.15185	4.20983	53.9524	2.51797e-07	3.71173e-05	83012	sucrose transport protein	-	MFS_2	-
Tatro_000284-T1	-1.14825	7.97091	18.5797	0.00028828	0.00567225	302649	mitochondrial phosphate carrier protein	-	-	-
Tatro_008221-T1	-1.14397	6.49084	14.3711	0.00101719	0.0143815	213603	camp-mediated signaling protein sok1	SOK1	Tcp11	-
Tatro_004329-T1	-1.13995	3.84093	21.4783	0.000131168	0.00326722	300839	hypothetical protein	-	-	-
Tatro_005906-T1	-1.13518	4.37922	39.545	2.61871e-06	0.00020476	127052	hypothetical protein	-	-	hypothetical_protein
Tatro_007533-T1	-1.13438	5.68407	25.0511	5.35323e-05	0.00172531	289358	hypothetical protein	-	-	-
Tatro_002578-T1	-1.13406	7.92563	26.1462	4.1268e-05	0.00141634	298095	hypothetical protein	-	-	hypothetical_protein
Tatro_001561-T1	-1.13198	1.20935	11.6321	0.0025338	0.027713	293694	cytoplasmic protein	-	-	hypothetical_protein
Tatro_010003-T1	-1.13022	3.45774	19.0244	0.000254479	0.0051771	183615	sulfate transporter	-	MFS_MOT1	MFS_MOT1
Tatro_006360-T1	-1.12219	3.79447	31.6718	1.21338e-05	0.000589766	322122	kievitone hydratase	-	CrtC,Lipocalin_9	-
Tatro_004344-T1	-1.11851	4.92147	39.242	2.76718e-06	0.000210869	-	-	-	-	hypothetical_protein
Tatro_010028-T1	-1.11405	5.63529	40.5904	2.16969e-06	0.000176033	-	-	-	-	-
Tatro_006222-T1	-1.11334	3.58811	19.4445	0.000226506	0.00476989	322010	s8 family peptidase	-	Peptidase_S8	Peptidase_S8
Tatro_005482-T1	-1.11244	8.74687	29.0592	2.12713e-05	0.000877392	-	-	ain1	CH,EFhand_Ca_insen	CH
Tatro_009010-T1	-1.10455	7.66365	17.6762	0.000373163	0.00698877	298410	transcription factor bzip	-	-	-
Tatro_000689-T1	-1.10344	7.24816	43.9968	1.20136e-06	0.000113711	78950	integral membrane protein	-	DUF2427,Ytp1	-
Tatro_003279-T1	-1.10023	5.80858	24.161	6.64585e-05	0.00196577	80781	dicarboxylate carrier protein	2001-12-01	Mito_carr	-
Tatro_006115-T1	-1.09307	2.64892	11.706	0.00246945	0.0272124	-	-	-	Fungal_trans,Zn_clus	Fungal_trans
Tatro_004629-T1	-1.08688	2.67799	9.60383	0.00527984	0.0460042	86591	3-hydroxyacyl- dehydrogenase	-	3HCDH,3HCDH_N	-
Tatro_009267-T1	-1.08472	5.4669	18.2242	0.000318849	0.00617908	283780	hypothetical protein	-	-	-
Tatro_005746-T1	-1.08146	7.42412	11.4158	0.00273321	0.0291376	-	-	-	bZIP_2	-
Tatro_011904-T1	-1.07457	8.13441	12.9603	0.001611	0.020232	291077	fad binding domain-containing protein	-	FAD_binding_3	FAD_binding_3
Tatro_000313-T1	-1.07269	3.46134	14.8258	0.000880862	0.0129423	287903	endo-beta- -galactanase	-	Glyco_hydr_30_2	Glyco_hydr_30_2
Tatro_007706-T1	-1.07214	5.70984	32.4829	1.02528e-05	0.000536005	314676	f-box domain-containing protein	-	F-box-like	-
Tatro_011124-T1	-1.07152	8.59671	14.8049	0.000886681	0.0129703	298882	set domain-containing protein	-	SET	-
Tatro_007264-T1	-1.07135	6.08857	119.979	2.52889e-10	2.84247e-07	173070	hypothetical protein	-	HAUS6_N	-
Tatro_000624-T1	-1.07121	3.25982	16.0841	0.000597612	0.0100061	152800	mfs	-	MFS_1	-
Tatro_010442-T1	-1.06499	5.30573	20.3759	0.00017575	0.00399369	254905	endonuclease exonuclease phosphatase family protein	-	Exo_endo_phos	-
Tatro_008342-T1	-1.06302	6.8923	12.9023	0.00164246	0.0205205	289913	myb dna-binding domain protein	-	Myb_DNA-binding	-
Tatro_011396-T1	-1.05048	3.0015	15.902	0.000631555	0.0103442	83873	extracellular	-	Glyco_hydro_28	Glyco_hydro_28
Tatro_007083-T1	-1.04911	5.02238	44.892	1.0339e-06	0.000103298	283530	g-protein beta wd-40 repeats containing	-	AAA_16,NACHT,PNP_UDP_1,WD40	WD40
Tatro_002584-T1	-1.04851	3.92815	14.3329	0.00102964	0.0145345	53756	p-hydroxylaminobenzoate lyase	-	DUF4863	-
Tatro_005922-T1	-1.04372	4.78557	38.4286	3.21315e-06	0.000231141	134980	hypothetical protein	-	-	-
Tatro_006350-T1	-1.04331	4.27337	10.9271	0.00325026	0.0328374	-	-	-	CorA,DUF676	CorA
Tatro_008968-T1	-1.03556	8.46071	82.4161	7.44617e-09	2.67824e-06	298382	ww-domain ligand protein	-	-	hypothetical_protein
Tatro_005566-T1	-1.03399	3.87181	12.1159	0.00214335	0.0248683	130396	multidrug resistant protein	NAG4	MFS_1	-
Tatro_010908-T1	-1.03057	4.48213	23.397	8.03016e-05	0.00224246	-	-	-	-	-
Tatro_009484-T1	-1.02638	4.98712	33.8111	7.8246e-06	0.000437011	39549	siderophore iron transporter	-	MFS_1,TRI12	MFS_1
Tatro_005943-T1	-1.02451	4.87481	13.4895	0.00135244	0.0176249	-	-	-	CFEM	CFEM
Tatro_003759-T1	-1.02343	4.04082	26.8902	3.47044e-05	0.0012632	294379	hypothetical protein	-	F-box-like	-
Tatro_011562-T1	-1.01827	7.27997	30.1073	1.69219e-05	0.000731546	216336	acylamide-delta3 -desaturase	-	FA_desaturase	-
Tatro_009248-T1	-1.01733	5.28902	10.9241	0.0032538	0.0328374	256937	oxidoreductase -like protein	-	NmrA	NmrA
Tatro_010783-T1	-1.01292	5.28687	12.2077	0.00207705	0.0243823	133938	glutathione s-	-	GST_C_2,GST_N_3	GST_N_3
Tatro_005606-T1	-1.00995	5.94804	35.3255	5.79609e-06	0.000354733	249820	mucin-like protein	STB3	Stb3	-
Tatro_006625-T1	-1.00831	3.4764	17.2811	0.000418594	0.00763489	28910	family taurine catabolism dioxygenase	-	TauD	TauD
Tatro_011416-T1	-1.00236	4.19684	10.9471	0.00322709	0.0328318	-	-	-	-	hypothetical_protein
Tatro_000281-T1	-0.9931	7.11505	10.5278	0.00375318	0.0362223	42070	fad fmn-containing isoamyl alcohol oxidase	-	BBE,FAD_binding_4	FAD_binding_4
Tatro_001768-T1	-0.98848	4.7374	61.8901	8.36427e-08	1.6506e-05	303059	fas1 domain-containing protein	-	Fasciclin	-
Tatro_006591-T1	-0.987623	4.76925	12.9352	0.0016245	0.0203731	146811	exported protein	-	Glyco_hydro_127	-
Tatro_000868-T1	-0.96633	2.1052	15.0748	0.000814805	0.0123138	222553	integral membrane protein	-	-	-
Tatro_004070-T1	-0.965508	1.77416	18.753	0.000274562	0.00552319	-	-	-	-	hypothetical_protein
Tatro_002703-T1	-0.962839	3.15957	12.0983	0.00215635	0.0248788	316032	methionine synthase vitamin-b12 independent	-	-	hypothetical_protein
Tatro_001937-T1	-0.957508	3.04338	18.483	0.000296268	0.00581668	91768	amidohydrolase family protein	-	Amidohydro_1	Amidohydro_1
Tatro_005885-T1	-0.957022	3.85942	21.8952	0.000117673	0.00298904	295401	pyridine nucleotide-disulfide	-	Pyr_redox_2	Pyr_redox_2
Tatro_001670-T1	-0.956224	5.48981	15.1208	0.000803226	0.012221	-	-	-	-	HET
Tatro_001578-T1	-0.952294	6.66598	13.4155	0.0013857	0.0179801	300671	homoserine acetyltransferase family protein	-	Abhydrolase_1	-
Tatro_001182-T1	-0.94776	7.42186	22.7562	9.43646e-05	0.00254813	146283	methyl transferase-like protein	-	CMAS,Methyltransf_23,Methyltransf_25	-
Tatro_009558-T1	-0.946087	6.92094	68.4977	3.61461e-08	8.32889e-06	299750	amidohydrolase family protein	LRA2	Amidohydro_2	-
Tatro_009182-T1	-0.945042	4.58451	12.1576	0.00211294	0.0246428	210297	class iii chitinase 2	-	CBM_1,Glyco_hydro_18	Glyco_hydro_18
Tatro_007298-T1	-0.942082	5.04145	9.2707	0.00598921	0.0496298	139690	family taurine catabolism dioxygenase	-	TauD	TauD
Tatro_004674-T1	-0.938088	6.71537	48.0604	6.17652e-07	7.53904e-05	34271	major facilitator superfamily transporter	-	MFS_1	-
Tatro_001265-T1	-0.937416	4.09139	18.1676	0.000324036	0.00623925	87275	rta1 like protein	-	RTA1	-
Tatro_002600-T1	-0.936575	9.54957	11.0605	0.00309922	0.0317044	298116	acid proteinase	-	Peptidase_A4	Peptidase_A4
Tatro_005907-T1	-0.934789	8.79462	38.9344	2.92733e-06	0.000217542	77873	glutathione s-	-	GST_C_3,GST_N	-
Tatro_005358-T1	-0.932594	9.79267	46.7734	7.59177e-07	8.53315e-05	135603	phosphoglucomutase 2	PGM2	PGM_PMM_I,PGM_PMM_II,PGM_PMM_III,PGM_PMM_IV	-
Tatro_003628-T1	-0.930029	5.68735	13.1751	0.00150003	0.019269	286043	zinc finger protein	-	-	-
Tatro_007244-T1	-0.929609	5.48995	30.1867	1.66345e-05	0.000722596	40825	phenylacrylic acid decarboxylase	PAD1	Flavoprotein	-
Tatro_004053-T1	-0.929298	3.68455	10.9284	0.00324876	0.0328374	-	-	-	-	-
Tatro_007756-T1	-0.925444	5.13005	14.3193	0.00103413	0.0145523	254555	bzip transcription	-	DUF2205	-
Tatro_004378-T1	-0.924227	5.87217	38.1623	3.37579e-06	0.000239713	300813	hypothetical protein	-	-	-
Tatro_001520-T1	-0.922793	3.64339	10.0609	0.00445296	0.0406921	293679	alpha-acetolactate decarboxylase	-	AAL_decarboxy	AAL_decarboxy
Tatro_004534-T1	-0.922654	4.50731	24.9122	5.53542e-05	0.00176505	320003	hypothetical protein	-	-	-
Tatro_001739-T1	-0.917025	8.6107	27.7581	2.8454e-05	0.00107504	303080	acetyl- acetyltransferase	ERG10	Thiolase_C,Thiolase_N	-
Tatro_011588-T1	-0.91547	4.36665	10.0021	0.00455082	0.0413762	306187	swim zinc finger domain protein	-	Amidoligase_2	Amidoligase_2
Tatro_005882-T1	-0.915256	5.39534	23.8101	7.2463e-05	0.00209514	147496	high affinity zinc ion	-	Zip	Zip
Tatro_008002-T1	-0.9131	9.19256	13.6809	0.00127049	0.016885	297129	hypothetical protein	-	-	hypothetical_protein
Tatro_000531-T1	-0.912218	6.83196	25.4284	4.89074e-05	0.0016109	140398	choline-sulfatase	-	Choline_sulf_C,Sulfatase	-
Tatro_000243-T1	-0.911369	7.55635	16.5946	0.000512643	0.0089335	140671	s-adenosylmethionine:diacylglycerol 3-amino-3-carboxypropyl transferase btaa	-	DUF3419,Methyltransf_23,Methyltransf_25,Methyltransf_31	DUF3419
Tatro_000360-T1	-0.907577	5.58997	60.8149	9.64899e-08	1.7809e-05	89305	msf membrane transporter	-	MFS_1	MFS_1
Tatro_004057-T1	-0.905498	5.16817	22.6716	9.64121e-05	0.00259562	167795	hypothetical protein	-	-	-
Tatro_010444-T1	-0.900531	3.86258	14.6265	0.000937984	0.0135166	315186	hypothetical protein	-	-	hypothetical_protein
Tatro_010483-T1	-0.900189	3.22212	21.5252	0.000129569	0.00324751	315216	serine threonine protein kinase	-	Ank_2,Pkinase	Ank_2
Tatro_000233-T1	-0.89516	6.65193	30.7924	1.46095e-05	0.000667213	230711	calcium proton exchanger	-	Na_Ca_ex	-
Tatro_008206-T1	-0.892312	6.07779	12.1118	0.00214641	0.0248718	82465	iron permease ftr1 family protein	FTR1	FTR1	-
Tatro_009514-T1	-0.891278	5.04098	22.0481	0.000113111	0.00291431	79977	glycerol-3-phosphate dehydrogenase	GUT2	DAO,DAO_C,EF-hand_7	-
Tatro_011862-T1	-0.890907	7.39079	82.5244	7.36155e-09	2.67824e-06	316741	ser thr protein phosphatase family	-	Metallophos	-
Tatro_005583-T1	-0.889883	5.25806	21.0421	0.000147124	0.00355678	301865	hypothetical protein	-	-	hypothetical_protein
Tatro_006456-T1	-0.884047	5.76699	38.1467	3.38563e-06	0.000239713	30423	platelet-activating factor acetylhydrolase	-	PAF-AH_p_II	-
Tatro_002086-T1	-0.879998	4.64023	20.3231	0.000178265	0.0040074	302872	serine threonine protein kinase	-	FHA	-
Tatro_006405-T1	-0.879035	4.69236	28.664	2.32171e-05	0.000939486	287414	peptidase s8 subtilisin kexin sedolisin	-	Peptidase_S8	Peptidase_S8
Tatro_004608-T1	-0.878752	5.32837	11.9801	0.00224587	0.0256336	-	-	-	Peptidase_S8	Peptidase_S8
Tatro_002387-T1	-0.878472	7.88895	72.988	2.11649e-08	5.7671e-06	298014	autophagy related lipase	ATG15	Lipase_3	-
Tatro_011574-T1	-0.877999	6.30523	10.884	0.00330084	0.0330894	193414	ab-hydrolase associated lipase region	TGL1	Abhydro_lipase,Abhydrolase_1	-
Tatro_000802-T1	-0.877346	7.01985	43.0569	1.40967e-06	0.000129345	35649	glycoside hydrolase family 5 protein	-	Cellulase	-
Tatro_002639-T1	-0.87543	6.05973	17.5434	0.000387802	0.00718992	158165	hormone-sensitive lipase	-	Abhydrolase_3	-
Tatro_003381-T1	-0.87516	6.7909	38.6513	3.08371e-06	0.000225437	218183	carnitine acetyl transferase	YAT1	Carn_acyltransf	-
Tatro_008420-T1	-0.874603	3.21011	15.0894	0.000811125	0.0122995	305022	hypothetical protein	-	-	hypothetical_protein
Tatro_006703-T1	-0.873776	3.86445	15.9111	0.000629802	0.0103343	152707	amp-binding enzyme	-	AMP-binding,AMP-binding_C	AMP-binding
Tatro_000092-T1	-0.870336	7.42961	35.8129	5.27167e-06	0.000329935	302762	udp-n-acetylglucosamine pyrophosphorylase	UAP1	UDPGP	-
Tatro_003341-T1	-0.87	8.44956	19.0028	0.000256017	0.00519662	317357	gtpase-activating protein gyp5	-	RabGAP-TBC	-
Tatro_011385-T1	-0.866535	8.36095	22.4634	0.000101668	0.00269675	296851	delta fatty acid desaturase	-	DUF3474,FA_desaturase	-
Tatro_001054-T1	-0.864639	6.56098	68.6053	3.56746e-08	8.32889e-06	177983	pathogenicity protein	-	TB2_DP1_HVA22	-
Tatro_002141-T1	-0.864355	6.42853	9.52066	0.00544782	0.0468506	156007	integral membrane protein	-	SUR7	SUR7
Tatro_007564-T1	-0.863256	2.19862	10.8853	0.00329924	0.0330894	-	-	-	BTB	hypothetical_protein
Tatro_000597-T1	-0.86135	4.06955	16.8715	0.000472183	0.00839104	268498	nad-dependent malic enzyme	MAE1	Malic_M,malic	-
Tatro_009421-T1	-0.860538	4.67257	14.0791	0.00111686	0.0153092	39133	membrane transporter	-	MFS_1,Sugar_tr	MFS_1
Tatro_007827-T1	-0.859578	8.02804	30.7443	1.47601e-05	0.000668487	154302	glycogen debranching enzyme	GDB1	GDE_C,hDGE_amylase,hGDE_N,hGDE_central	-
Tatro_002336-T1	-0.857347	5.29677	19.1447	0.000246102	0.00506396	214542	uncharacterized oxidoreductase	-	Epimerase	Epimerase
Tatro_009532-T1	-0.856656	6.6819	13.1128	0.00153131	0.0194381	146350	nadh-cytochrome b5	-	Mo-co_dimer,Oxidored_molyb	Oxidored_molyb
Tatro_007830-T1	-0.853425	6.6632	36.4573	4.65645e-06	0.000305626	289152	cefp protein	-	PHM7_cyt,RSN1_7TM,RSN1_TM	-
Tatro_005423-T1	-0.851664	3.99339	12.074	0.0021744	0.0250028	207350	hypothetical protein	-	ChaC	-
Tatro_010396-T1	-0.850311	3.11152	11.414	0.00273489	0.0291376	156798	enoyl- hydratase isomerase	-	-	ECH_1
Tatro_006706-T1	-0.848902	3.2194	14.1216	0.00110169	0.0151939	80347	pyridine nucleotide-disulfide oxidoreductase amid-	-	Pyr_redox_2	Pyr_redox_2
Tatro_002789-T1	-0.848211	8.43933	20.9367	0.00015129	0.00362774	145887	tyrosyl-trna synthetase	TYS1	tRNA-synt_1b	-
[truncated: 542 more rows]

## Sheet: dplp14vsdplp1C
Δplp1_4h_injury vs Δplp1_control
[truncated: 626 more rows]
