# Supplementary material for: LOX1- and PLP1-dependent transcriptional reprogramming is essential for injury-induced conidiophore development in a filamentous fungus
Source: Microbiol Spectr. 2023 Nov 9;11(6):e02607-23. doi: 10.1128/spectrum.02607-23 (PMC10714772; doi:10.1128/spectrum.02607-23)
Supplement: Data Set S2 — Supplementary Data Set 2. Enrichment analysis of Biological Process GO terms shared between Δlox1 injury - Δlox1 and Δplp1 injury - Δplp1 control. [file spectrum.02607-23-s0002.xlsx]

## Sheet: Up90_shared
Biological Process enrichment analysis of upregulated genes shared between Δlox1_90'-Δlox1_C and Δplp1_90'-Δplp1_C
P value <0.05
ID	Description	GeneRatio	BgRatio	pvalue	p.adjust	qvalue	geneID	Count
GO:0006487	protein N-linked glycosylation	2/23	4/3204	0.000293255990516211	0.000293255990516211	0.0216083361432998	Tatro_001728-T1/Tatro_011789-T1	2
GO:0006486	protein glycosylation	2/23	14/3204	0.0042574187226884	0.0042574187226884	0.0683468762224525	Tatro_001728-T1/Tatro_011789-T1	2
GO:0043413	macromolecule glycosylation	2/23	14/3204	0.0042574187226884	0.0042574187226884	0.0683468762224525	Tatro_001728-T1/Tatro_011789-T1	2
GO:0009100	glycoprotein metabolic process	2/23	16/3204	0.00556538849239971	0.00556538849239971	0.0683468762224525	Tatro_001728-T1/Tatro_011789-T1	2
GO:0009101	glycoprotein biosynthetic process	2/23	16/3204	0.00556538849239971	0.00556538849239971	0.0683468762224525	Tatro_001728-T1/Tatro_011789-T1	2
GO:0070085	glycosylation	2/23	16/3204	0.00556538849239971	0.00556538849239971	0.0683468762224525	Tatro_001728-T1/Tatro_011789-T1	2
GO:0045454	cell redox homeostasis	2/23	18/3204	0.00703424415648568	0.00703424415648568	0.0740446753314282	Tatro_009798-T1/Tatro_008457-T1	2
GO:0019725	cellular homeostasis	2/23	24/3204	0.0123619093617843	0.0123619093617843	0.101816390650382	Tatro_009798-T1/Tatro_008457-T1	2
GO:1901137	carbohydrate derivative biosynthetic process	3/23	69/3204	0.0124361448580109	0.0124361448580109	0.101816390650382	Tatro_000974-T1/Tatro_001728-T1/Tatro_011789-T1	3
GO:0042592	homeostatic process	2/23	26/3204	0.014430512645126	0.014430512645126	0.102131899423702	Tatro_009798-T1/Tatro_008457-T1	2
GO:0005975	carbohydrate metabolic process	5/23	212/3204	0.0152468335568241	0.0152468335568241	0.102131899423702	Tatro_001484-T1/Tatro_001862-T1/Tatro_010206-T1/Tatro_003563-T1/Tatro_011133-T1	5
GO:0016125	sterol metabolic process	1/23	4/3204	0.0284195619381842	0.0284195619381842	0.17450608207657	Tatro_010662-T1	1
GO:0065008	regulation of biological quality	2/23	39/3204	0.0310972954662243	0.0310972954662243	0.176259974302486	Tatro_009798-T1/Tatro_008457-T1	2

## Sheet: Down90_shared
Biological Process enrichment analysis of downregulated genes shared between Δlox1_90'-Δlox1_C and Δplp1_90'-Δplp1_C
P value <0.01
ID	Description	GeneRatio	BgRatio	pvalue	p.adjust	qvalue	geneID	Count
GO:0006928	movement of cell or subcellular component	3/49	12/3204	0.000671450115259738	0.000671450115259738	0.0869351201862609	Tatro_008551-T1/Tatro_009785-T1/Tatro_009673-T1	3
GO:0007018	microtubule-based movement	2/49	11/3204	0.0115417072189805	0.0115417072189805	0.0990045338064261	Tatro_008551-T1/Tatro_009673-T1	2
GO:0006556	S-adenosylmethionine biosynthetic process	1/49	1/3204	0.0152933832709113	0.0152933832709113	0.0990045338064261	Tatro_005399-T1	1
GO:0006636	unsaturated fatty acid biosynthetic process	1/49	1/3204	0.0152933832709113	0.0152933832709113	0.0990045338064261	Tatro_003760-T1	1
GO:0006654	phosphatidic acid biosynthetic process	1/49	1/3204	0.0152933832709113	0.0152933832709113	0.0990045338064261	Tatro_009785-T1	1
GO:0006909	phagocytosis	1/49	1/3204	0.0152933832709113	0.0152933832709113	0.0990045338064261	Tatro_009785-T1	1
GO:0016477	cell migration	1/49	1/3204	0.0152933832709113	0.0152933832709113	0.0990045338064261	Tatro_009785-T1	1
GO:0030334	regulation of cell migration	1/49	1/3204	0.0152933832709113	0.0152933832709113	0.0990045338064261	Tatro_009785-T1	1
GO:0033559	unsaturated fatty acid metabolic process	1/49	1/3204	0.0152933832709113	0.0152933832709113	0.0990045338064261	Tatro_003760-T1	1
GO:0040011	locomotion	1/49	1/3204	0.0152933832709113	0.0152933832709113	0.0990045338064261	Tatro_009785-T1	1
GO:0040012	regulation of locomotion	1/49	1/3204	0.0152933832709113	0.0152933832709113	0.0990045338064261	Tatro_009785-T1	1
GO:0046473	phosphatidic acid metabolic process	1/49	1/3204	0.0152933832709113	0.0152933832709113	0.0990045338064261	Tatro_009785-T1	1
GO:0046500	S-adenosylmethionine metabolic process	1/49	1/3204	0.0152933832709113	0.0152933832709113	0.0990045338064261	Tatro_005399-T1	1
GO:0048017	inositol lipid-mediated signaling	1/49	1/3204	0.0152933832709113	0.0152933832709113	0.0990045338064261	Tatro_009785-T1	1
GO:0048870	cell motility	1/49	1/3204	0.0152933832709113	0.0152933832709113	0.0990045338064261	Tatro_009785-T1	1
GO:0050764	regulation of phagocytosis	1/49	1/3204	0.0152933832709113	0.0152933832709113	0.0990045338064261	Tatro_009785-T1	1
GO:0051270	regulation of cellular component movement	1/49	1/3204	0.0152933832709113	0.0152933832709113	0.0990045338064261	Tatro_009785-T1	1
GO:0051674	localization of cell	1/49	1/3204	0.0152933832709113	0.0152933832709113	0.0990045338064261	Tatro_009785-T1	1
GO:0060627	regulation of vesicle-mediated transport	1/49	1/3204	0.0152933832709113	0.0152933832709113	0.0990045338064261	Tatro_009785-T1	1
GO:2000145	regulation of cell motility	1/49	1/3204	0.0152933832709113	0.0152933832709113	0.0990045338064261	Tatro_009785-T1	1
GO:0055085	transmembrane transport	11/49	382/3204	0.0261524263054224	0.0261524263054224	0.151173377348461	Tatro_001115-T1/Tatro_010637-T1/Tatro_003623-T1/Tatro_000347-T1/Tatro_005056-T1/Tatro_005971-T1/Tatro_002770-T1/Tatro_004909-T1/Tatro_005882-T1/Tatro_000624-T1/Tatro_004627-T1	11
GO:0006730	one-carbon metabolic process	1/49	2/3204	0.0303575806545283	0.0303575806545283	0.151173377348461	Tatro_011774-T1	1
GO:0006829	zinc ion transport	1/49	2/3204	0.0303575806545283	0.0303575806545283	0.151173377348461	Tatro_005882-T1	1
GO:0032879	regulation of localization	1/49	2/3204	0.0303575806545283	0.0303575806545283	0.151173377348461	Tatro_009785-T1	1
GO:0051049	regulation of transport	1/49	2/3204	0.0303575806545283	0.0303575806545283	0.151173377348461	Tatro_009785-T1	1
GO:0071577	zinc ion transmembrane transport	1/49	2/3204	0.0303575806545283	0.0303575806545283	0.151173377348461	Tatro_005882-T1	1
GO:0009712	catechol-containing compound metabolic process	1/49	3/3204	0.04519595621603	0.04519595621603	0.216729146766928	Tatro_000355-T1	1
GO:0007017	microtubule-based process	2/49	23/3204	0.0472657891851681	0.0472657891851681	0.218559852247206	Tatro_008551-T1/Tatro_009673-T1	2

## Sheet: Up4_shared
ID	Description	GeneRatio	BgRatio	pvalue	p.adjust	qvalue	geneID
GO:0006108	malate metabolic process	2/40	4/3204	0.000897696813487677	0.000897696813487677	0.104888785575929	Tatro_002367-T1/Tatro_000597-T1
GO:0043648	dicarboxylic acid metabolic process	2/40	13/3204	0.0108685138262777	0.0108685138262777	0.169476129962155	Tatro_002367-T1/Tatro_000597-T1
GO:0006027	glycosaminoglycan catabolic process	1/40	1/3204	0.0124843945068668	0.0124843945068668	0.169476129962155	Tatro_001559-T1
GO:0009253	peptidoglycan catabolic process	1/40	1/3204	0.0124843945068668	0.0124843945068668	0.169476129962155	Tatro_001559-T1
GO:0030328	prenylcysteine catabolic process	1/40	1/3204	0.0124843945068668	0.0124843945068668	0.169476129962155	Tatro_000981-T1
GO:0030329	prenylcysteine metabolic process	1/40	1/3204	0.0124843945068668	0.0124843945068668	0.169476129962155	Tatro_000981-T1
GO:0042219	cellular modified amino acid catabolic process	1/40	1/3204	0.0124843945068668	0.0124843945068668	0.169476129962155	Tatro_000981-T1
GO:0005975	carbohydrate metabolic process	7/40	212/3204	0.0143754993197204	0.0143754993197204	0.169476129962155	Tatro_002942-T1/Tatro_000783-T1/Tatro_006679-T1/Tatro_001559-T1/Tatro_006067-T1/Tatro_002367-T1/Tatro_001862-T1
GO:0019354	siroheme biosynthetic process	1/40	2/3204	0.0248167779660378	0.0248167779660378	0.169476129962155	Tatro_006928-T1
GO:0045892	negative regulation of transcription, DNA-templated	1/40	2/3204	0.0248167779660378	0.0248167779660378	0.169476129962155	Tatro_000485-T1
GO:0045934	negative regulation of nucleobase-containing compound metabolic process	1/40	2/3204	0.0248167779660378	0.0248167779660378	0.169476129962155	Tatro_000485-T1
GO:0046156	siroheme metabolic process	1/40	2/3204	0.0248167779660378	0.0248167779660378	0.169476129962155	Tatro_006928-T1
GO:0051253	negative regulation of RNA metabolic process	1/40	2/3204	0.0248167779660378	0.0248167779660378	0.169476129962155	Tatro_000485-T1
GO:1902679	negative regulation of RNA biosynthetic process	1/40	2/3204	0.0248167779660378	0.0248167779660378	0.169476129962155	Tatro_000485-T1
GO:1903507	negative regulation of nucleic acid-templated transcription	1/40	2/3204	0.0248167779660378	0.0248167779660378	0.169476129962155	Tatro_000485-T1
GO:0044262	cellular carbohydrate metabolic process	2/40	23/3204	0.032592636367736	0.032592636367736	0.169476129962155	Tatro_006679-T1/Tatro_006067-T1
GO:0000270	peptidoglycan metabolic process	1/40	3/3204	0.0369989543812026	0.0369989543812026	0.169476129962155	Tatro_001559-T1
GO:0005977	glycogen metabolic process	1/40	3/3204	0.0369989543812026	0.0369989543812026	0.169476129962155	Tatro_006679-T1
GO:0005978	glycogen biosynthetic process	1/40	3/3204	0.0369989543812026	0.0369989543812026	0.169476129962155	Tatro_006679-T1
GO:0006071	glycerol metabolic process	1/40	3/3204	0.0369989543812026	0.0369989543812026	0.169476129962155	Tatro_006067-T1
GO:0006112	energy reserve metabolic process	1/40	3/3204	0.0369989543812026	0.0369989543812026	0.169476129962155	Tatro_006679-T1
GO:0009712	catechol-containing compound metabolic process	1/40	3/3204	0.0369989543812026	0.0369989543812026	0.169476129962155	Tatro_004159-T1
GO:0042126	nitrate metabolic process	1/40	3/3204	0.0369989543812026	0.0369989543812026	0.169476129962155	Tatro_010866-T1
GO:0042128	nitrate assimilation	1/40	3/3204	0.0369989543812026	0.0369989543812026	0.169476129962155	Tatro_010866-T1
GO:2001057	reactive nitrogen species metabolic process	1/40	3/3204	0.0369989543812026	0.0369989543812026	0.169476129962155	Tatro_010866-T1
GO:0003333	amino acid transmembrane transport	2/40	28/3204	0.0468336204959674	0.0468336204959674	0.169476129962155	Tatro_008358-T1/Tatro_010112-T1
GO:0009250	glucan biosynthetic process	1/40	4/3204	0.0490327069037748	0.0490327069037748	0.169476129962155	Tatro_006679-T1
GO:0016998	cell wall macromolecule catabolic process	1/40	4/3204	0.0490327069037748	0.0490327069037748	0.169476129962155	Tatro_001559-T1

## Sheet: Down4_shared
Biological Process enrichment analysis of downregulated genes shared between Δlox1_4h-Δlox1_C and Δplp1_4h-Δplp1_C
P value <0.01
ID	Description	GeneRatio	BgRatio	pvalue	p.adjust	qvalue	geneID	Count
GO:0055085	transmembrane transport	10/29	382/3204	0.00126925117398736	0.00126925117398736	0.0399217746210032	Tatro_006601-T1/Tatro_006350-T1/Tatro_002770-T1/Tatro_000285-T1/Tatro_005867-T1/Tatro_000624-T1/Tatro_003623-T1/Tatro_004071-T1/Tatro_001370-T1/Tatro_009499-T1	10
GO:0019751	polyol metabolic process	2/29	8/3204	0.00214186698138791	0.00214186698138791	0.0399217746210032	Tatro_008414-T1/Tatro_009452-T1	2
GO:1901615	organic hydroxy compound metabolic process	3/29	31/3204	0.0025283790593302	0.0025283790593302	0.0399217746210032	Tatro_008414-T1/Tatro_009452-T1/Tatro_000355-T1	3
GO:0006787	porphyrin-containing compound catabolic process	1/29	1/3204	0.00905118601747856	0.00905118601747856	0.0428740390301616	Tatro_006126-T1	1
GO:0006788	heme oxidation	1/29	1/3204	0.00905118601747856	0.00905118601747856	0.0428740390301616	Tatro_006126-T1	1
GO:0019310	inositol catabolic process	1/29	1/3204	0.00905118601747856	0.00905118601747856	0.0428740390301616	Tatro_008414-T1	1
GO:0033015	tetrapyrrole catabolic process	1/29	1/3204	0.00905118601747856	0.00905118601747856	0.0428740390301616	Tatro_006126-T1	1
GO:0046164	alcohol catabolic process	1/29	1/3204	0.00905118601747856	0.00905118601747856	0.0428740390301616	Tatro_008414-T1	1
GO:0046174	polyol catabolic process	1/29	1/3204	0.00905118601747856	0.00905118601747856	0.0428740390301616	Tatro_008414-T1	1
GO:1901616	organic hydroxy compound catabolic process	1/29	1/3204	0.00905118601747856	0.00905118601747856	0.0428740390301616	Tatro_008414-T1	1
GO:0006066	alcohol metabolic process	2/29	18/3204	0.0110653996552715	0.0110653996552715	0.0476500463624133	Tatro_008414-T1/Tatro_009452-T1	2
GO:0044262	cellular carbohydrate metabolic process	2/29	23/3204	0.0177935317662579	0.0177935317662579	0.0656717550696128	Tatro_008414-T1/Tatro_009452-T1	2
GO:0006020	inositol metabolic process	1/29	2/3204	0.0180232483357715	0.0180232483357715	0.0656717550696128	Tatro_008414-T1	1
GO:0006071	glycerol metabolic process	1/29	3/3204	0.0269168541440986	0.0269168541440986	0.0750005223829373	Tatro_009452-T1	1
GO:0006072	glycerol-3-phosphate metabolic process	1/29	3/3204	0.0269168541440986	0.0269168541440986	0.0750005223829373	Tatro_009511-T1	1
GO:0009712	catechol-containing compound metabolic process	1/29	3/3204	0.0269168541440986	0.0269168541440986	0.0750005223829373	Tatro_000355-T1	1
GO:0052646	alditol phosphate metabolic process	1/29	3/3204	0.0269168541440986	0.0269168541440986	0.0750005223829373	Tatro_009511-T1	1
GO:0019400	alditol metabolic process	1/29	4/3204	0.0357326652124589	0.0357326652124589	0.089084206900867	Tatro_009452-T1	1
GO:0044275	cellular carbohydrate catabolic process	1/29	4/3204	0.0357326652124589	0.0357326652124589	0.089084206900867	Tatro_008414-T1	1
GO:0005975	carbohydrate metabolic process	5/29	212/3204	0.0390136291476156	0.0390136291476156	0.0924007006127738	Tatro_009511-T1/Tatro_008414-T1/Tatro_010944-T1/Tatro_009452-T1/Tatro_001612-T1	5
GO:0018958	phenol-containing compound metabolic process	1/29	5/3204	0.0444713379339706	0.0444713379339706	0.100311288572866	Tatro_000355-T1	1
