# Supplementary material for: LOX1- and PLP1-dependent transcriptional reprogramming is essential for injury-induced conidiophore development in a filamentous fungus
Source: Microbiol Spectr. 2023 Nov 9;11(6):e02607-23. doi: 10.1128/spectrum.02607-23 (PMC10714772; doi:10.1128/spectrum.02607-23)
Supplement: Data Set S3 — Supplementary Data Set 3. Enrichment analysis of Biological Process GO terms in the contrasts WT injury - WT control, Δlox1 injury - Δlox1 control, Δplp1 injury - Δplp1 control. [file spectrum.02607-23-s0003.xlsx]

## Sheet: BP WT_90-WT_C
Biological Process enrichment analysis results in the comparison: WT 90' injury- WT C
P value < 0.05											P value < 0.05
Upregulated genes											Downregulated genes
GO term	Description	GeneRatio	BgRatio	pvalue	p.adjust	qvalue	geneID	Count	FDR		GO term	Description	GeneRatio	BgRatio	pvalue	p.adjust	qvalue	geneID	Count	FDR
GO:0005975	carbohydrate metabolic process	29/198	212/3204	2.5908628645063e-05	0.00911983728306219	0.00864530029524735	Tatro_004417-T1/Tatro_003347-T1/Tatro_006916-T1/Tatro_009444-T1/Tatro_005096-T1/Tatro_003693-T1/Tatro_005502-T1/Tatro_002894-T1/Tatro_002063-T1/Tatro_004157-T1/Tatro_010277-T1/Tatro_011538-T1/Tatro_004735-T1/Tatro_001203-T1/Tatro_006481-T1/Tatro_000783-T1/Tatro_011866-T1/Tatro_004710-T1/Tatro_006588-T1/Tatro_005853-T1/Tatro_001608-T1/Tatro_009745-T1/Tatro_006607-T1/Tatro_006014-T1/Tatro_008073-T1…	29	< 0.05		GO:0009116	nucleoside metabolic process	15/251	59/3204	2.92978306891648e-05	0.00627232154117378	0.00627232154117378	Tatro_003841-T1/Tatro_000889-T1/Tatro_007083-T1/Tatro_000002-T1/Tatro_005390-T1/Tatro_000365-T1/Tatro_011424-T1/Tatro_009375-T1/Tatro_004266-T1/Tatro_002381-T1/Tatro_006869-T1/Tatro_009316-T1/Tatro_003247-T1/Tatro_002331-T1/Tatro_002604-T1	15	< 0.05
GO:0007166	cell surface receptor signaling pathway	3/198	4/3204	0.000888109886699905	0.000888109886699905	0.0987827488013578	Tatro_008852-T1/Tatro_010457-T1/Tatro_007702-T1	3	no FDR		GO:1901657	glycosyl compound metabolic process	15/251	60/3204	3.63612842966596e-05	0.00627232154117378	0.00627232154117378	Tatro_003841-T1/Tatro_000889-T1/Tatro_007083-T1/Tatro_000002-T1/Tatro_005390-T1/Tatro_000365-T1/Tatro_011424-T1/Tatro_009375-T1/Tatro_004266-T1/Tatro_002381-T1/Tatro_006869-T1/Tatro_009316-T1/Tatro_003247-T1/Tatro_002331-T1/Tatro_002604-T1	15	< 0.05
GO:0097264	self proteolysis	3/198	4/3204	0.000888109886699905	0.000888109886699905	0.0987827488013578	Tatro_008434-T1/Tatro_011874-T1/Tatro_003616-T1	3	no FDR		GO:0006720	isoprenoid metabolic process	5/251	10/3204	0.000515175621125658	0.044433897322088	0.044433897322088	Tatro_011193-T1/Tatro_004837-T1/Tatro_003893-T1/Tatro_002464-T1/Tatro_010999-T1	5	< 0.05
GO:0016052	carbohydrate catabolic process	6/198	24/3204	0.00271668705704538	0.00271668705704538	0.226628893969312	Tatro_003693-T1/Tatro_002063-T1/Tatro_011538-T1/Tatro_004735-T1/Tatro_004710-T1/Tatro_006588-T1	6	no FDR		GO:0008299	isoprenoid biosynthetic process	5/251	10/3204	0.000515175621125658	0.044433897322088	0.044433897322088	Tatro_011193-T1/Tatro_004837-T1/Tatro_003893-T1/Tatro_002464-T1/Tatro_010999-T1	5	< 0.05
GO:0043414	macromolecule methylation	5/198	20/3204	0.00619046488892675	0.00619046488892675	0.41313207785048	Tatro_005676-T1/Tatro_005917-T1/Tatro_009810-T1/Tatro_010430-T1/Tatro_005164-T1	5	no FDR		GO:0055085	transmembrane transport	46/251	382/3204	0.00134082788195592	0.0925171238549586	0.0925171238549586	Tatro_011096-T1/Tatro_005625-T1/Tatro_002178-T1/Tatro_007879-T1/Tatro_004674-T1/Tatro_005841-T1/Tatro_000360-T1/Tatro_006747-T1/Tatro_000233-T1/Tatro_008429-T1/Tatro_002134-T1/Tatro_000761-T1/Tatro_007296-T1/Tatro_004177-T1/Tatro_000446-T1/Tatro_009263-T1/Tatro_009537-T1/Tatro_009499-T1/Tatro_000299-T1/Tatro_006744-T1/Tatro_001242-T1/Tatro_005105-T1/Tatro_003111-T1/Tatro_001816-T1/Tatro_006825-T1…	46	< 0.10
GO:0034470	ncRNA processing	8/198	50/3204	0.0104680411067917	0.0104680411067917	0.425772537122552	Tatro_009411-T1/Tatro_000046-T1/Tatro_001404-T1/Tatro_009810-T1/Tatro_009406-T1/Tatro_010430-T1/Tatro_010061-T1/Tatro_009985-T1	8	no FDR		GO:0055086	nucleobase-containing small molecule metabolic process	20/251	138/3204	0.00464386080861255	0.00464386080861255	0.195619619612613	Tatro_003841-T1/Tatro_011862-T1/Tatro_000889-T1/Tatro_007083-T1/Tatro_000002-T1/Tatro_005390-T1/Tatro_000365-T1/Tatro_011424-T1/Tatro_009375-T1/Tatro_004266-T1/Tatro_002381-T1/Tatro_008845-T1/Tatro_006869-T1/Tatro_009316-T1/Tatro_003247-T1/Tatro_008848-T1/Tatro_005184-T1/Tatro_002331-T1/Tatro_002604-T1/Tatro_010999-T1	20	no FDR
GO:0006979	response to oxidative stress	4/198	16/3204	0.0142986498146984	0.0142986498146984	0.425772537122552	Tatro_007179-T1/Tatro_010674-T1/Tatro_001233-T1/Tatro_001185-T1	4	no FDR		GO:0044281	small molecule metabolic process	45/251	396/3204	0.00490233503178943	0.00490233503178943	0.195619619612613	Tatro_003634-T1/Tatro_003841-T1/Tatro_007727-T1/Tatro_011862-T1/Tatro_000889-T1/Tatro_002694-T1/Tatro_003726-T1/Tatro_007083-T1/Tatro_005537-T1/Tatro_000002-T1/Tatro_005390-T1/Tatro_000365-T1/Tatro_002789-T1/Tatro_010808-T1/Tatro_007475-T1/Tatro_011424-T1/Tatro_009375-T1/Tatro_000597-T1/Tatro_001556-T1/Tatro_001520-T1/Tatro_004266-T1/Tatro_000578-T1/Tatro_002381-T1/Tatro_008845-T1/Tatro_006869-T1…	45	no FDR
GO:0001510	RNA methylation	3/198	9/3204	0.0147934633681678	0.0147934633681678	0.425772537122552	Tatro_009810-T1/Tatro_010430-T1/Tatro_005164-T1	3	no FDR		GO:0008610	lipid biosynthetic process	12/251	67/3204	0.00501034727579777	0.00501034727579777	0.195619619612613	Tatro_011193-T1/Tatro_004439-T1/Tatro_004837-T1/Tatro_003893-T1/Tatro_011637-T1/Tatro_009751-T1/Tatro_009866-T1/Tatro_002464-T1/Tatro_002599-T1/Tatro_002720-T1/Tatro_010999-T1/Tatro_001709-T1	12	no FDR
GO:0032259	methylation	5/198	26/3204	0.019424197095375	0.019424197095375	0.425772537122552	Tatro_005676-T1/Tatro_005917-T1/Tatro_009810-T1/Tatro_010430-T1/Tatro_005164-T1	5	no FDR		GO:1901135	carbohydrate derivative metabolic process	23/251	168/3204	0.00510312051163337	0.00510312051163337	0.195619619612613	Tatro_003841-T1/Tatro_007824-T1/Tatro_000889-T1/Tatro_007083-T1/Tatro_000002-T1/Tatro_005390-T1/Tatro_000365-T1/Tatro_011424-T1/Tatro_009375-T1/Tatro_011637-T1/Tatro_004266-T1/Tatro_002381-T1/Tatro_006869-T1/Tatro_000303-T1/Tatro_009514-T1/Tatro_009316-T1/Tatro_003247-T1/Tatro_008848-T1/Tatro_002331-T1/Tatro_004869-T1/Tatro_004846-T1/Tatro_002604-T1/Tatro_010999-T1	23	no FDR
GO:0006536	glutamate metabolic process	2/198	4/3204	0.0209864259498155	0.0209864259498155	0.425772537122552	Tatro_003254-T1/Tatro_002638-T1	2	no FDR		GO:0009073	aromatic amino acid family biosynthetic process	4/251	11/3204	0.00780882394640712	0.00780882394640712	0.269404426151046	Tatro_003634-T1/Tatro_003726-T1/Tatro_002289-T1/Tatro_001045-T1	4	no FDR
GO:0030488	tRNA methylation	2/198	4/3204	0.0209864259498155	0.0209864259498155	0.425772537122552	Tatro_009810-T1/Tatro_010430-T1	2	no FDR		GO:0006629	lipid metabolic process	19/251	137/3204	0.00925584057766979	0.00925584057766979	0.290296818117825	Tatro_011193-T1/Tatro_002387-T1/Tatro_006456-T1/Tatro_004439-T1/Tatro_008026-T1/Tatro_004837-T1/Tatro_011562-T1/Tatro_011385-T1/Tatro_003893-T1/Tatro_011637-T1/Tatro_001209-T1/Tatro_009751-T1/Tatro_009866-T1/Tatro_002464-T1/Tatro_002599-T1/Tatro_002720-T1/Tatro_010999-T1/Tatro_001365-T1/Tatro_001709-T1	19	no FDR
GO:0009889	regulation of biosynthetic process	36/198	428/3204	0.028928023038806	0.028928023038806	0.425772537122552	Tatro_008005-T1/Tatro_005236-T1/Tatro_004220-T1/Tatro_000100-T1/Tatro_011756-T1/Tatro_000257-T1/Tatro_009960-T1/Tatro_001744-T1/Tatro_008097-T1/Tatro_006557-T1/Tatro_009160-T1/Tatro_011505-T1/Tatro_008649-T1/Tatro_004110-T1/Tatro_010448-T1/Tatro_002269-T1/Tatro_007806-T1/Tatro_010629-T1/Tatro_010274-T1/Tatro_004376-T1/Tatro_009627-T1/Tatro_003902-T1/Tatro_002686-T1/Tatro_001127-T1/Tatro_005765-T1…	36	no FDR		GO:0008202	steroid metabolic process	4/251	12/3204	0.0110031675710565	0.0110031675710565	0.316341067667874	Tatro_004439-T1/Tatro_001209-T1/Tatro_002599-T1/Tatro_002720-T1	4	no FDR
GO:0010556	regulation of macromolecule biosynthetic process	36/198	428/3204	0.028928023038806	0.028928023038806	0.425772537122552	Tatro_008005-T1/Tatro_005236-T1/Tatro_004220-T1/Tatro_000100-T1/Tatro_011756-T1/Tatro_000257-T1/Tatro_009960-T1/Tatro_001744-T1/Tatro_008097-T1/Tatro_006557-T1/Tatro_009160-T1/Tatro_011505-T1/Tatro_008649-T1/Tatro_004110-T1/Tatro_010448-T1/Tatro_002269-T1/Tatro_007806-T1/Tatro_010629-T1/Tatro_010274-T1/Tatro_004376-T1/Tatro_009627-T1/Tatro_003902-T1/Tatro_002686-T1/Tatro_001127-T1/Tatro_005765-T1…	36	no FDR		GO:0006072	glycerol-3-phosphate metabolic process	2/251	3/3204	0.0173926588462552	0.0173926588462552	0.428604807282716	Tatro_007824-T1/Tatro_009514-T1	2	no FDR
GO:0031326	regulation of cellular biosynthetic process	36/198	428/3204	0.028928023038806	0.028928023038806	0.425772537122552	Tatro_008005-T1/Tatro_005236-T1/Tatro_004220-T1/Tatro_000100-T1/Tatro_011756-T1/Tatro_000257-T1/Tatro_009960-T1/Tatro_001744-T1/Tatro_008097-T1/Tatro_006557-T1/Tatro_009160-T1/Tatro_011505-T1/Tatro_008649-T1/Tatro_004110-T1/Tatro_010448-T1/Tatro_002269-T1/Tatro_007806-T1/Tatro_010629-T1/Tatro_010274-T1/Tatro_004376-T1/Tatro_009627-T1/Tatro_003902-T1/Tatro_002686-T1/Tatro_001127-T1/Tatro_005765-T1…	36	no FDR		GO:0052646	alditol phosphate metabolic process	2/251	3/3204	0.0173926588462552	0.0173926588462552	0.428604807282716	Tatro_007824-T1/Tatro_009514-T1	2	no FDR
GO:2000112	regulation of cellular macromolecule biosynthetic process	36/198	428/3204	0.028928023038806	0.028928023038806	0.425772537122552	Tatro_008005-T1/Tatro_005236-T1/Tatro_004220-T1/Tatro_000100-T1/Tatro_011756-T1/Tatro_000257-T1/Tatro_009960-T1/Tatro_001744-T1/Tatro_008097-T1/Tatro_006557-T1/Tatro_009160-T1/Tatro_011505-T1/Tatro_008649-T1/Tatro_004110-T1/Tatro_010448-T1/Tatro_002269-T1/Tatro_007806-T1/Tatro_010629-T1/Tatro_010274-T1/Tatro_004376-T1/Tatro_009627-T1/Tatro_003902-T1/Tatro_002686-T1/Tatro_001127-T1/Tatro_005765-T1…	36	no FDR		GO:0006694	steroid biosynthetic process	3/251	8/3204	0.0197874757781422	0.0197874757781422	0.45511194289727	Tatro_004439-T1/Tatro_002599-T1/Tatro_002720-T1	3	no FDR
GO:0010468	regulation of gene expression	36/198	430/3204	0.0308278897614808	0.0308278897614808	0.425772537122552	Tatro_008005-T1/Tatro_005236-T1/Tatro_004220-T1/Tatro_000100-T1/Tatro_011756-T1/Tatro_000257-T1/Tatro_009960-T1/Tatro_001744-T1/Tatro_008097-T1/Tatro_006557-T1/Tatro_009160-T1/Tatro_011505-T1/Tatro_008649-T1/Tatro_004110-T1/Tatro_010448-T1/Tatro_002269-T1/Tatro_007806-T1/Tatro_010629-T1/Tatro_010274-T1/Tatro_004376-T1/Tatro_009627-T1/Tatro_003902-T1/Tatro_002686-T1/Tatro_001127-T1/Tatro_005765-T1…	36	no FDR		GO:0044275	cellular carbohydrate catabolic process	2/251	4/3204	0.0329938708031855	0.0329938708031855	0.711430339193688	Tatro_005654-T1/Tatro_007827-T1	2	no FDR
GO:0043087	regulation of GTPase activity	2/198	5/3204	0.033564622085982	0.033564622085982	0.425772537122552	Tatro_001004-T1/Tatro_000532-T1	2	no FDR		GO:0009081	branched-chain amino acid metabolic process	3/251	11/3204	0.0489359981137677	0.0489359981137677	0.99311290289705	Tatro_007727-T1/Tatro_000578-T1/Tatro_007681-T1	3	no FDR
GO:0005976	polysaccharide metabolic process	3/198	12/3204	0.0337767645780622	0.0337767645780622	0.425772537122552	Tatro_004710-T1/Tatro_006588-T1/Tatro_006014-T1	3	no FDR
GO:0042254	ribosome biogenesis	5/198	30/3204	0.0344725657855113	0.0344725657855113	0.425772537122552	Tatro_009411-T1/Tatro_001404-T1/Tatro_004043-T1/Tatro_005534-T1/Tatro_009985-T1	5	no FDR
GO:0019219	regulation of nucleobase-containing compound metabolic process	35/198	420/3204	0.0352452089188279	0.0352452089188279	0.425772537122552	Tatro_008005-T1/Tatro_005236-T1/Tatro_004220-T1/Tatro_000100-T1/Tatro_011756-T1/Tatro_000257-T1/Tatro_009960-T1/Tatro_001744-T1/Tatro_008097-T1/Tatro_006557-T1/Tatro_009160-T1/Tatro_008649-T1/Tatro_004110-T1/Tatro_010448-T1/Tatro_002269-T1/Tatro_007806-T1/Tatro_010629-T1/Tatro_010274-T1/Tatro_004376-T1/Tatro_009627-T1/Tatro_003902-T1/Tatro_002686-T1/Tatro_001127-T1/Tatro_005765-T1/Tatro_001929-T1…	35	no FDR
GO:0051252	regulation of RNA metabolic process	35/198	420/3204	0.0352452089188279	0.0352452089188279	0.425772537122552	Tatro_008005-T1/Tatro_005236-T1/Tatro_004220-T1/Tatro_000100-T1/Tatro_011756-T1/Tatro_000257-T1/Tatro_009960-T1/Tatro_001744-T1/Tatro_008097-T1/Tatro_006557-T1/Tatro_009160-T1/Tatro_008649-T1/Tatro_004110-T1/Tatro_010448-T1/Tatro_002269-T1/Tatro_007806-T1/Tatro_010629-T1/Tatro_010274-T1/Tatro_004376-T1/Tatro_009627-T1/Tatro_003902-T1/Tatro_002686-T1/Tatro_001127-T1/Tatro_005765-T1/Tatro_001929-T1…	35	no FDR
GO:0031323	regulation of cellular metabolic process	36/198	438/3204	0.039420064736728	0.039420064736728	0.425772537122552	Tatro_008005-T1/Tatro_005236-T1/Tatro_004220-T1/Tatro_000100-T1/Tatro_011756-T1/Tatro_000257-T1/Tatro_009960-T1/Tatro_001744-T1/Tatro_008097-T1/Tatro_006557-T1/Tatro_009160-T1/Tatro_011505-T1/Tatro_008649-T1/Tatro_004110-T1/Tatro_010448-T1/Tatro_002269-T1/Tatro_007806-T1/Tatro_010629-T1/Tatro_010274-T1/Tatro_004376-T1/Tatro_009627-T1/Tatro_003902-T1/Tatro_002686-T1/Tatro_001127-T1/Tatro_005765-T1…	36	no FDR
GO:0051171	regulation of nitrogen compound metabolic process	36/198	438/3204	0.039420064736728	0.039420064736728	0.425772537122552	Tatro_008005-T1/Tatro_005236-T1/Tatro_004220-T1/Tatro_000100-T1/Tatro_011756-T1/Tatro_000257-T1/Tatro_009960-T1/Tatro_001744-T1/Tatro_008097-T1/Tatro_006557-T1/Tatro_009160-T1/Tatro_011505-T1/Tatro_008649-T1/Tatro_004110-T1/Tatro_010448-T1/Tatro_002269-T1/Tatro_007806-T1/Tatro_010629-T1/Tatro_010274-T1/Tatro_004376-T1/Tatro_009627-T1/Tatro_003902-T1/Tatro_002686-T1/Tatro_001127-T1/Tatro_005765-T1…	36	no FDR
GO:0080090	regulation of primary metabolic process	36/198	438/3204	0.039420064736728	0.039420064736728	0.425772537122552	Tatro_008005-T1/Tatro_005236-T1/Tatro_004220-T1/Tatro_000100-T1/Tatro_011756-T1/Tatro_000257-T1/Tatro_009960-T1/Tatro_001744-T1/Tatro_008097-T1/Tatro_006557-T1/Tatro_009160-T1/Tatro_011505-T1/Tatro_008649-T1/Tatro_004110-T1/Tatro_010448-T1/Tatro_002269-T1/Tatro_007806-T1/Tatro_010629-T1/Tatro_010274-T1/Tatro_004376-T1/Tatro_009627-T1/Tatro_003902-T1/Tatro_002686-T1/Tatro_001127-T1/Tatro_005765-T1…	36	no FDR
GO:0006508	proteolysis	17/198	176/3204	0.0412915288527637	0.0412915288527637	0.425772537122552	Tatro_008494-T1/Tatro_008434-T1/Tatro_008631-T1/Tatro_000025-T1/Tatro_011874-T1/Tatro_002873-T1/Tatro_010615-T1/Tatro_002142-T1/Tatro_003113-T1/Tatro_002310-T1/Tatro_003616-T1/Tatro_011402-T1/Tatro_007459-T1/Tatro_005993-T1/Tatro_006284-T1/Tatro_011239-T1/Tatro_009683-T1	17	no FDR
GO:0022613	ribonucleoprotein complex biogenesis	5/198	32/3204	0.0441142401248762	0.0441142401248762	0.425772537122552	Tatro_009411-T1/Tatro_001404-T1/Tatro_004043-T1/Tatro_005534-T1/Tatro_009985-T1	5	no FDR
GO:0060255	regulation of macromolecule metabolic process	36/198	444/3204	0.0469883335681352	0.0469883335681352	0.425772537122552	Tatro_008005-T1/Tatro_005236-T1/Tatro_004220-T1/Tatro_000100-T1/Tatro_011756-T1/Tatro_000257-T1/Tatro_009960-T1/Tatro_001744-T1/Tatro_008097-T1/Tatro_006557-T1/Tatro_009160-T1/Tatro_011505-T1/Tatro_008649-T1/Tatro_004110-T1/Tatro_010448-T1/Tatro_002269-T1/Tatro_007806-T1/Tatro_010629-T1/Tatro_010274-T1/Tatro_004376-T1/Tatro_009627-T1/Tatro_003902-T1/Tatro_002686-T1/Tatro_001127-T1/Tatro_005765-T1…	36	no FDR
GO:0006355	regulation of transcription, DNA-templated	34/198	416/3204	0.0481887940944076	0.0481887940944076	0.425772537122552	Tatro_008005-T1/Tatro_005236-T1/Tatro_004220-T1/Tatro_000100-T1/Tatro_011756-T1/Tatro_000257-T1/Tatro_009960-T1/Tatro_001744-T1/Tatro_008097-T1/Tatro_006557-T1/Tatro_009160-T1/Tatro_008649-T1/Tatro_004110-T1/Tatro_010448-T1/Tatro_002269-T1/Tatro_007806-T1/Tatro_010629-T1/Tatro_010274-T1/Tatro_004376-T1/Tatro_009627-T1/Tatro_003902-T1/Tatro_002686-T1/Tatro_005765-T1/Tatro_001929-T1/Tatro_008581-T1…	34	no FDR
GO:1903506	regulation of nucleic acid-templated transcription	34/198	416/3204	0.0481887940944076	0.0481887940944076	0.425772537122552	Tatro_008005-T1/Tatro_005236-T1/Tatro_004220-T1/Tatro_000100-T1/Tatro_011756-T1/Tatro_000257-T1/Tatro_009960-T1/Tatro_001744-T1/Tatro_008097-T1/Tatro_006557-T1/Tatro_009160-T1/Tatro_008649-T1/Tatro_004110-T1/Tatro_010448-T1/Tatro_002269-T1/Tatro_007806-T1/Tatro_010629-T1/Tatro_010274-T1/Tatro_004376-T1/Tatro_009627-T1/Tatro_003902-T1/Tatro_002686-T1/Tatro_005765-T1/Tatro_001929-T1/Tatro_008581-T1…	34	no FDR
GO:2001141	regulation of RNA biosynthetic process	34/198	416/3204	0.0481887940944076	0.0481887940944076	0.425772537122552	Tatro_008005-T1/Tatro_005236-T1/Tatro_004220-T1/Tatro_000100-T1/Tatro_011756-T1/Tatro_000257-T1/Tatro_009960-T1/Tatro_001744-T1/Tatro_008097-T1/Tatro_006557-T1/Tatro_009160-T1/Tatro_008649-T1/Tatro_004110-T1/Tatro_010448-T1/Tatro_002269-T1/Tatro_007806-T1/Tatro_010629-T1/Tatro_010274-T1/Tatro_004376-T1/Tatro_009627-T1/Tatro_003902-T1/Tatro_002686-T1/Tatro_005765-T1/Tatro_001929-T1/Tatro_008581-T1…	34	no FDR
GO:0007186	G protein-coupled receptor signaling pathway	2/198	6/3204	0.0483240480772715	0.0483240480772715	0.425772537122552	Tatro_010457-T1/Tatro_007702-T1	2	no FDR
GO:0010604	positive regulation of macromolecule metabolic process	2/198	6/3204	0.0483240480772715	0.0483240480772715	0.425772537122552	Tatro_011505-T1/Tatro_001127-T1	2	no FDR
GO:0051173	positive regulation of nitrogen compound metabolic process	2/198	6/3204	0.0483240480772715	0.0483240480772715	0.425772537122552	Tatro_011505-T1/Tatro_001127-T1	2	no FDR
GO:0019222	regulation of metabolic process	36/198	445/3204	0.0483496033806997	0.0483496033806997	0.425772537122552	Tatro_008005-T1/Tatro_005236-T1/Tatro_004220-T1/Tatro_000100-T1/Tatro_011756-T1/Tatro_000257-T1/Tatro_009960-T1/Tatro_001744-T1/Tatro_008097-T1/Tatro_006557-T1/Tatro_009160-T1/Tatro_011505-T1/Tatro_008649-T1/Tatro_004110-T1/Tatro_010448-T1/Tatro_002269-T1/Tatro_007806-T1/Tatro_010629-T1/Tatro_010274-T1/Tatro_004376-T1/Tatro_009627-T1/Tatro_003902-T1/Tatro_002686-T1/Tatro_001127-T1/Tatro_005765-T1…	36	no FDR
GO:0016311	dephosphorylation	4/198	23/3204	0.0496643912682993	0.0496643912682993	0.425772537122552	Tatro_010951-T1/Tatro_011496-T1/Tatro_008687-T1/Tatro_011286-T1	4	no FDR

## Sheet: BP WT_4-WT_C
Biological Process enrichment analysis results in the comparison: WT 4h injury- WT C
P value < 0.05											P value < 0.05
Upregulated genes											Downregulated genes
GO term	Description	GeneRatio	BgRatio	pvalue	p.adjust	qvalue	geneID	Count	FDR		GO term	Description	GeneRatio	BgRatio	pvalue	p.adjust	qvalue	geneID	Count	FDR
GO:0009116	nucleoside metabolic process	9/96	59/3204	4.85807826865475e-05	0.00557533273901166	0.0052525503172794	Tatro_008633-T1/Tatro_002212-T1/Tatro_010439-T1/Tatro_002331-T1/Tatro_007237-T1/Tatro_002700-T1/Tatro_003988-T1/Tatro_003247-T1/Tatro_002587-T1	9	< 0.05		GO:0005975	carbohydrate metabolic process	26/121	212/3204	3.61016101254188e-08	7.68964295671421e-06	7.56233727890352e-06	Tatro_010796-T1/Tatro_001317-T1/Tatro_002728-T1/Tatro_003610-T1/Tatro_009182-T1/Tatro_007662-T1/Tatro_010133-T1/Tatro_009191-T1/Tatro_011798-T1/Tatro_002948-T1/Tatro_006640-T1/Tatro_008608-T1/Tatro_001316-T1/Tatro_011396-T1/Tatro_011946-T1/Tatro_011281-T1/Tatro_011150-T1/Tatro_004846-T1/Tatro_008329-T1/Tatro_010286-T1/Tatro_004667-T1/Tatro_002564-T1/Tatro_004668-T1/Tatro_003974-T1/Tatro_010893-T1…	26	< 0.05
GO:1901657	glycosyl compound metabolic process	9/96	60/3204	5.57533273901166e-05	0.00557533273901166	0.0052525503172794	Tatro_008633-T1/Tatro_002212-T1/Tatro_010439-T1/Tatro_002331-T1/Tatro_007237-T1/Tatro_002700-T1/Tatro_003988-T1/Tatro_003247-T1/Tatro_002587-T1	9	< 0.05		GO:1901071	glucosamine-containing compound metabolic process	4/121	16/3204	0.00247564370772237	0.00247564370772237	0.181775432272738	Tatro_010133-T1/Tatro_001316-T1/Tatro_004846-T1/Tatro_002564-T1	4	no FDR
GO:0008610	lipid biosynthetic process	8/96	67/3204	0.000736234962970205	0.0490823308646804	0.0462407222356726	Tatro_006785-T1/Tatro_010464-T1/Tatro_003544-T1/Tatro_003545-T1/Tatro_006059-T1/Tatro_002212-T1/Tatro_006642-T1/Tatro_003760-T1	8	< 0.05		GO:0006040	amino sugar metabolic process	4/121	18/3204	0.00392552221036738	0.00392552221036738	0.181775432272738	Tatro_010133-T1/Tatro_001316-T1/Tatro_004846-T1/Tatro_002564-T1	4	no FDR
GO:0046394	carboxylic acid biosynthetic process	8/96	78/3204	0.00201839104410149	0.0845387402905951	0.079644392168508	Tatro_006905-T1/Tatro_003544-T1/Tatro_003545-T1/Tatro_011011-T1/Tatro_009759-T1/Tatro_003760-T1/Tatro_005012-T1/Tatro_006331-T1	8	< 0.10		GO:0006720	isoprenoid metabolic process	3/121	10/3204	0.00519066784043899	0.00519066784043899	0.181775432272738	Tatro_011193-T1/Tatro_003893-T1/Tatro_002464-T1	3	no FDR
GO:0044281	small molecule metabolic process	22/96	396/3204	0.00247814561061501	0.0845387402905951	0.079644392168508	Tatro_008633-T1/Tatro_006905-T1/Tatro_003544-T1/Tatro_003545-T1/Tatro_002212-T1/Tatro_005061-T1/Tatro_010439-T1/Tatro_000241-T1/Tatro_011011-T1/Tatro_010614-T1/Tatro_002331-T1/Tatro_007237-T1/Tatro_009759-T1/Tatro_002700-T1/Tatro_009532-T1/Tatro_003760-T1/Tatro_003988-T1/Tatro_005012-T1/Tatro_003247-T1/Tatro_006331-T1/Tatro_002587-T1/Tatro_006971-T1	22	< 0.10		GO:0008299	isoprenoid biosynthetic process	3/121	10/3204	0.00519066784043899	0.00519066784043899	0.181775432272738	Tatro_011193-T1/Tatro_003893-T1/Tatro_002464-T1	3	no FDR
GO:0072330	monocarboxylic acid biosynthetic process	4/96	20/3204	0.00253616220871785	0.0845387402905951	0.079644392168508	Tatro_003544-T1/Tatro_003545-T1/Tatro_011011-T1/Tatro_003760-T1	4	< 0.10		GO:0006032	chitin catabolic process	3/121	11/3204	0.00694217731292868	0.00694217731292868	0.181775432272738	Tatro_010133-T1/Tatro_004846-T1/Tatro_002564-T1	3	no FDR
GO:0016053	organic acid biosynthetic process	8/96	89/3204	0.00463883888682605	0.00463883888682605	0.120722413502807	Tatro_006905-T1/Tatro_003544-T1/Tatro_003545-T1/Tatro_011011-T1/Tatro_009759-T1/Tatro_003760-T1/Tatro_005012-T1/Tatro_006331-T1	8	no FDR		GO:0046348	amino sugar catabolic process	3/121	11/3204	0.00694217731292868	0.00694217731292868	0.181775432272738	Tatro_010133-T1/Tatro_004846-T1/Tatro_002564-T1	3	no FDR
GO:0071941	nitrogen cycle metabolic process	2/96	4/3204	0.0051256443721862	0.0051256443721862	0.120722413502807	Tatro_000241-T1/Tatro_009532-T1	2	no FDR		GO:1901072	glucosamine-containing compound catabolic process	3/121	11/3204	0.00694217731292868	0.00694217731292868	0.181775432272738	Tatro_010133-T1/Tatro_004846-T1/Tatro_002564-T1	3	no FDR
GO:0044255	cellular lipid metabolic process	7/96	81/3204	0.00989793580427505	0.00989793580427505	0.159368012219124	Tatro_006785-T1/Tatro_010464-T1/Tatro_003544-T1/Tatro_003545-T1/Tatro_006059-T1/Tatro_006642-T1/Tatro_003760-T1	7	no FDR		GO:0006026	aminoglycan catabolic process	3/121	12/3204	0.00900379849492271	0.00900379849492271	0.209562093624517	Tatro_010133-T1/Tatro_004846-T1/Tatro_002564-T1	3	no FDR
GO:0044283	small molecule biosynthetic process	9/96	122/3204	0.00991496642502948	0.00991496642502948	0.159368012219124	Tatro_006905-T1/Tatro_003544-T1/Tatro_003545-T1/Tatro_002212-T1/Tatro_011011-T1/Tatro_009759-T1/Tatro_003760-T1/Tatro_005012-T1/Tatro_006331-T1	9	no FDR		GO:0006030	chitin metabolic process	3/121	14/3204	0.0140978379154778	0.0140978379154778	0.268466004323452	Tatro_010133-T1/Tatro_004846-T1/Tatro_002564-T1	3	no FDR
GO:0006633	fatty acid biosynthetic process	3/96	16/3204	0.0109955025190289	0.0109955025190289	0.159368012219124	Tatro_003544-T1/Tatro_003545-T1/Tatro_003760-T1	3	no FDR		GO:1901136	carbohydrate derivative catabolic process	3/121	14/3204	0.0140978379154778	0.0140978379154778	0.268466004323452	Tatro_010133-T1/Tatro_004846-T1/Tatro_002564-T1	3	no FDR
GO:0006979	response to oxidative stress	3/96	16/3204	0.0109955025190289	0.0109955025190289	0.159368012219124	Tatro_010674-T1/Tatro_001233-T1/Tatro_007179-T1	3	no FDR		GO:0006629	lipid metabolic process	10/121	137/3204	0.0322972257301297	0.0322972257301297	0.510497787654355	Tatro_011193-T1/Tatro_005728-T1/Tatro_003893-T1/Tatro_011637-T1/Tatro_002464-T1/Tatro_011562-T1/Tatro_001209-T1/Tatro_006276-T1/Tatro_009546-T1/Tatro_010233-T1	10	no FDR
GO:0009067	aspartate family amino acid biosynthetic process	3/96	16/3204	0.0109955025190289	0.0109955025190289	0.159368012219124	Tatro_009759-T1/Tatro_005012-T1/Tatro_006331-T1	3	no FDR		GO:0006022	aminoglycan metabolic process	3/121	19/3204	0.0327253715603359	0.0327253715603359	0.510497787654355	Tatro_010133-T1/Tatro_004846-T1/Tatro_002564-T1	3	no FDR
GO:0006631	fatty acid metabolic process	3/96	19/3204	0.0178309109227299	0.0178309109227299	0.22398126702938	Tatro_003544-T1/Tatro_003545-T1/Tatro_003760-T1	3	no FDR		GO:0006284	base-excision repair	2/121	8/3204	0.0341186963608187	0.0341186963608187	0.510497787654355	Tatro_001847-T1/Tatro_009656-T1	2	no FDR
GO:0009066	aspartate family amino acid metabolic process	3/96	19/3204	0.0178309109227299	0.0178309109227299	0.22398126702938	Tatro_009759-T1/Tatro_005012-T1/Tatro_006331-T1	3	no FDR
GO:0055086	nucleobase-containing small molecule metabolic process	9/96	138/3204	0.0210075721252039	0.0210075721252039	0.247391803316546	Tatro_008633-T1/Tatro_002212-T1/Tatro_010439-T1/Tatro_002331-T1/Tatro_007237-T1/Tatro_002700-T1/Tatro_003988-T1/Tatro_003247-T1/Tatro_002587-T1	9	no FDR
GO:0043436	oxoacid metabolic process	12/96	214/3204	0.0243828186475145	0.0243828186475145	0.26885364085565	Tatro_006905-T1/Tatro_003544-T1/Tatro_003545-T1/Tatro_005061-T1/Tatro_011011-T1/Tatro_010614-T1/Tatro_009759-T1/Tatro_009532-T1/Tatro_003760-T1/Tatro_005012-T1/Tatro_006331-T1/Tatro_006971-T1	12	no FDR
GO:0006082	organic acid metabolic process	12/96	217/3204	0.0268615215732785	0.0268615215732785	0.26885364085565	Tatro_006905-T1/Tatro_003544-T1/Tatro_003545-T1/Tatro_005061-T1/Tatro_011011-T1/Tatro_010614-T1/Tatro_009759-T1/Tatro_009532-T1/Tatro_003760-T1/Tatro_005012-T1/Tatro_006331-T1/Tatro_006971-T1	12	no FDR
GO:1901135	carbohydrate derivative metabolic process	10/96	168/3204	0.0271106604326508	0.0271106604326508	0.26885364085565	Tatro_008633-T1/Tatro_003420-T1/Tatro_002212-T1/Tatro_010439-T1/Tatro_002331-T1/Tatro_007237-T1/Tatro_002700-T1/Tatro_003988-T1/Tatro_003247-T1/Tatro_002587-T1	10	no FDR
GO:0032787	monocarboxylic acid metabolic process	4/96	41/3204	0.0328583111335498	0.0328583111335498	0.309559878573969	Tatro_003544-T1/Tatro_003545-T1/Tatro_011011-T1/Tatro_003760-T1	4	no FDR
GO:0019752	carboxylic acid metabolic process	11/96	211/3204	0.0484625036730496	0.0484625036730496	0.400958571698329	Tatro_006905-T1/Tatro_003544-T1/Tatro_003545-T1/Tatro_005061-T1/Tatro_011011-T1/Tatro_010614-T1/Tatro_009759-T1/Tatro_003760-T1/Tatro_005012-T1/Tatro_006331-T1/Tatro_006971-T1	11	no FDR

## Sheet: BP dlox1_90-dlox1_C
Biological Process enrichment analysis results in the comparison: Δlox1 90' injury- Δlox1 C
P value < 0.05											P value < 0.05
Upregulated genes											Downregulated genes
GO term	Description	GeneRatio	BgRatio	pvalue	p.adjust	qvalue	geneID	Count	FDR		GO term	Description	GeneRatio	BgRatio	pvalue	p.adjust	qvalue	geneID	Count	FDR
GO:0005975	carbohydrate metabolic process	15/71	212/3204	4.1061296176511e-05	0.00739103331177198	0.00726136606068826	Tatro_004417-T1/Tatro_009444-T1/Tatro_003347-T1/Tatro_005096-T1/Tatro_003693-T1/Tatro_006916-T1/Tatro_001484-T1/Tatro_001862-T1/Tatro_010206-T1/Tatro_000783-T1/Tatro_002063-T1/Tatro_003563-T1/Tatro_005502-T1/Tatro_011133-T1/Tatro_006588-T1	15	< 0.05		GO:0006629	lipid metabolic process	18/158	137/3204	9.70711911223071e-05	0.020044632250124	0.0190327120398599	Tatro_011193-T1/Tatro_003858-T1/Tatro_002387-T1/Tatro_006456-T1/Tatro_000425-T1/Tatro_003307-T1/Tatro_008026-T1/Tatro_003544-T1/Tatro_003217-T1/Tatro_009785-T1/Tatro_008474-T1/Tatro_003816-T1/Tatro_003545-T1/Tatro_011562-T1/Tatro_011637-T1/Tatro_005986-T1/Tatro_011385-T1/Tatro_003760-T1	18	< 0.05
GO:0006487	protein N-linked glycosylation	2/71	4/3204	0.00282292660847	0.00282292660847	0.104956102958963	Tatro_001728-T1/Tatro_011789-T1	2	no FDR		GO:0006928	movement of cell or subcellular component	5/158	12/3204	0.00016362965102142	0.020044632250124	0.0190327120398599	Tatro_008551-T1/Tatro_009785-T1/Tatro_009673-T1/Tatro_003627-T1/Tatro_003935-T1	5	< 0.05
GO:0006486	protein glycosylation	3/71	14/3204	0.00318593509749862	0.00318593509749862	0.104956102958963	Tatro_006782-T1/Tatro_001728-T1/Tatro_011789-T1	3	no FDR		GO:0007018	microtubule-based movement	4/158	11/3204	0.00143133248257571	0.00143133248257571	0.110991045140081	Tatro_008551-T1/Tatro_009673-T1/Tatro_003627-T1/Tatro_003935-T1	4	no FDR
GO:0043413	macromolecule glycosylation	3/71	14/3204	0.00318593509749862	0.00318593509749862	0.104956102958963	Tatro_006782-T1/Tatro_001728-T1/Tatro_011789-T1	3	no FDR		GO:0007017	microtubule-based process	5/158	23/3204	0.00446849478732285	0.00446849478732285	0.194983802975629	Tatro_008551-T1/Tatro_009673-T1/Tatro_003627-T1/Tatro_003935-T1/Tatro_003350-T1	5	no FDR
GO:0006979	response to oxidative stress	3/71	16/3204	0.00474801418147691	0.00474801418147691	0.104956102958963	Tatro_007179-T1/Tatro_001185-T1/Tatro_010674-T1	3	no FDR		GO:0006633	fatty acid biosynthetic process	4/158	16/3204	0.00650430551188009	0.00650430551188009	0.194983802975629	Tatro_003544-T1/Tatro_003545-T1/Tatro_005986-T1/Tatro_003760-T1	4	no FDR
GO:0009100	glycoprotein metabolic process	3/71	16/3204	0.00474801418147691	0.00474801418147691	0.104956102958963	Tatro_006782-T1/Tatro_001728-T1/Tatro_011789-T1	3	no FDR		GO:0006072	glycerol-3-phosphate metabolic process	2/158	3/3204	0.00701598470919462	0.00701598470919462	0.194983802975629	Tatro_007824-T1/Tatro_009514-T1	2	no FDR
GO:0009101	glycoprotein biosynthetic process	3/71	16/3204	0.00474801418147691	0.00474801418147691	0.104956102958963	Tatro_006782-T1/Tatro_001728-T1/Tatro_011789-T1	3	no FDR		GO:0052646	alditol phosphate metabolic process	2/158	3/3204	0.00701598470919462	0.00701598470919462	0.194983802975629	Tatro_007824-T1/Tatro_009514-T1	2	no FDR
GO:0070085	glycosylation	3/71	16/3204	0.00474801418147691	0.00474801418147691	0.104956102958963	Tatro_006782-T1/Tatro_001728-T1/Tatro_011789-T1	3	no FDR		GO:0005975	carbohydrate metabolic process	19/158	212/3204	0.00713338230983005	0.00713338230983005	0.194983802975629	Tatro_010893-T1/Tatro_009871-T1/Tatro_005654-T1/Tatro_003610-T1/Tatro_005358-T1/Tatro_007827-T1/Tatro_000802-T1/Tatro_010796-T1/Tatro_001640-T1/Tatro_001556-T1/Tatro_007824-T1/Tatro_002728-T1/Tatro_000287-T1/Tatro_000880-T1/Tatro_002942-T1/Tatro_009182-T1/Tatro_004926-T1/Tatro_011396-T1/Tatro_009422-T1	19	no FDR
GO:0006950	response to stress	7/71	107/3204	0.00870639593666058	0.00870639593666058	0.171073042965962	Tatro_007179-T1/Tatro_001185-T1/Tatro_010674-T1/Tatro_001687-T1/Tatro_008596-T1/Tatro_005166-T1/Tatro_001847-T1	7	no FDR		GO:0009116	nucleoside metabolic process	8/158	59/3204	0.00757914069303747	0.00757914069303747	0.194983802975629	Tatro_007083-T1/Tatro_002331-T1/Tatro_003841-T1/Tatro_011424-T1/Tatro_011383-T1/Tatro_000002-T1/Tatro_000889-T1/Tatro_006869-T1	8	no FDR
GO:0016052	carbohydrate catabolic process	3/71	24/3204	0.0151196617836663	0.0151196617836663	0.267379282069046	Tatro_003693-T1/Tatro_002063-T1/Tatro_006588-T1	3	no FDR		GO:1901657	glycosyl compound metabolic process	8/158	60/3204	0.00838763909786934	0.00838763909786934	0.194983802975629	Tatro_007083-T1/Tatro_002331-T1/Tatro_003841-T1/Tatro_011424-T1/Tatro_011383-T1/Tatro_000002-T1/Tatro_000889-T1/Tatro_006869-T1	8	no FDR
GO:0042592	homeostatic process	3/71	26/3204	0.0188200915443599	0.0188200915443599	0.302562237268178	Tatro_009798-T1/Tatro_008457-T1/Tatro_006873-T1	3	no FDR		GO:0044281	small molecule metabolic process	30/158	396/3204	0.00921982235789737	0.00921982235789737	0.194983802975629	Tatro_003634-T1/Tatro_002289-T1/Tatro_007727-T1/Tatro_011862-T1/Tatro_005653-T1/Tatro_007083-T1/Tatro_008848-T1/Tatro_000433-T1/Tatro_003544-T1/Tatro_002331-T1/Tatro_001556-T1/Tatro_007242-T1/Tatro_008474-T1/Tatro_003841-T1/Tatro_003592-T1/Tatro_011424-T1/Tatro_003545-T1/Tatro_005012-T1/Tatro_002789-T1/Tatro_003244-T1/Tatro_011383-T1/Tatro_001520-T1/Tatro_011774-T1/Tatro_002694-T1/Tatro_000002-T1…	30	no FDR
GO:0050896	response to stimulus	9/71	211/3204	0.0412252556910762	0.0412252556910762	0.561800997472829	Tatro_007179-T1/Tatro_008440-T1/Tatro_001185-T1/Tatro_010674-T1/Tatro_001687-T1/Tatro_010457-T1/Tatro_008596-T1/Tatro_005166-T1/Tatro_001847-T1	9	no FDR		GO:0006631	fatty acid metabolic process	4/158	19/3204	0.0123419915974643	0.0123419915974643	0.239261416056106	Tatro_003544-T1/Tatro_003545-T1/Tatro_005986-T1/Tatro_003760-T1	4	no FDR
											GO:0044275	cellular carbohydrate catabolic process	2/158	4/3204	0.0135780227279696	0.0135780227279696	0.24297514355314	Tatro_005654-T1/Tatro_007827-T1	2	no FDR
											GO:0072330	monocarboxylic acid biosynthetic process	4/158	20/3204	0.0148471371738975	0.0148471371738975	0.246208897868142	Tatro_003544-T1/Tatro_003545-T1/Tatro_005986-T1/Tatro_003760-T1	4	no FDR
											GO:0008610	lipid biosynthetic process	8/158	67/3204	0.0159749326129829	0.0159749326129829	0.246208897868142	Tatro_011193-T1/Tatro_003544-T1/Tatro_009785-T1/Tatro_008474-T1/Tatro_003545-T1/Tatro_011637-T1/Tatro_005986-T1/Tatro_003760-T1	8	no FDR
											GO:0044255	cellular lipid metabolic process	9/158	81/3204	0.0169338246497546	0.0169338246497546	0.246208897868142	Tatro_011193-T1/Tatro_003858-T1/Tatro_003544-T1/Tatro_009785-T1/Tatro_008474-T1/Tatro_003545-T1/Tatro_011637-T1/Tatro_005986-T1/Tatro_003760-T1	9	no FDR
											GO:0005984	disaccharide metabolic process	2/158	5/3204	0.0219008742817825	0.0219008742817825	0.268149208657836	Tatro_005654-T1/Tatro_000287-T1	2	no FDR
											GO:0005991	trehalose metabolic process	2/158	5/3204	0.0219008742817825	0.0219008742817825	0.268149208657836	Tatro_005654-T1/Tatro_000287-T1	2	no FDR
											GO:0009311	oligosaccharide metabolic process	2/158	5/3204	0.0219008742817825	0.0219008742817825	0.268149208657836	Tatro_005654-T1/Tatro_000287-T1	2	no FDR
											GO:0016053	organic acid biosynthetic process	9/158	89/3204	0.0295249615144291	0.0295249615144291	0.343421920773097	Tatro_003634-T1/Tatro_002289-T1/Tatro_003544-T1/Tatro_003592-T1/Tatro_003545-T1/Tatro_005012-T1/Tatro_005986-T1/Tatro_000578-T1/Tatro_003760-T1	9	no FDR
											GO:1901135	carbohydrate derivative metabolic process	14/158	168/3204	0.0351139993199068	0.0351139993199068	0.37768624533379	Tatro_007083-T1/Tatro_008848-T1/Tatro_002331-T1/Tatro_008474-T1/Tatro_007824-T1/Tatro_003841-T1/Tatro_011424-T1/Tatro_003244-T1/Tatro_011383-T1/Tatro_009514-T1/Tatro_011637-T1/Tatro_000002-T1/Tatro_000889-T1/Tatro_006869-T1	14	no FDR
											GO:0044283	small molecule biosynthetic process	11/158	122/3204	0.0361217005856563	0.0361217005856563	0.37768624533379	Tatro_003634-T1/Tatro_002289-T1/Tatro_003544-T1/Tatro_007242-T1/Tatro_003592-T1/Tatro_003545-T1/Tatro_005012-T1/Tatro_001520-T1/Tatro_005986-T1/Tatro_000578-T1/Tatro_003760-T1	11	no FDR
											GO:0055086	nucleobase-containing small molecule metabolic process	12/158	138/3204	0.0373413776495172	0.0373413776495172	0.37768624533379	Tatro_011862-T1/Tatro_007083-T1/Tatro_008848-T1/Tatro_002331-T1/Tatro_008474-T1/Tatro_003841-T1/Tatro_011424-T1/Tatro_003244-T1/Tatro_011383-T1/Tatro_000002-T1/Tatro_000889-T1/Tatro_006869-T1	12	no FDR
											GO:0016042	lipid catabolic process	2/158	7/3204	0.0430932933402401	0.0430932933402401	0.417702536324257	Tatro_006456-T1/Tatro_003816-T1	2	no FDR

## Sheet: BP dlox1_4-dlox1_C
Biological Process enrichment analysis results in the comparison: Δlox1 4h injury- Δlox1 C
P value < 0.05											P value < 0.05
Upregulated genes											Downregulated genes
GO term	Description	GeneRatio	BgRatio	pvalue	p.adjust	qvalue	geneID	Count	FDR		GO term	ID	Description	GeneRatio	BgRatio	pvalue	p.adjust	qvalue	geneID	Count	FDR
GO:0071941	nitrogen cycle metabolic process	3/77	4/3204	5.24999408246092e-05	0.00887248999935895	0.00817893814951806	Tatro_009532-T1/Tatro_010866-T1/Tatro_000241-T1	3	< 0.05		GO:0005975	GO:0005975	carbohydrate metabolic process	16/86	212/3204	0.000116165984810322	0.0160309059038244	0.0160309059038244	Tatro_003610-T1/Tatro_010893-T1/Tatro_009511-T1/Tatro_008414-T1/Tatro_001317-T1/Tatro_002728-T1/Tatro_010796-T1/Tatro_010944-T1/Tatro_010233-T1/Tatro_009422-T1/Tatro_001316-T1/Tatro_010889-T1/Tatro_009452-T1/Tatro_001612-T1/Tatro_005894-T1/Tatro_008553-T1	16	< 0.05
GO:0042126	nitrate metabolic process	2/77	3/3204	0.00168399581289721	0.0711488230949072	0.0655872053444178	Tatro_009532-T1/Tatro_010866-T1	2	< 0.10		GO:0016042	GO:0016042	lipid catabolic process	2/86	7/3204	0.013700266387288	0.013700266387288	0.593205677615404	Tatro_010291-T1/Tatro_003816-T1	2	no FDR
GO:0042128	nitrate assimilation	2/77	3/3204	0.00168399581289721	0.0711488230949072	0.0655872053444178	Tatro_009532-T1/Tatro_010866-T1	2	< 0.10		GO:0019751	GO:0019751	polyol metabolic process	2/86	8/3204	0.0179507642009325	0.0179507642009325	0.593205677615404	Tatro_008414-T1/Tatro_009452-T1	2	no FDR
GO:2001057	reactive nitrogen species metabolic process	2/77	3/3204	0.00168399581289721	0.0711488230949072	0.0655872053444178	Tatro_009532-T1/Tatro_010866-T1	2	< 0.10		GO:0044262	GO:0044262	cellular carbohydrate metabolic process	3/86	23/3204	0.022438549959824	0.022438549959824	0.593205677615404	Tatro_008414-T1/Tatro_001317-T1/Tatro_009452-T1	3	no FDR
GO:0043648	dicarboxylic acid metabolic process	3/77	13/3204	0.00320941849511237	0.09338634912665	0.0860864507676375	Tatro_002367-T1/Tatro_000597-T1/Tatro_002638-T1	3	< 0.10		GO:0055085	GO:0055085	transmembrane transport	17/86	382/3204	0.0227573340015524	0.0227573340015524	0.593205677615404	Tatro_000360-T1/Tatro_006601-T1/Tatro_006350-T1/Tatro_002770-T1/Tatro_000285-T1/Tatro_004674-T1/Tatro_005867-T1/Tatro_008429-T1/Tatro_000624-T1/Tatro_003623-T1/Tatro_004071-T1/Tatro_005841-T1/Tatro_001370-T1/Tatro_000148-T1/Tatro_009499-T1/Tatro_005971-T1/Tatro_002136-T1	17	no FDR
GO:0006108	malate metabolic process	2/77	4/3204	0.00331549168496982	0.09338634912665	0.0860864507676375	Tatro_002367-T1/Tatro_000597-T1	2	< 0.10		GO:1901615	GO:1901615	organic hydroxy compound metabolic process	3/86	31/3204	0.0488819598814528	0.0488819598814528	0.593205677615404	Tatro_008414-T1/Tatro_009452-T1/Tatro_000355-T1	3	no FDR
GO:0006508	proteolysis	10/77	176/3204	0.00857417040312344	0.00857417040312344	0.190823642054477	Tatro_004633-T1/Tatro_006602-T1/Tatro_008047-T1/Tatro_009469-T1/Tatro_006637-T1/Tatro_001070-T1/Tatro_004011-T1/Tatro_003113-T1/Tatro_002310-T1/Tatro_005993-T1	10	no FDR
GO:0005975	carbohydrate metabolic process	11/77	212/3204	0.0113496008864741	0.0113496008864741	0.213535622970733	Tatro_001484-T1/Tatro_002942-T1/Tatro_000783-T1/Tatro_009444-T1/Tatro_005502-T1/Tatro_006679-T1/Tatro_001559-T1/Tatro_006067-T1/Tatro_006916-T1/Tatro_002367-T1/Tatro_001862-T1	11	no FDR
GO:0009116	nucleoside metabolic process	5/77	59/3204	0.0127999032482167	0.0127999032482167	0.213535622970733	Tatro_010439-T1/Tatro_002700-T1/Tatro_002271-T1/Tatro_003247-T1/Tatro_002212-T1	5	no FDR
GO:1901657	glycosyl compound metabolic process	5/77	60/3204	0.0137066785014997	0.0137066785014997	0.213535622970733	Tatro_010439-T1/Tatro_002700-T1/Tatro_002271-T1/Tatro_003247-T1/Tatro_002212-T1	5	no FDR
GO:0006779	porphyrin-containing compound biosynthetic process	2/77	9/3204	0.0183978365900285	0.0183978365900285	0.260562661753513	Tatro_006928-T1/Tatro_010126-T1	2	no FDR
GO:0006778	porphyrin-containing compound metabolic process	2/77	10/3204	0.0226426497525214	0.0226426497525214	0.293957207313436	Tatro_006928-T1/Tatro_010126-T1	2	no FDR
GO:0003333	amino acid transmembrane transport	3/77	28/3204	0.0284038274334441	0.0284038274334441	0.3205085142768	Tatro_004711-T1/Tatro_008358-T1/Tatro_010112-T1	3	no FDR
GO:0006865	amino acid transport	3/77	29/3204	0.0311456217132854	0.0311456217132854	0.3205085142768	Tatro_004711-T1/Tatro_008358-T1/Tatro_010112-T1	3	no FDR
GO:1903825	organic acid transmembrane transport	3/77	30/3204	0.0340218750558558	0.0340218750558558	0.3205085142768	Tatro_004711-T1/Tatro_008358-T1/Tatro_010112-T1	3	no FDR
GO:1905039	carboxylic acid transmembrane transport	3/77	30/3204	0.0340218750558558	0.0340218750558558	0.3205085142768	Tatro_004711-T1/Tatro_008358-T1/Tatro_010112-T1	3	no FDR
GO:0015849	organic acid transport	3/77	31/3204	0.0370317269873871	0.0370317269873871	0.3205085142768	Tatro_004711-T1/Tatro_008358-T1/Tatro_010112-T1	3	no FDR
GO:1901615	organic hydroxy compound metabolic process	3/77	31/3204	0.0370317269873871	0.0370317269873871	0.3205085142768	Tatro_004159-T1/Tatro_006067-T1/Tatro_002212-T1	3	no FDR
GO:0033014	tetrapyrrole biosynthetic process	2/77	14/3204	0.0430410752937806	0.0430410752937806	0.352912971937924	Tatro_006928-T1/Tatro_010126-T1	2	no FDR
GO:0044281	small molecule metabolic process	15/77	396/3204	0.0464876588434788	0.0464876588434788	0.35379299942191	Tatro_009532-T1/Tatro_010439-T1/Tatro_010866-T1/Tatro_002700-T1/Tatro_002271-T1/Tatro_003247-T1/Tatro_006067-T1/Tatro_011011-T1/Tatro_002268-T1/Tatro_002367-T1/Tatro_006592-T1/Tatro_000241-T1/Tatro_002212-T1/Tatro_000597-T1/Tatro_002638-T1	15	no FDR
GO:0033013	tetrapyrrole metabolic process	2/77	15/3204	0.0489039915803131	0.0489039915803131	0.35379299942191	Tatro_006928-T1/Tatro_010126-T1	2	no FDR

## Sheet: BP dplp1_90-dplp1_C
Biological Process enrichment analysis results in the comparison: Δplp1 90' injury- Δplp1 C
P value < 0.05											P value < 0.05
Upregulated genes											Downregulated genes
GO term	Description	GeneRatio	BgRatio	pvalue	p.adjust	qvalue	geneID	Count	FDR		GO term	Description	GeneRatio	BgRatio	pvalue	p.adjust	qvalue	geneID	Count	FDR
GO:0005975	carbohydrate metabolic process	23/99	212/3204	5.06979670320168e-08	1.14577405492358e-05	1.02996922496624e-05	Tatro_004417-T1/Tatro_009444-T1/Tatro_003347-T1/Tatro_005096-T1/Tatro_001862-T1/Tatro_006916-T1/Tatro_003693-T1/Tatro_010206-T1/Tatro_002063-T1/Tatro_011538-T1/Tatro_001484-T1/Tatro_000783-T1/Tatro_003563-T1/Tatro_011866-T1/Tatro_011133-T1/Tatro_006588-T1/Tatro_001898-T1/Tatro_003739-T1/Tatro_006481-T1/Tatro_002894-T1/Tatro_004491-T1/Tatro_004157-T1/Tatro_009048-T1	23	< 0.05		GO:0055085	transmembrane transport	40/197	382/3204	0.000340813134628948	0.0957684908307344	0.0947101763600445	Tatro_011096-T1/Tatro_000360-T1/Tatro_004674-T1/Tatro_000347-T1/Tatro_002178-T1/Tatro_001115-T1/Tatro_005625-T1/Tatro_009484-T1/Tatro_005841-T1/Tatro_000233-T1/Tatro_004627-T1/Tatro_004071-T1/Tatro_004909-T1/Tatro_009499-T1/Tatro_002134-T1/Tatro_005882-T1/Tatro_000216-T1/Tatro_006747-T1/Tatro_002770-T1/Tatro_010637-T1/Tatro_003623-T1/Tatro_005971-T1/Tatro_005056-T1/Tatro_000624-T1/Tatro_003586-T1…	40	< 0.10
GO:0006486	protein glycosylation	4/99	14/3204	0.00067664273648091	0.0331368825010965	0.029787695960464	Tatro_006782-T1/Tatro_001728-T1/Tatro_011789-T1/Tatro_008815-T1	4	< 0.05		GO:0044275	cellular carbohydrate catabolic process	3/197	4/3204	0.00087486842063032	0.00087486842063032	0.121560664761266	Tatro_005654-T1/Tatro_007827-T1/Tatro_008414-T1	3	no FDR
GO:0043413	macromolecule glycosylation	4/99	14/3204	0.00067664273648091	0.0331368825010965	0.029787695960464	Tatro_006782-T1/Tatro_001728-T1/Tatro_011789-T1/Tatro_008815-T1	4	< 0.05		GO:0005975	carbohydrate metabolic process	24/197	212/3204	0.00213862348776838	0.00213862348776838	0.198104070445913	Tatro_010893-T1/Tatro_003610-T1/Tatro_010796-T1/Tatro_005358-T1/Tatro_009871-T1/Tatro_000802-T1/Tatro_005654-T1/Tatro_007824-T1/Tatro_001556-T1/Tatro_007827-T1/Tatro_003974-T1/Tatro_002942-T1/Tatro_001640-T1/Tatro_009191-T1/Tatro_002728-T1/Tatro_000880-T1/Tatro_011396-T1/Tatro_000313-T1/Tatro_005117-T1/Tatro_009182-T1/Tatro_001134-T1/Tatro_004668-T1/Tatro_007524-T1/Tatro_008414-T1	24	no FDR
GO:0016052	carbohydrate catabolic process	5/99	24/3204	0.000678060993030402	0.0331368825010965	0.029787695960464	Tatro_003693-T1/Tatro_002063-T1/Tatro_011538-T1/Tatro_006588-T1/Tatro_001898-T1	5	< 0.05		GO:0009081	branched-chain amino acid metabolic process	4/197	11/3204	0.00324828027535334	0.00324828027535334	0.225669998077179	Tatro_007727-T1/Tatro_000578-T1/Tatro_002116-T1/Tatro_007681-T1	4	no FDR
GO:0006979	response to oxidative stress	4/99	16/3204	0.00117298699118926	0.0331368825010965	0.029787695960464	Tatro_007179-T1/Tatro_010674-T1/Tatro_001185-T1/Tatro_001233-T1	4	< 0.05		GO:0006629	lipid metabolic process	16/197	137/3204	0.00880501251196181	0.00880501251196181	0.273578287286893	Tatro_011193-T1/Tatro_002387-T1/Tatro_008026-T1/Tatro_003858-T1/Tatro_006456-T1/Tatro_000425-T1/Tatro_011562-T1/Tatro_001730-T1/Tatro_011385-T1/Tatro_011637-T1/Tatro_003816-T1/Tatro_011049-T1/Tatro_009785-T1/Tatro_003760-T1/Tatro_002464-T1/Tatro_004629-T1	16	no FDR
GO:0009100	glycoprotein metabolic process	4/99	16/3204	0.00117298699118926	0.0331368825010965	0.029787695960464	Tatro_006782-T1/Tatro_001728-T1/Tatro_011789-T1/Tatro_008815-T1	4	< 0.05		GO:0006072	glycerol-3-phosphate metabolic process	2/197	3/3204	0.0108291405384395	0.0108291405384395	0.273578287286893	Tatro_007824-T1/Tatro_009514-T1	2	no FDR
GO:0009101	glycoprotein biosynthetic process	4/99	16/3204	0.00117298699118926	0.0331368825010965	0.029787695960464	Tatro_006782-T1/Tatro_001728-T1/Tatro_011789-T1/Tatro_008815-T1	4	< 0.05		GO:0006817	phosphate ion transport	2/197	3/3204	0.0108291405384395	0.0108291405384395	0.273578287286893	Tatro_010182-T1/Tatro_000863-T1	2	no FDR
GO:0070085	glycosylation	4/99	16/3204	0.00117298699118926	0.0331368825010965	0.029787695960464	Tatro_006782-T1/Tatro_001728-T1/Tatro_011789-T1/Tatro_008815-T1	4	< 0.05		GO:0042126	nitrate metabolic process	2/197	3/3204	0.0108291405384395	0.0108291405384395	0.273578287286893	Tatro_000433-T1/Tatro_009532-T1	2	no FDR
GO:0006950	response to stress	10/99	107/3204	0.00146076049773348	0.0366813191653074	0.0329738919371417	Tatro_007179-T1/Tatro_010674-T1/Tatro_001185-T1/Tatro_002551-T1/Tatro_007945-T1/Tatro_001687-T1/Tatro_008596-T1/Tatro_005166-T1/Tatro_009920-T1/Tatro_001233-T1	10	< 0.05		GO:0042128	nitrate assimilation	2/197	3/3204	0.0108291405384395	0.0108291405384395	0.273578287286893	Tatro_000433-T1/Tatro_009532-T1	2	no FDR
GO:1901137	carbohydrate derivative biosynthetic process	7/99	69/3204	0.00487996452876526	0.08000577466859	0.0719194900374377	Tatro_006782-T1/Tatro_000974-T1/Tatro_003420-T1/Tatro_001728-T1/Tatro_011789-T1/Tatro_008815-T1/Tatro_008001-T1	7	< 0.10		GO:0052646	alditol phosphate metabolic process	2/197	3/3204	0.0108291405384395	0.0108291405384395	0.273578287286893	Tatro_007824-T1/Tatro_009514-T1	2	no FDR
GO:0001678	cellular glucose homeostasis	2/99	4/3204	0.00544581312987059	0.08000577466859	0.0719194900374377	Tatro_011538-T1/Tatro_003739-T1	2	< 0.10		GO:2001057	reactive nitrogen species metabolic process	2/197	3/3204	0.0108291405384395	0.0108291405384395	0.273578287286893	Tatro_000433-T1/Tatro_009532-T1	2	no FDR
GO:0006487	protein N-linked glycosylation	2/99	4/3204	0.00544581312987059	0.08000577466859	0.0719194900374377	Tatro_001728-T1/Tatro_011789-T1	2	< 0.10		GO:0044281	small molecule metabolic process	35/197	396/3204	0.0144924238595238	0.0144924238595238	0.335614026220552	Tatro_003634-T1/Tatro_011862-T1/Tatro_007727-T1/Tatro_005653-T1/Tatro_003841-T1/Tatro_007083-T1/Tatro_002331-T1/Tatro_008848-T1/Tatro_001556-T1/Tatro_011424-T1/Tatro_000433-T1/Tatro_007242-T1/Tatro_005537-T1/Tatro_002789-T1/Tatro_002694-T1/Tatro_011774-T1/Tatro_000578-T1/Tatro_003592-T1/Tatro_000002-T1/Tatro_003244-T1/Tatro_000597-T1/Tatro_003760-T1/Tatro_001578-T1/Tatro_002116-T1/Tatro_009532-T1…	35	no FDR
GO:0007166	cell surface receptor signaling pathway	2/99	4/3204	0.00544581312987059	0.08000577466859	0.0719194900374377	Tatro_008852-T1/Tatro_010457-T1	2	< 0.10		GO:0071941	nitrogen cycle metabolic process	2/197	4/3204	0.0207834126562487	0.0207834126562487	0.444276999291469	Tatro_000433-T1/Tatro_009532-T1	2	no FDR
GO:0033500	carbohydrate homeostasis	2/99	4/3204	0.00544581312987059	0.08000577466859	0.0719194900374377	Tatro_011538-T1/Tatro_003739-T1	2	< 0.10		GO:0009116	nucleoside metabolic process	8/197	59/3204	0.0261849833801408	0.0261849833801408	0.51976207611708	Tatro_003841-T1/Tatro_007083-T1/Tatro_002331-T1/Tatro_011424-T1/Tatro_000002-T1/Tatro_000365-T1/Tatro_006162-T1/Tatro_000889-T1	8	no FDR
GO:0042593	glucose homeostasis	2/99	4/3204	0.00544581312987059	0.08000577466859	0.0719194900374377	Tatro_011538-T1/Tatro_003739-T1	2	< 0.10		GO:1901657	glycosyl compound metabolic process	8/197	60/3204	0.0286757949595793	0.0286757949595793	0.531256832935364	Tatro_003841-T1/Tatro_007083-T1/Tatro_002331-T1/Tatro_011424-T1/Tatro_000002-T1/Tatro_000365-T1/Tatro_006162-T1/Tatro_000889-T1	8	no FDR
GO:0019725	cellular homeostasis	4/99	24/3204	0.00566412564025416	0.08000577466859	0.0719194900374377	Tatro_009798-T1/Tatro_011538-T1/Tatro_008457-T1/Tatro_003739-T1	4	< 0.10		GO:0006928	movement of cell or subcellular component	3/197	12/3204	0.0333366074360471	0.0333366074360471	0.579004234415555	Tatro_008551-T1/Tatro_009785-T1/Tatro_009673-T1	3	no FDR
GO:0042592	homeostatic process	4/99	26/3204	0.00760118543983426	0.00760118543983426	0.0908376959682979	Tatro_009798-T1/Tatro_011538-T1/Tatro_008457-T1/Tatro_003739-T1	4	no FDR		GO:0007017	microtubule-based process	4/197	23/3204	0.0488943992388939	0.0488943992388939	0.799264482914426	Tatro_003350-T1/Tatro_008551-T1/Tatro_009673-T1/Tatro_008989-T1	4	no FDR
GO:0046835	carbohydrate phosphorylation	2/99	5/3204	0.00889391373057598	0.00889391373057598	0.100381599415273	Tatro_011538-T1/Tatro_003739-T1	2	no FDR
GO:0050896	response to stimulus	13/99	211/3204	0.011868707117102	0.011868707117102	0.1269063974294	Tatro_007179-T1/Tatro_008440-T1/Tatro_010674-T1/Tatro_001185-T1/Tatro_002551-T1/Tatro_008852-T1/Tatro_010457-T1/Tatro_007945-T1/Tatro_001687-T1/Tatro_008596-T1/Tatro_005166-T1/Tatro_009920-T1/Tatro_001233-T1	13	no FDR
GO:0055082	cellular chemical homeostasis	2/99	6/3204	0.0130733479535317	0.0130733479535317	0.132797692370085	Tatro_011538-T1/Tatro_003739-T1	2	no FDR
GO:0006508	proteolysis	11/99	176/3204	0.018432995043926	0.018432995043926	0.17832421270565	Tatro_008434-T1/Tatro_008631-T1/Tatro_007302-T1/Tatro_000025-T1/Tatro_008304-T1/Tatro_009465-T1/Tatro_002142-T1/Tatro_011239-T1/Tatro_001710-T1/Tatro_007459-T1/Tatro_000871-T1	11	no FDR
GO:0009126	purine nucleoside monophosphate metabolic process	2/99	8/3204	0.0234381328789085	0.0234381328789085	0.18314006662467	Tatro_002756-T1/Tatro_008001-T1	2	no FDR
GO:0009127	purine nucleoside monophosphate biosynthetic process	2/99	8/3204	0.0234381328789085	0.0234381328789085	0.18314006662467	Tatro_002756-T1/Tatro_008001-T1	2	no FDR
GO:0009167	purine ribonucleoside monophosphate metabolic process	2/99	8/3204	0.0234381328789085	0.0234381328789085	0.18314006662467	Tatro_002756-T1/Tatro_008001-T1	2	no FDR
GO:0009168	purine ribonucleoside monophosphate biosynthetic process	2/99	8/3204	0.0234381328789085	0.0234381328789085	0.18314006662467	Tatro_002756-T1/Tatro_008001-T1	2	no FDR
GO:0048878	chemical homeostasis	2/99	8/3204	0.0234381328789085	0.0234381328789085	0.18314006662467	Tatro_011538-T1/Tatro_003739-T1	2	no FDR
GO:0006298	mismatch repair	2/99	9/3204	0.0295348303798392	0.0295348303798392	0.222230887458439	Tatro_005166-T1/Tatro_009920-T1	2	no FDR
GO:0065008	regulation of biological quality	4/99	39/3204	0.0308270726636272	0.0308270726636272	0.22367011368722	Tatro_009798-T1/Tatro_011538-T1/Tatro_008457-T1/Tatro_003739-T1	4	no FDR
GO:0044262	cellular carbohydrate metabolic process	3/99	23/3204	0.0323690031344994	0.0323690031344994	0.226759259708109	Tatro_011538-T1/Tatro_003739-T1/Tatro_004491-T1	3	no FDR
GO:0009156	ribonucleoside monophosphate biosynthetic process	2/99	10/3204	0.0361853827945868	0.0361853827945868	0.237140199638548	Tatro_002756-T1/Tatro_008001-T1	2	no FDR
GO:0009161	ribonucleoside monophosphate metabolic process	2/99	10/3204	0.0361853827945868	0.0361853827945868	0.237140199638548	Tatro_002756-T1/Tatro_008001-T1	2	no FDR
GO:0009123	nucleoside monophosphate metabolic process	2/99	11/3204	0.0433504703992878	0.0433504703992878	0.266878494005185	Tatro_002756-T1/Tatro_008001-T1	2	no FDR
GO:0009124	nucleoside monophosphate biosynthetic process	2/99	11/3204	0.0433504703992878	0.0433504703992878	0.266878494005185	Tatro_002756-T1/Tatro_008001-T1	2	no FDR

## Sheet: BP dplp1_4- dplp1_C
Biological Process enrichment analysis results in the comparison: Δplp1 4h injury- Δplp1 C
P value < 0.05											P value < 0.05
Upregulated genes											Downregulated genes
GO term	Description	GeneRatio	BgRatio	pvalue	p.adjust	qvalue	geneID	Count	FDR		GO term	Description	GeneRatio	BgRatio	pvalue	p.adjust	qvalue	geneID	Count	Columna1
GO:0009116	nucleoside metabolic process	10/121	59/3204	5.32468414885123e-05	0.00807535291828604	0.00765359119095471	Tatro_010439-T1/Tatro_011278-T1/Tatro_008633-T1/Tatro_002271-T1/Tatro_003247-T1/Tatro_002700-T1/Tatro_002212-T1/Tatro_007237-T1/Tatro_006220-T1/Tatro_002490-T1	10	< 0.05		GO:0005975	carbohydrate metabolic process	17/100	212/3204	0.000226267720731461	0.026020787884118	0.0254848906508067	Tatro_003610-T1/Tatro_010796-T1/Tatro_009511-T1/Tatro_010893-T1/Tatro_002728-T1/Tatro_001317-T1/Tatro_010944-T1/Tatro_001612-T1/Tatro_010233-T1/Tatro_008414-T1/Tatro_009453-T1/Tatro_001556-T1/Tatro_009191-T1/Tatro_011281-T1/Tatro_007524-T1/Tatro_009452-T1/Tatro_009182-T1	17	< 0.05
GO:1901657	glycosyl compound metabolic process	10/121	60/3204	6.18800989906976e-05	0.00807535291828604	0.00765359119095471	Tatro_010439-T1/Tatro_011278-T1/Tatro_008633-T1/Tatro_002271-T1/Tatro_003247-T1/Tatro_002700-T1/Tatro_002212-T1/Tatro_007237-T1/Tatro_006220-T1/Tatro_002490-T1	10	< 0.05		GO:0055085	transmembrane transport	24/100	382/3204	0.000467583550616879	0.0268860541604705	0.0263323367978979	Tatro_000360-T1/Tatro_006350-T1/Tatro_006601-T1/Tatro_000285-T1/Tatro_004674-T1/Tatro_004071-T1/Tatro_004863-T1/Tatro_005867-T1/Tatro_005841-T1/Tatro_004399-T1/Tatro_008429-T1/Tatro_008936-T1/Tatro_001370-T1/Tatro_003623-T1/Tatro_006608-T1/Tatro_009421-T1/Tatro_000624-T1/Tatro_010812-T1/Tatro_002770-T1/Tatro_009499-T1/Tatro_009082-T1/Tatro_007296-T1/Tatro_006705-T1/Tatro_004627-T1	24	< 0.05
GO:0071941	nitrogen cycle metabolic process	3/121	4/3204	0.000204515619190011	0.017792858869531	0.0168635685998781	Tatro_009532-T1/Tatro_000241-T1/Tatro_010866-T1	3	< 0.05		GO:0006072	glycerol-3-phosphate metabolic process	2/100	3/3204	0.00283500640469879	0.0815064341350903	0.0798278119217818	Tatro_009511-T1/Tatro_009514-T1	2	< 0.10
GO:0006508	proteolysis	15/121	176/3204	0.00218548660420825	0.0982178779992344	0.093088127968623	Tatro_004633-T1/Tatro_006602-T1/Tatro_001070-T1/Tatro_008047-T1/Tatro_006637-T1/Tatro_011813-T1/Tatro_004011-T1/Tatro_005993-T1/Tatro_009469-T1/Tatro_002310-T1/Tatro_000871-T1/Tatro_003113-T1/Tatro_004528-T1/Tatro_001710-T1/Tatro_006745-T1	15	< 0.10		GO:0052646	alditol phosphate metabolic process	2/100	3/3204	0.00283500640469879	0.0815064341350903	0.0798278119217818	Tatro_009511-T1/Tatro_009514-T1	2	< 0.10
GO:0044281	small molecule metabolic process	26/121	396/3204	0.00275616194445626	0.0982178779992344	0.093088127968623	Tatro_010439-T1/Tatro_009532-T1/Tatro_000241-T1/Tatro_006592-T1/Tatro_011278-T1/Tatro_008633-T1/Tatro_010866-T1/Tatro_002268-T1/Tatro_002271-T1/Tatro_006272-T1/Tatro_006067-T1/Tatro_003247-T1/Tatro_002700-T1/Tatro_002212-T1/Tatro_000597-T1/Tatro_004891-T1/Tatro_005061-T1/Tatro_007237-T1/Tatro_009393-T1/Tatro_002367-T1/Tatro_002007-T1/Tatro_011011-T1/Tatro_006220-T1/Tatro_008518-T1/Tatro_007413-T1…	26	< 0.10		GO:0019751	polyol metabolic process	2/100	8/3204	0.023886374084636	0.023886374084636	0.518981848192298	Tatro_008414-T1/Tatro_009452-T1	2	no FDR
GO:1901135	carbohydrate derivative metabolic process	14/121	168/3204	0.00379183337478649	0.0982178779992344	0.093088127968623	Tatro_001559-T1/Tatro_010439-T1/Tatro_011278-T1/Tatro_008633-T1/Tatro_002271-T1/Tatro_003247-T1/Tatro_002700-T1/Tatro_002212-T1/Tatro_007237-T1/Tatro_009393-T1/Tatro_006220-T1/Tatro_006782-T1/Tatro_002490-T1/Tatro_010000-T1	14	< 0.10		GO:0044262	cellular carbohydrate metabolic process	3/100	23/3204	0.0332151430349845	0.0332151430349845	0.518981848192298	Tatro_001317-T1/Tatro_008414-T1/Tatro_009452-T1	3	no FDR
GO:0006066	alcohol metabolic process	4/121	18/3204	0.00392552221036738	0.0982178779992344	0.093088127968623	Tatro_006067-T1/Tatro_002212-T1/Tatro_002007-T1/Tatro_008518-T1	4	< 0.10		GO:0006720	isoprenoid metabolic process	2/100	10/3204	0.0368622621145931	0.0368622621145931	0.518981848192298	Tatro_011193-T1/Tatro_002464-T1	2	no FDR
GO:0042126	nitrate metabolic process	2/121	3/3204	0.0041394507969026	0.0982178779992344	0.093088127968623	Tatro_009532-T1/Tatro_010866-T1	2	< 0.10		GO:0008299	isoprenoid biosynthetic process	2/100	10/3204	0.0368622621145931	0.0368622621145931	0.518981848192298	Tatro_011193-T1/Tatro_002464-T1	2	no FDR
GO:0042128	nitrate assimilation	2/121	3/3204	0.0041394507969026	0.0982178779992344	0.093088127968623	Tatro_009532-T1/Tatro_010866-T1	2	< 0.10
GO:1902653	secondary alcohol biosynthetic process	2/121	3/3204	0.0041394507969026	0.0982178779992344	0.093088127968623	Tatro_002212-T1/Tatro_002007-T1	2	< 0.10
GO:2001057	reactive nitrogen species metabolic process	2/121	3/3204	0.0041394507969026	0.0982178779992344	0.093088127968623	Tatro_009532-T1/Tatro_010866-T1	2	< 0.10
GO:1901615	organic hydroxy compound metabolic process	5/121	31/3204	0.00546023881656471	0.00546023881656471	0.112557554551992	Tatro_004159-T1/Tatro_006067-T1/Tatro_002212-T1/Tatro_002007-T1/Tatro_008518-T1	5	no FDR
GO:0006108	malate metabolic process	2/121	4/3204	0.0080743859746152	0.0080743859746152	0.142667722107863	Tatro_000597-T1/Tatro_002367-T1	2	no FDR
GO:0007166	cell surface receptor signaling pathway	2/121	4/3204	0.0080743859746152	0.0080743859746152	0.142667722107863	Tatro_008852-T1/Tatro_010457-T1	2	no FDR
GO:0005975	carbohydrate metabolic process	15/121	212/3204	0.0124175989734067	0.0124175989734067	0.201901395741923	Tatro_001484-T1/Tatro_001559-T1/Tatro_009444-T1/Tatro_006679-T1/Tatro_006916-T1/Tatro_000783-T1/Tatro_001862-T1/Tatro_011866-T1/Tatro_006067-T1/Tatro_002942-T1/Tatro_005827-T1/Tatro_009393-T1/Tatro_002367-T1/Tatro_005096-T1/Tatro_009745-T1	15	no FDR
GO:1902652	secondary alcohol metabolic process	2/121	5/3204	0.0131258590090037	0.0131258590090037	0.201901395741923	Tatro_002212-T1/Tatro_002007-T1	2	no FDR
GO:0055086	nucleobase-containing small molecule metabolic process	11/121	138/3204	0.0138753512392853	0.0138753512392853	0.201901395741923	Tatro_010439-T1/Tatro_011278-T1/Tatro_008633-T1/Tatro_002271-T1/Tatro_003247-T1/Tatro_002700-T1/Tatro_002212-T1/Tatro_007237-T1/Tatro_009393-T1/Tatro_006220-T1/Tatro_002490-T1	11	no FDR
GO:0003333	amino acid transmembrane transport	4/121	28/3204	0.0196381607107496	0.0196381607107496	0.267279839507075	Tatro_008358-T1/Tatro_010112-T1/Tatro_004711-T1/Tatro_008044-T1	4	no FDR
GO:0006979	response to oxidative stress	3/121	16/3204	0.0205293663961817	0.0205293663961817	0.267279839507075	Tatro_010674-T1/Tatro_007179-T1/Tatro_009531-T1	3	no FDR
GO:0006865	amino acid transport	4/121	29/3204	0.0221317129246625	0.0221317129246625	0.273734344068194	Tatro_008358-T1/Tatro_010112-T1/Tatro_004711-T1/Tatro_008044-T1	4	no FDR
GO:1903825	organic acid transmembrane transport	4/121	30/3204	0.0248104918154465	0.0248104918154465	0.278969644814829	Tatro_008358-T1/Tatro_010112-T1/Tatro_004711-T1/Tatro_008044-T1	4	no FDR
GO:1905039	carboxylic acid transmembrane transport	4/121	30/3204	0.0248104918154465	0.0248104918154465	0.278969644814829	Tatro_008358-T1/Tatro_010112-T1/Tatro_004711-T1/Tatro_008044-T1	4	no FDR
GO:0006526	arginine biosynthetic process	2/121	7/3204	0.0262291910506985	0.0262291910506985	0.282098851117352	Tatro_002268-T1/Tatro_007413-T1	2	no FDR
GO:0015849	organic acid transport	4/121	31/3204	0.027677195963429	0.027677195963429	0.285269344359904	Tatro_008358-T1/Tatro_010112-T1/Tatro_004711-T1/Tatro_008044-T1	4	no FDR
GO:0046165	alcohol biosynthetic process	2/121	8/3204	0.0341186963608187	0.0341186963608187	0.337595521885996	Tatro_002212-T1/Tatro_002007-T1	2	no FDR
GO:0006525	arginine metabolic process	2/121	9/3204	0.0427995502278811	0.0427995502278811	0.407202198524375	Tatro_002268-T1/Tatro_007413-T1	2	no FDR
