# Supplementary material for: LOX1- and PLP1-dependent transcriptional reprogramming is essential for injury-induced conidiophore development in a filamentous fungus
Source: Microbiol Spectr. 2023 Nov 9;11(6):e02607-23. doi: 10.1128/spectrum.02607-23 (PMC10714772; doi:10.1128/spectrum.02607-23)
Supplement: Data Set S4 — Supplementary Data Set 4. Enrichment analysis of KEGG pathways in the contrasts WT injury-WT control, Δlox1 injury-Δlox1 control, Δplp1 injury-Δplp1 control. [file spectrum.02607-23-s0004.xlsx]

## Sheet: WT_90-WT_C
KEGG enrichment analysis results in the comparison: WT 90' injury- WT C
P value < 0.05											P value < 0.05
Upregulated genes											Downregulated genes
KEGG map	Description	GeneRatio	BgRatio	pvalue	p.adjust	qvalue	geneID	Count	FDR		KEGG map	Description	GeneRatio	BgRatio	pvalue	p.adjust	qvalue	geneID	Count	FDR
map04011	MAPK signaling pathway - yeast	14/121	91/13651	5.15974545845937e-14	1.2950961100733e-11	1.12971268985216e-11	K09448/K04464/K04441/K11233/K11215/K02516/K11246/K11244/K03781/K11240/K19812/K08294/K02220/K11228	14	< 0.05		map04138	Autophagy - yeast	9/173	82/13651	9.07530531584817e-07	0.000207824491732923	0.000174819039242128	K01381/K17900/K20180/K05754/K06027/K08502/K14209/K07897/K08341	9	< 0.05
map04139	Mitophagy - yeast	7/121	34/13651	1.59229353001373e-08	1.99832838016723e-06	1.74314239075187e-06	K04464/K04441/K11233/K17065/K09243/K11244/K08294	7	< 0.05		map01230	Biosynthesis of amino acids	13/173	238/13651	1.05835204818354e-05	0.00121181309517015	0.00101936013061888	K01754/K01626/K01476/K00641/K13830/K01850/K01736/K00838/K00286/K00826/K01438/K17989/K17069	13	< 0.05
map03008	Ribosome biogenesis in eukaryotes	9/121	82/13651	4.25892215489155e-08	3.56329820292593e-06	3.10826599374541e-06	K14544/K14567/K14536/K06943/K14569/K14556/K14572/K14538/K14559	9	< 0.05		map00380	Tryptophan metabolism	7/173	80/13651	6.78455566111208e-05	0.00517887748798222	0.00435639889818776	K00463/K00274/K00626/K01426/K00838/K03782/K03781	7	< 0.05
map00500	Starch and sucrose metabolism	7/121	106/13651	4.26109121539508e-05	0.00267383473766041	0.00233238677053204	K01188/K05349/K01176/K01178/K01210/K00693/K00844	7	< 0.05		map00900	Terpenoid backbone biosynthesis	6/173	63/13651	0.000141914609654458	0.00645311744127207	0.00542827162377747	K05954/K00626/K01823/K01641/K03186/K01597	6	< 0.05
map04138	Autophagy - yeast	6/121	82/13651	8.65646249256897e-05	0.00434554417126962	0.00379061936516704	K08334/K20178/K04464/K21157/K21158/K09243	6	< 0.05		map00561	Glycerolipid metabolism	7/173	91/13651	0.000153836681496335	0.00645311744127207	0.00542827162377747	K13507/K01046/K17900/K00002/K06116/K06117/K01054	7	< 0.05
map04113	Meiosis - yeast	6/121	103/13651	0.000303947636619419	0.0120526325889547	0.0105135146928185	K08139/K09243/K06661/K02220/K06659/K03351	6	< 0.05		map03040	Spliceosome	8/173	123/13651	0.000169077312871757	0.00645311744127207	0.00542827162377747	K11099/K11097/K12622/K11092/K12623/K12881/K12846/K12863	8	< 0.05
map04211	Longevity regulating pathway	5/121	68/13651	0.000336129195707899	0.0120526325889547	0.0105135146928185	K07359/K04450/K09047/K03781/K07297	5	< 0.05		map04146	Peroxisome	6/173	74/13651	0.000344975867530737	0.0112856390949341	0.00949332086588343	K13348/K13349/K06664/K13345/K03781/K11517	6	< 0.05
map00510	N-Glycan biosynthesis	4/121	45/13651	0.000660888385506328	0.020735373095261	0.0180874716033311	K01230/K03846/K12666/K03847	4	< 0.05		map03420	Nucleotide excision repair	5/173	61/13651	0.00103457655942156	0.0197431693422948	0.0166076763486093	K03011/K03506/K03017/K03009/K10570	5	< 0.05
map00513	Various types of N-glycan biosynthesis	4/121	52/13651	0.00114493810654926	0.0319310516382071	0.0278534650482159	K01230/K03846/K12666/K03847	4	< 0.05		map00290	Valine, leucine and isoleucine biosynthesis	3/173	19/13651	0.00166939827913993	0.0294070927633111	0.0247368328002111	K01754/K00826/K17989	3	< 0.05
											map00500	Starch and sucrose metabolism	6/173	106/13651	0.00227837514136516	0.0372677076694729	0.0313490714939717	K01179/K05349/K01835/K01194/K01196/K00963	6	< 0.05
											map00400	Phenylalanine, tyrosine and tryptophan biosynthesis	5/173	74/13651	0.00245514086233143	0.0374818171649265	0.0315291773899405	K01626/K13830/K01850/K01736/K00838	5	< 0.05
											map04814	Motor proteins	6/173	113/13651	0.00313871584194527	0.0449228704878417	0.0377884867813148	K10418/K10426/K10352/K07374/K10428/K17945	6	< 0.05
											map00564	Glycerophospholipid metabolism	6/173	115/13651	0.00342395551529212	0.0461226948824644	0.038797762185663	K00551/K13507/K00967/K13535/K00006/K00111	6	< 0.05

## Sheet: WT_4-WT_C
KEGG enrichment analysis results in the comparison: WT 4h injury- WT C
P value < 0.05											P value < 0.05
Upregulated genes											Downregulated genes
KEGG map	Description	GeneRatio	BgRatio	pvalue	p.adjust	qvalue	geneID	Count	FDR		KEGG map	Description	GeneRatio	BgRatio	pvalue	p.adjust	qvalue	geneID	Count	FDR
map04211	Longevity regulating pathway	5/49	68/13651	4.25069382191089e-06	0.000575022440098603	0.000413612632351626	K07359/K04450/K09047/K03781/K07297	5	< 0.05		map00563	Glycosylphosphatidylinositol (GPI)-anchor biosynthesis	3/65	27/13651	0.000277753097147423	0.0178988162523949	0.0148666154727951	K03434/K09658/K07541	3	< 0.05
map01212	Fatty acid metabolism	5/49	84/13651	1.20589731314773e-05	0.000575022440098603	0.000413612632351626	K00667/K00668/K00507/K10245/K18660	5	< 0.05		map01232	Nucleotide metabolism	5/65	123/13651	0.000293523953353874	0.0178988162523949	0.0148666154727951	K06287/K00761/K01487/K18550/K03787	5	< 0.05
map04152	AMPK signaling pathway	5/49	85/13651	1.27782764466356e-05	0.000575022440098603	0.000413612632351626	K07359/K00507/K00693/K09047/K07297	5	< 0.05		map04146	Peroxisome	4/65	74/13651	0.000419503505915506	0.0178988162523949	0.0148666154727951	K13348/K13237/K03781/K07513	4	< 0.05
map01230	Biosynthesis of amino acids	6/49	238/13651	0.000196936142589092	0.00563899845051985	0.00405612169247919	K00549/K01705/K01649/K05824/K01953/K01739	6	< 0.05
map04138	Autophagy - yeast	4/49	82/13651	0.000208607545119286	0.00563899845051985	0.00405612169247919	K21157/K21158/K09243/K08269	4	< 0.05
map04139	Mitophagy - yeast	3/49	34/13651	0.000240497307207515	0.00563899845051985	0.00405612169247919	K17065/K09243/K08269	3	< 0.05
map00061	Fatty acid biosynthesis	3/49	39/13651	0.000362695081816504	0.00652851147269707	0.0046959468487821	K00667/K00668/K18660	3	< 0.05
map01210	2-Oxocarboxylic acid metabolism	3/49	82/13651	0.00315444493868351	0.033124120368578	0.0238261216686263	K01705/K01649/K05824	3	< 0.05
map00780	Biotin metabolism	2/49	24/13651	0.0033124120368578	0.033124120368578	0.0238261216686263	K00833/K19562	2	< 0.05
map01040	Biosynthesis of unsaturated fatty acids	2/49	32/13651	0.00584493681942359	0.0436391977474589	0.0313895983797512	K00507/K10245	2	< 0.05
map00450	Seleno compound metabolism	2/49	33/13651	0.0062078468864332	0.0436391977474589	0.0313895983797512	K00549/K01739	2	< 0.05
map00920	Sulfur metabolism	3/49	109/13651	0.00698889390072608	0.0465926260048405	0.0335139941438327	K00380/K00387/K01739	3	< 0.05

## Sheet: dlox1_90-dlox1_C
KEGG enrichment analysis results in the comparison: Δlox1 90' injury- Δlox1 C
P value < 0.05											P value < 0.05
Upregulated genes											Downregulated genes
KEGG map	Description	GeneRatio	BgRatio	pvalue	p.adjust	qvalue	geneID	Count	FDR		KEGG map	Description	GeneRatio	BgRatio	pvalue	p.adjust	qvalue	geneID	Count	FDR
map04141	Protein processing in endoplasmic reticulum	7/43	144/13651	2.94540553800473e-07	2.50359470730402e-05	2.17029881747717e-05	K09523/K12667/K01230/K09584/K08054/K09580/K14001	7	< 0.05		map00564	Glycerophospholipid metabolism	9/92	115/13651	7.54263447792812e-08	1.22944941990228e-05	1.03214998119016e-05	K13621/K01126/K13507/K18696/K16369/K00006/K00111/K01114/K01115	9	< 0.05
map03010	Ribosome	5/43	143/13651	8.21754010516807e-05	0.00349245454469643	0.00302751477558823	K02882/K02961/K02912/K02993/K02918	5	< 0.05		map00500	Starch and sucrose metabolism	7/92	106/13651	7.10585075763522e-06	0.000579126836747271	0.000486189788680305	K16055/K05349/K01835/K01194/K01196/K00963/K01179	7	< 0.05
map00500	Starch and sucrose metabolism	4/43	106/13651	0.000335773829992458	0.00800534711773437	0.00693961979246323	K01199/K01176/K01188/K01179	4	< 0.05		map04814	Motor proteins	7/92	113/13651	1.08393805309256e-05	0.000588939675513622	0.00049442788386678	K10426/K07374/K10413/K10396/K10401/K10392/K10357	7	< 0.05
map00510	N-Glycan biosynthesis	3/43	45/13651	0.000376722217305147	0.00800534711773437	0.00693961979246323	K12667/K01230/K00737	3	< 0.05		map01212	Fatty acid metabolism	6/92	84/13651	2.11773008452859e-05	0.000862975009445402	0.000724486607865045	K00626/K00667/K00668/K00507/K11262/K10256	6	< 0.05
											map01230	Biosynthesis of amino acids	9/92	238/13651	3.16078607542055e-05	0.0010304162605871	0.000865057241694045	K01754/K13830/K01702/K01850/K00838/K00549/K00789/K00826/K03785	9	< 0.05
											map00520	Amino sugar and nucleotide sugar metabolism	7/92	156/13651	8.64247235491177e-05	0.00203977157935818	0.00171243335690387	K00972/K20844/K01183/K12373/K01835/K00963/K00820	7	< 0.05
											map04142	Lysosome	6/92	108/13651	8.75975524877748e-05	0.00203977157935818	0.00171243335690387	K01192/K12389/K12373/K13289/K01205/K01279	6	< 0.05
											map00290	Valine, leucine and isoleucine biosynthesis	3/92	19/13651	0.000265459762116575	0.00540874265312521	0.00454075908883615	K01754/K01702/K00826	3	< 0.05
											map00565	Ether lipid metabolism	3/92	31/13651	0.00116145979676829	0.0207888728143323	0.0174527185396397	K01062/K01114/K01115	3	< 0.05
											map00270	Cysteine and methionine metabolism	5/92	125/13651	0.00154755288958174	0.0210661149030437	0.017685469405203	K00838/K00549/K00789/K00826/K01251	5	< 0.05
											map00400	Phenylalanine, tyrosine and tryptophan biosynthesis	4/92	74/13651	0.00155087962476395	0.0210661149030437	0.017685469405203	K13830/K01850/K00838/K03785	4	< 0.05
											map00562	Inositol phosphate metabolism	4/92	76/13651	0.00171167925897435	0.0214618245548323	0.0180176764102564	K00140/K01083/K01114/K00888	4	< 0.05
											map00380	Tryptophan metabolism	4/92	80/13651	0.00206738197542056	0.0240702329995394	0.0202074929928326	K00626/K00838/K14338/K03782	4	< 0.05
											map00061	Fatty acid biosynthesis	3/92	39/13651	0.0022713677717232	0.0246821964527254	0.0207212498472994	K00667/K00668/K11262	3	< 0.05

## Sheet: dlox1_4-dlox1_C
KEGG enrichment analysis results in the comparison: Δlox1 4h injury- Δlox1 C
P value < 0.05											P value < 0.05
Upregulated genes											Downregulated genes
KEGG map	Description	GeneRatio	BgRatio	pvalue	p.adjust	qvalue	geneID	Count	FDR		KEGG map	Description	GeneRatio	BgRatio	pvalue	p.adjust	qvalue	geneID	Count	FDR
map04211	Longevity regulating pathway	4/55	68/13651	0.000158617313105999	0.0233167450265818	0.017030490459802	K04450/K09047/K07297/K03781	4	< 0.05		map00280	Valine, leucine and isoleucine degradation	4/40	69/13651	4.76240352542706e-05	0.00229849699942467	0.0016428503569637	K13524/K09699/K00140/K07513	4	< 0.05
											map04146	Peroxisome	4/40	74/13651	6.272149580406e-05	0.00229849699942467	0.0016428503569637	K01897/K00624/K13352/K07513	4	< 0.05
											map00380	Tryptophan metabolism	4/40	80/13651	8.51295184972101e-05	0.00229849699942467	0.0016428503569637	K00252/K01593/K01426/K00463	4	< 0.05
											map00640	Propanoate metabolism	4/40	97/13651	0.000179934246704228	0.00364366849576061	0.00260431146545593	K14729/K13524/K09699/K00140	4	< 0.05
											map00500	Starch and sucrose metabolism	4/40	106/13651	0.000253134798722073	0.00409978384402329	0.00293031983653387	K00844/K01187/K01179/K01194	4	< 0.05
											map00410	beta-Alanine metabolism	3/40	45/13651	0.000303687692149873	0.00409978384402329	0.00293031983653387	K14729/K13524/K00140	3	< 0.05
											map01200	Carbon metabolism	6/40	365/13651	0.000623921188697601	0.00684724904187804	0.00489407014039366	K00844/K14729/K01637/K00140/K00863/K00616	6	< 0.05
											map00071	Fatty acid degradation	3/40	59/13651	0.000676271510308942	0.00684724904187804	0.00489407014039366	K00252/K01897/K07513	3	< 0.05
											map01230	Biosynthesis of amino acids	4/40	238/13651	0.00503320158509886	0.0407689328393008	0.0291395881242566	K13830/K00264/K03785/K00616	4	< 0.05

## Sheet: dplp1_90-dplp1_C
KEGG enrichment analysis results in the comparison: Δplp1 90' injury- Δplp1 C
P value < 0.05											P value < 0.05
Upregulated genes											Downregulated genes
KEGG map	Description	GeneRatio	BgRatio	pvalue	p.adjust	qvalue	geneID	Count	FDR		KEGG map	Description	GeneRatio	BgRatio	pvalue	p.adjust	qvalue	geneID	Count	FDR
map04141	Protein processing in endoplasmic reticulum	15/62	144/13651	6.45936940937468e-17	7.23449373849964e-15	6.32338268496679e-15	K09523/K12667/K14002/K10080/K12275/K09486/K01228/K01230/K09584/K08054/K12666/K13993/K09490/K09580/K14001	15	< 0.05		map00564	Glycerophospholipid metabolism	11/105	115/13651	1.19725628488514e-09	2.32267719267717e-07	1.95341814902312e-07	K13621/K01126/K13507/K00993/K16369/K13535/K18693/K00006/K00111/K01114/K01115	11	< 0.05
map00500	Starch and sucrose metabolism	7/62	106/13651	4.82629308635547e-07	2.70272412835906e-05	2.3623434580582e-05	K05349/K01199/K01176/K16055/K01210/K01179/K00844	7	< 0.05		map00565	Ether lipid metabolism	4/105	31/13651	8.86260395626709e-05	0.0058118270225648	0.00488786320400186	K00993/K01062/K01114/K01115	4	< 0.05
map00510	N-Glycan biosynthesis	5/62	45/13651	1.74222788149152e-06	6.504317424235e-05	5.68516466591969e-05	K12667/K01228/K01230/K12666/K00737	5	< 0.05		map01230	Biosynthesis of amino acids	9/105	238/13651	8.9873613751002e-05	0.0058118270225648	0.00488786320400186	K01754/K00641/K00826/K01702/K01850/K01736/K00838/K00789/K00286	9	< 0.05
map04011	MAPK signaling pathway - yeast	5/62	91/13651	5.65104046407193e-05	0.00158229132994014	0.00138301779778603	K09448/K11244/K03781/K11240/K19812	5	< 0.05		map00500	Starch and sucrose metabolism	6/105	106/13651	0.000164239063560059	0.00641567620718391	0.00539571249112049	K05349/K01835/K01194/K01196/K00963/K01179	6	< 0.05
map00513	Various types of N-glycan biosynthesis	3/62	52/13651	0.0016827803431527	0.0314118997388503	0.0274558898093335	K12667/K01230/K12666	3	< 0.05		map04142	Lysosome	6/105	108/13651	0.000181963993630298	0.00641567620718391	0.00539571249112049	K01192/K12389/K13289/K01205/K01279/K01052	6	< 0.05
											map00520	Amino sugar and nucleotide sugar metabolism	7/105	156/13651	0.000198422975479915	0.00641567620718391	0.00539571249112049	K00972/K20844/K01183/K15920/K01835/K00963/K00820	7	< 0.05
											map00380	Tryptophan metabolism	5/105	80/13651	0.000372199213786615	0.00950020149086356	0.00798986017951086	K00463/K00626/K00838/K01426/K03782	5	< 0.05
											map00290	Valine, leucine and isoleucine biosynthesis	3/105	19/13651	0.000391760886221178	0.00950020149086356	0.00798986017951086	K01754/K00826/K01702	3	< 0.05
											map00040	Pentose and glucuronate interconversions	5/105	89/13651	0.000608500076533597	0.0119552889111972	0.0100546379882559	K00008/K00002/K00963/K01213/K01184	5	< 0.05
											map01240	Biosynthesis of cofactors	10/105	375/13651	0.000616252005731816	0.0119552889111972	0.0100546379882559	K01930/K00463/K00826/K01077/K00002/K00789/K00288/K03186/K00868/K00963	10	< 0.05
											map04814	Motor proteins	5/105	113/13651	0.00177956421637455	0.0297118807783501	0.0249882882292146	K10426/K07374/K10401/K07375/K10392	5	< 0.05
											map01200	Carbon metabolism	9/105	365/13651	0.00199100232019871	0.0297118807783501	0.0249882882292146	K01754/K00027/K01610/K00626/K01637/K00237/K00851/K00140/K11517	9	< 0.05
											map00270	Cysteine and methionine metabolism	5/105	125/13651	0.00276567274128147	0.0358701987597062	0.0301675572856997	K00641/K00826/K00838/K00789/K01251	5	< 0.05
											map00562	Inositol phosphate metabolism	4/105	76/13651	0.00277346897626594	0.0358701987597062	0.0301675572856997	K00469/K00140/K01083/K01114	4	< 0.05

## Sheet: dplp1_4- dplp1_C
KEGG enrichment analysis results in the comparison: Δplp1 4h injury- Δplp1 C
P value < 0.05											P value < 0.05
Upregulated genes											Downregulated genes
KEGG map	Description	GeneRatio	BgRatio	pvalue	p.adjust	qvalue	geneID	Count	FDR		KEGG map	Description	GeneRatio	BgRatio	pvalue	p.adjust	qvalue	geneID	Count	FDR
map04213	Longevity regulating pathway - multiple species	5/73	58/13651	1.39889992460477e-05	0.00242009686956624	0.00191428410735389	K03283/K03781/K03695/K01440/K11121	5	< 0.05		map01200	Carbon metabolism	7/35	365/13651	3.25009647397519e-05	0.00237257042600189	0.00177900017522853	K00844/K14729/K01637/K00851/K00863/K01808/K00616	7	< 0.05
map00620	Pyruvate metabolism	6/73	133/13651	7.6164262576601e-05	0.00658820871287599	0.00521123901839902	K00027/K00026/K00925/K01759/K03778/K13953	6	< 0.05		map04146	Peroxisome	3/35	74/13651	0.000883574127240316	0.0266360035855761	0.0199722016791631	K13346/K07513/K00624	3	< 0.05
map00910	Nitrogen metabolism	4/73	68/13651	0.000473281840242518	0.0199577910901311	0.0157865095328083	K00459/K01673/K02575/K17877	4	< 0.05		map00380	Tryptophan metabolism	3/35	80/13651	0.0011081590143921	0.0266360035855761	0.0199722016791631	K00252/K01426/K00463	3	< 0.05
map04211	Longevity regulating pathway	4/73	68/13651	0.000473281840242518	0.0199577910901311	0.0157865095328083	K04450/K09047/K03781/K07297	4	< 0.05		map00030	Pentose phosphate pathway	3/35	88/13651	0.00145950704578499	0.0266360035855761	0.0199722016791631	K00851/K01808/K00616	3	< 0.05
map01200	Carbon metabolism	8/73	365/13651	0.000714594828874196	0.0199577910901311	0.0157865095328083	K01053/K00027/K00026/K00925/K00863/K03781/K17066/K01624	8	< 0.05		map00500	Starch and sucrose metabolism	3/35	106/13651	0.00248631250673149	0.031476332608006	0.0236015760002352	K00844/K01187/K01179	3	< 0.05
map01240	Biosynthesis of cofactors	8/73	375/13651	0.000851953167043481	0.0199577910901311	0.0157865095328083	K01930/K01053/K03809/K00457/K00589/K01440/K00833/K19562	8	< 0.05		map00051	Fructose and mannose metabolism	3/35	112/13651	0.00290673209961985	0.031476332608006	0.0236015760002352	K00844/K00863/K01808	3	< 0.05
