# Supplementary material for: LOX1- and PLP1-dependent transcriptional reprogramming is essential for injury-induced conidiophore development in a filamentous fungus
Source: Microbiol Spectr. 2023 Nov 9;11(6):e02607-23. doi: 10.1128/spectrum.02607-23 (PMC10714772; doi:10.1128/spectrum.02607-23)
Supplement: Data Set S5 — Supplementary Data Set 5. Enrichment analysis of Biological Process GO terms of WT-unique genes (WUGs). [file spectrum.02607-23-s0005.xlsx]

## Sheet: Hoja1
BP enrichment analysis of Up-regulated WT unique genes at 90' after injury
P value < 0.05
ID	Description	GeneRatio	BgRatio	pvalue	p.adjust	qvalue	geneID	Count	FDR
GO:0034470	ncRNA processing	8/144	50/3204	0.00147787075816431	0.0492780404985057	0.0444613899234638	Tatro_009411-T1/Tatro_000046-T1/Tatro_001404-T1/Tatro_009810-T1/Tatro_009406-T1/Tatro_010430-T1/Tatro_010061-T1/Tatro_009985-T1	8	< 0.05
GO:0043414	macromolecule methylation	5/144	20/3204	0.00153414708685918	0.0492780404985057	0.0444613899234638	Tatro_005676-T1/Tatro_005917-T1/Tatro_009810-T1/Tatro_010430-T1/Tatro_005164-T1	5	< 0.05
GO:0009889	regulation of biosynthetic process	32/144	428/3204	0.00191793809081706	0.0492780404985057	0.0444613899234638	Tatro_005236-T1/Tatro_004220-T1/Tatro_009960-T1/Tatro_001744-T1/Tatro_008097-T1/Tatro_006557-T1/Tatro_009160-T1/Tatro_011505-T1/Tatro_008649-T1/Tatro_004110-T1/Tatro_010448-T1/Tatro_002269-T1/Tatro_007806-T1/Tatro_010629-T1/Tatro_010274-T1/Tatro_004376-T1/Tatro_009627-T1/Tatro_003902-T1/Tatro_002686-T1/Tatro_001127-T1/Tatro_005765-T1/Tatro_001929-T1/Tatro_008581-T1/Tatro_009442-T1/Tatro_005340-T1…	32	< 0.05
GO:0010556	regulation of macromolecule biosynthetic process	32/144	428/3204	0.00191793809081706	0.0492780404985057	0.0444613899234638	Tatro_005236-T1/Tatro_004220-T1/Tatro_009960-T1/Tatro_001744-T1/Tatro_008097-T1/Tatro_006557-T1/Tatro_009160-T1/Tatro_011505-T1/Tatro_008649-T1/Tatro_004110-T1/Tatro_010448-T1/Tatro_002269-T1/Tatro_007806-T1/Tatro_010629-T1/Tatro_010274-T1/Tatro_004376-T1/Tatro_009627-T1/Tatro_003902-T1/Tatro_002686-T1/Tatro_001127-T1/Tatro_005765-T1/Tatro_001929-T1/Tatro_008581-T1/Tatro_009442-T1/Tatro_005340-T1…	32	< 0.05
GO:0031326	regulation of cellular biosynthetic process	32/144	428/3204	0.00191793809081706	0.0492780404985057	0.0444613899234638	Tatro_005236-T1/Tatro_004220-T1/Tatro_009960-T1/Tatro_001744-T1/Tatro_008097-T1/Tatro_006557-T1/Tatro_009160-T1/Tatro_011505-T1/Tatro_008649-T1/Tatro_004110-T1/Tatro_010448-T1/Tatro_002269-T1/Tatro_007806-T1/Tatro_010629-T1/Tatro_010274-T1/Tatro_004376-T1/Tatro_009627-T1/Tatro_003902-T1/Tatro_002686-T1/Tatro_001127-T1/Tatro_005765-T1/Tatro_001929-T1/Tatro_008581-T1/Tatro_009442-T1/Tatro_005340-T1…	32	< 0.05
GO:2000112	regulation of cellular macromolecule biosynthetic process	32/144	428/3204	0.00191793809081706	0.0492780404985057	0.0444613899234638	Tatro_005236-T1/Tatro_004220-T1/Tatro_009960-T1/Tatro_001744-T1/Tatro_008097-T1/Tatro_006557-T1/Tatro_009160-T1/Tatro_011505-T1/Tatro_008649-T1/Tatro_004110-T1/Tatro_010448-T1/Tatro_002269-T1/Tatro_007806-T1/Tatro_010629-T1/Tatro_010274-T1/Tatro_004376-T1/Tatro_009627-T1/Tatro_003902-T1/Tatro_002686-T1/Tatro_001127-T1/Tatro_005765-T1/Tatro_001929-T1/Tatro_008581-T1/Tatro_009442-T1/Tatro_005340-T1…	32	< 0.05
GO:0010468	regulation of gene expression	32/144	430/3204	0.00207285216333479	0.0492780404985057	0.0444613899234638	Tatro_005236-T1/Tatro_004220-T1/Tatro_009960-T1/Tatro_001744-T1/Tatro_008097-T1/Tatro_006557-T1/Tatro_009160-T1/Tatro_011505-T1/Tatro_008649-T1/Tatro_004110-T1/Tatro_010448-T1/Tatro_002269-T1/Tatro_007806-T1/Tatro_010629-T1/Tatro_010274-T1/Tatro_004376-T1/Tatro_009627-T1/Tatro_003902-T1/Tatro_002686-T1/Tatro_001127-T1/Tatro_005765-T1/Tatro_001929-T1/Tatro_008581-T1/Tatro_009442-T1/Tatro_005340-T1…	32	< 0.05
GO:0031323	regulation of cellular metabolic process	32/144	438/3204	0.00280645314054773	0.0492780404985057	0.0444613899234638	Tatro_005236-T1/Tatro_004220-T1/Tatro_009960-T1/Tatro_001744-T1/Tatro_008097-T1/Tatro_006557-T1/Tatro_009160-T1/Tatro_011505-T1/Tatro_008649-T1/Tatro_004110-T1/Tatro_010448-T1/Tatro_002269-T1/Tatro_007806-T1/Tatro_010629-T1/Tatro_010274-T1/Tatro_004376-T1/Tatro_009627-T1/Tatro_003902-T1/Tatro_002686-T1/Tatro_001127-T1/Tatro_005765-T1/Tatro_001929-T1/Tatro_008581-T1/Tatro_009442-T1/Tatro_005340-T1…	32	< 0.05
GO:0051171	regulation of nitrogen compound metabolic process	32/144	438/3204	0.00280645314054773	0.0492780404985057	0.0444613899234638	Tatro_005236-T1/Tatro_004220-T1/Tatro_009960-T1/Tatro_001744-T1/Tatro_008097-T1/Tatro_006557-T1/Tatro_009160-T1/Tatro_011505-T1/Tatro_008649-T1/Tatro_004110-T1/Tatro_010448-T1/Tatro_002269-T1/Tatro_007806-T1/Tatro_010629-T1/Tatro_010274-T1/Tatro_004376-T1/Tatro_009627-T1/Tatro_003902-T1/Tatro_002686-T1/Tatro_001127-T1/Tatro_005765-T1/Tatro_001929-T1/Tatro_008581-T1/Tatro_009442-T1/Tatro_005340-T1…	32	< 0.05
GO:0080090	regulation of primary metabolic process	32/144	438/3204	0.00280645314054773	0.0492780404985057	0.0444613899234638	Tatro_005236-T1/Tatro_004220-T1/Tatro_009960-T1/Tatro_001744-T1/Tatro_008097-T1/Tatro_006557-T1/Tatro_009160-T1/Tatro_011505-T1/Tatro_008649-T1/Tatro_004110-T1/Tatro_010448-T1/Tatro_002269-T1/Tatro_007806-T1/Tatro_010629-T1/Tatro_010274-T1/Tatro_004376-T1/Tatro_009627-T1/Tatro_003902-T1/Tatro_002686-T1/Tatro_001127-T1/Tatro_005765-T1/Tatro_001929-T1/Tatro_008581-T1/Tatro_009442-T1/Tatro_005340-T1…	32	< 0.05
GO:0019219	regulation of nucleobase-containing compound metabolic process	31/144	420/3204	0.00281588802848604	0.0492780404985057	0.0444613899234638	Tatro_005236-T1/Tatro_004220-T1/Tatro_009960-T1/Tatro_001744-T1/Tatro_008097-T1/Tatro_006557-T1/Tatro_009160-T1/Tatro_008649-T1/Tatro_004110-T1/Tatro_010448-T1/Tatro_002269-T1/Tatro_007806-T1/Tatro_010629-T1/Tatro_010274-T1/Tatro_004376-T1/Tatro_009627-T1/Tatro_003902-T1/Tatro_002686-T1/Tatro_001127-T1/Tatro_005765-T1/Tatro_001929-T1/Tatro_008581-T1/Tatro_009442-T1/Tatro_005340-T1/Tatro_002399-T1…	31	< 0.05
GO:0051252	regulation of RNA metabolic process	31/144	420/3204	0.00281588802848604	0.0492780404985057	0.0444613899234638	Tatro_005236-T1/Tatro_004220-T1/Tatro_009960-T1/Tatro_001744-T1/Tatro_008097-T1/Tatro_006557-T1/Tatro_009160-T1/Tatro_008649-T1/Tatro_004110-T1/Tatro_010448-T1/Tatro_002269-T1/Tatro_007806-T1/Tatro_010629-T1/Tatro_010274-T1/Tatro_004376-T1/Tatro_009627-T1/Tatro_003902-T1/Tatro_002686-T1/Tatro_001127-T1/Tatro_005765-T1/Tatro_001929-T1/Tatro_008581-T1/Tatro_009442-T1/Tatro_005340-T1/Tatro_002399-T1…	31	< 0.05
GO:0060255	regulation of macromolecule metabolic process	32/144	444/3204	0.00349481157642069	0.0543392642425718	0.0490279075872828	Tatro_005236-T1/Tatro_004220-T1/Tatro_009960-T1/Tatro_001744-T1/Tatro_008097-T1/Tatro_006557-T1/Tatro_009160-T1/Tatro_011505-T1/Tatro_008649-T1/Tatro_004110-T1/Tatro_010448-T1/Tatro_002269-T1/Tatro_007806-T1/Tatro_010629-T1/Tatro_010274-T1/Tatro_004376-T1/Tatro_009627-T1/Tatro_003902-T1/Tatro_002686-T1/Tatro_001127-T1/Tatro_005765-T1/Tatro_001929-T1/Tatro_008581-T1/Tatro_009442-T1/Tatro_005340-T1…	32	< 0.10
GO:0019222	regulation of metabolic process	32/144	445/3204	0.00362261761617145	0.0543392642425718	0.0490279075872828	Tatro_005236-T1/Tatro_004220-T1/Tatro_009960-T1/Tatro_001744-T1/Tatro_008097-T1/Tatro_006557-T1/Tatro_009160-T1/Tatro_011505-T1/Tatro_008649-T1/Tatro_004110-T1/Tatro_010448-T1/Tatro_002269-T1/Tatro_007806-T1/Tatro_010629-T1/Tatro_010274-T1/Tatro_004376-T1/Tatro_009627-T1/Tatro_003902-T1/Tatro_002686-T1/Tatro_001127-T1/Tatro_005765-T1/Tatro_001929-T1/Tatro_008581-T1/Tatro_009442-T1/Tatro_005340-T1…	32	< 0.10
GO:0006355	regulation of transcription, DNA-templated	30/144	416/3204	0.00473947521265602	0.0585464585092802	0.0528238723392002	Tatro_005236-T1/Tatro_004220-T1/Tatro_009960-T1/Tatro_001744-T1/Tatro_008097-T1/Tatro_006557-T1/Tatro_009160-T1/Tatro_008649-T1/Tatro_004110-T1/Tatro_010448-T1/Tatro_002269-T1/Tatro_007806-T1/Tatro_010629-T1/Tatro_010274-T1/Tatro_004376-T1/Tatro_009627-T1/Tatro_003902-T1/Tatro_002686-T1/Tatro_005765-T1/Tatro_001929-T1/Tatro_008581-T1/Tatro_009442-T1/Tatro_005340-T1/Tatro_002399-T1/Tatro_004521-T1…	30	< 0.10
GO:1903506	regulation of nucleic acid-templated transcription	30/144	416/3204	0.00473947521265602	0.0585464585092802	0.0528238723392002	Tatro_005236-T1/Tatro_004220-T1/Tatro_009960-T1/Tatro_001744-T1/Tatro_008097-T1/Tatro_006557-T1/Tatro_009160-T1/Tatro_008649-T1/Tatro_004110-T1/Tatro_010448-T1/Tatro_002269-T1/Tatro_007806-T1/Tatro_010629-T1/Tatro_010274-T1/Tatro_004376-T1/Tatro_009627-T1/Tatro_003902-T1/Tatro_002686-T1/Tatro_005765-T1/Tatro_001929-T1/Tatro_008581-T1/Tatro_009442-T1/Tatro_005340-T1/Tatro_002399-T1/Tatro_004521-T1…	30	< 0.10
GO:2001141	regulation of RNA biosynthetic process	30/144	416/3204	0.00473947521265602	0.0585464585092802	0.0528238723392002	Tatro_005236-T1/Tatro_004220-T1/Tatro_009960-T1/Tatro_001744-T1/Tatro_008097-T1/Tatro_006557-T1/Tatro_009160-T1/Tatro_008649-T1/Tatro_004110-T1/Tatro_010448-T1/Tatro_002269-T1/Tatro_007806-T1/Tatro_010629-T1/Tatro_010274-T1/Tatro_004376-T1/Tatro_009627-T1/Tatro_003902-T1/Tatro_002686-T1/Tatro_005765-T1/Tatro_001929-T1/Tatro_008581-T1/Tatro_009442-T1/Tatro_005340-T1/Tatro_002399-T1/Tatro_004521-T1…	30	< 0.10
GO:0032259	methylation	5/144	26/3204	0.00523522874695286	0.0610776687144501	0.0551076710205565	Tatro_005676-T1/Tatro_005917-T1/Tatro_009810-T1/Tatro_010430-T1/Tatro_005164-T1	5	< 0.10
GO:0042254	ribosome biogenesis	5/144	30/3204	0.00981628481214881	0.00981628481214881	0.0942995754455377	Tatro_009411-T1/Tatro_001404-T1/Tatro_004043-T1/Tatro_005534-T1/Tatro_009985-T1	5	no FDR
GO:0006351	transcription, DNA-templated	33/144	496/3204	0.0104515362785471	0.0104515362785471	0.0942995754455377	Tatro_005236-T1/Tatro_004220-T1/Tatro_003055-T1/Tatro_009960-T1/Tatro_001744-T1/Tatro_008097-T1/Tatro_006557-T1/Tatro_009160-T1/Tatro_008649-T1/Tatro_010645-T1/Tatro_004110-T1/Tatro_010448-T1/Tatro_002269-T1/Tatro_007806-T1/Tatro_010629-T1/Tatro_010274-T1/Tatro_004376-T1/Tatro_009627-T1/Tatro_003902-T1/Tatro_002686-T1/Tatro_005765-T1/Tatro_001929-T1/Tatro_008581-T1/Tatro_009442-T1/Tatro_005340-T1…	33	no FDR
GO:0097659	nucleic acid-templated transcription	33/144	496/3204	0.0104515362785471	0.0104515362785471	0.0942995754455377	Tatro_005236-T1/Tatro_004220-T1/Tatro_003055-T1/Tatro_009960-T1/Tatro_001744-T1/Tatro_008097-T1/Tatro_006557-T1/Tatro_009160-T1/Tatro_008649-T1/Tatro_010645-T1/Tatro_004110-T1/Tatro_010448-T1/Tatro_002269-T1/Tatro_007806-T1/Tatro_010629-T1/Tatro_010274-T1/Tatro_004376-T1/Tatro_009627-T1/Tatro_003902-T1/Tatro_002686-T1/Tatro_005765-T1/Tatro_001929-T1/Tatro_008581-T1/Tatro_009442-T1/Tatro_005340-T1…	33	no FDR
GO:0032774	RNA biosynthetic process	33/144	498/3204	0.0110916865677987	0.0110916865677987	0.0955264871867831	Tatro_005236-T1/Tatro_004220-T1/Tatro_003055-T1/Tatro_009960-T1/Tatro_001744-T1/Tatro_008097-T1/Tatro_006557-T1/Tatro_009160-T1/Tatro_008649-T1/Tatro_010645-T1/Tatro_004110-T1/Tatro_010448-T1/Tatro_002269-T1/Tatro_007806-T1/Tatro_010629-T1/Tatro_010274-T1/Tatro_004376-T1/Tatro_009627-T1/Tatro_003902-T1/Tatro_002686-T1/Tatro_005765-T1/Tatro_001929-T1/Tatro_008581-T1/Tatro_009442-T1/Tatro_005340-T1…	33	no FDR
GO:0022613	ribonucleoprotein complex biogenesis	5/144	32/3204	0.0129080301792619	0.0129080301792619	0.102343209452841	Tatro_009411-T1/Tatro_001404-T1/Tatro_004043-T1/Tatro_005534-T1/Tatro_009985-T1	5	no FDR
GO:0034660	ncRNA metabolic process	9/144	85/3204	0.0129634731973599	0.0129634731973599	0.102343209452841	Tatro_001802-T1/Tatro_009411-T1/Tatro_000046-T1/Tatro_001404-T1/Tatro_009810-T1/Tatro_009406-T1/Tatro_010430-T1/Tatro_010061-T1/Tatro_009985-T1	9	no FDR
GO:0006364	rRNA processing	3/144	14/3204	0.0224715574447841	0.0224715574447841	0.163760337654297	Tatro_009411-T1/Tatro_001404-T1/Tatro_009985-T1	3	no FDR
GO:0016072	rRNA metabolic process	3/144	14/3204	0.0224715574447841	0.0224715574447841	0.163760337654297	Tatro_009411-T1/Tatro_001404-T1/Tatro_009985-T1	3	no FDR
GO:0008033	tRNA processing	5/144	37/3204	0.0233556135801392	0.0233556135801392	0.163899042667643	Tatro_000046-T1/Tatro_009810-T1/Tatro_009406-T1/Tatro_010430-T1/Tatro_010061-T1	5	no FDR
GO:0043412	macromolecule modification	19/144	274/3204	0.0352910011029208	0.0352910011029208	0.238811285658862	Tatro_008766-T1/Tatro_010951-T1/Tatro_005168-T1/Tatro_001974-T1/Tatro_005676-T1/Tatro_005917-T1/Tatro_000649-T1/Tatro_011631-T1/Tatro_010615-T1/Tatro_005294-T1/Tatro_011286-T1/Tatro_009810-T1/Tatro_003677-T1/Tatro_011426-T1/Tatro_010430-T1/Tatro_002683-T1/Tatro_008861-T1/Tatro_005164-T1/Tatro_008765-T1	19	no FDR
GO:0006396	RNA processing	9/144	105/3204	0.0443661417981951	0.0443661417981951	0.289869528990022	Tatro_009411-T1/Tatro_000046-T1/Tatro_001404-T1/Tatro_001127-T1/Tatro_009810-T1/Tatro_009406-T1/Tatro_010430-T1/Tatro_010061-T1/Tatro_009985-T1	9	no FDR
GO:0009451	RNA modification	4/144	31/3204	0.0479603585338667	0.0479603585338667	0.302907527582316	Tatro_009810-T1/Tatro_010430-T1/Tatro_005164-T1/Tatro_008765-T1	4	no FDR

## Sheet: Hoja2
BP enrichment analysis of Down-regulated WT unique genes at 90' after injury
P value < 0.05
ID	Description	GeneRatio	BgRatio	pvalue	p.adjust	qvalue	geneID	Count	FDR
GO:0008202	steroid metabolic process	4/137	12/3204	0.00121160719168892	0.00121160719168892	0.181492561348621	Tatro_004439-T1/Tatro_001209-T1/Tatro_002599-T1/Tatro_002720-T1	4	no FDR
GO:0008610	lipid biosynthetic process	9/137	67/3204	0.00189470256352956	0.00189470256352956	0.181492561348621	Tatro_004439-T1/Tatro_004837-T1/Tatro_003893-T1/Tatro_009751-T1/Tatro_009866-T1/Tatro_002599-T1/Tatro_002720-T1/Tatro_010999-T1/Tatro_001709-T1	9	no FDR
GO:0006720	isoprenoid metabolic process	3/137	10/3204	0.00735699753364152	0.00735699753364152	0.352361460821778	Tatro_004837-T1/Tatro_003893-T1/Tatro_010999-T1	3	no FDR
GO:0008299	isoprenoid biosynthetic process	3/137	10/3204	0.00735699753364152	0.00735699753364152	0.352361460821778	Tatro_004837-T1/Tatro_003893-T1/Tatro_010999-T1	3	no FDR
GO:0055085	transmembrane transport	26/137	382/3204	0.00954769574641441	0.00954769574641441	0.355814644195707	Tatro_007879-T1/Tatro_004177-T1/Tatro_009263-T1/Tatro_009537-T1/Tatro_006744-T1/Tatro_001242-T1/Tatro_005105-T1/Tatro_001816-T1/Tatro_006825-T1/Tatro_007022-T1/Tatro_011673-T1/Tatro_001112-T1/Tatro_011567-T1/Tatro_010640-T1/Tatro_008693-T1/Tatro_007930-T1/Tatro_011081-T1/Tatro_008710-T1/Tatro_008688-T1/Tatro_011945-T1/Tatro_003273-T1/Tatro_004399-T1/Tatro_006553-T1/Tatro_002172-T1/Tatro_004385-T1…	26	no FDR
GO:0009116	nucleoside metabolic process	7/137	59/3204	0.0118978354602939	0.0118978354602939	0.355814644195707	Tatro_005390-T1/Tatro_009375-T1/Tatro_004266-T1/Tatro_002381-T1/Tatro_009316-T1/Tatro_003247-T1/Tatro_002604-T1	7	no FDR
GO:1901657	glycosyl compound metabolic process	7/137	60/3204	0.0130009196917662	0.0130009196917662	0.355814644195707	Tatro_005390-T1/Tatro_009375-T1/Tatro_004266-T1/Tatro_002381-T1/Tatro_009316-T1/Tatro_003247-T1/Tatro_002604-T1	7	no FDR
GO:0006629	lipid metabolic process	11/137	137/3204	0.0305280195903582	0.0305280195903582	0.731065732295419	Tatro_004439-T1/Tatro_004837-T1/Tatro_003893-T1/Tatro_001209-T1/Tatro_009751-T1/Tatro_009866-T1/Tatro_002599-T1/Tatro_002720-T1/Tatro_010999-T1/Tatro_001365-T1/Tatro_001709-T1	11	no FDR
GO:0006022	aminoglycan metabolic process	3/137	19/3204	0.0448700366955413	0.0448700366955413	0.781468581683112	Tatro_000303-T1/Tatro_004869-T1/Tatro_004846-T1	3	no FDR
GO:0006913	nucleocytoplasmic transport	3/137	19/3204	0.0448700366955413	0.0448700366955413	0.781468581683112	Tatro_003423-T1/Tatro_006205-T1/Tatro_010075-T1	3	no FDR
GO:0051169	nuclear transport	3/137	19/3204	0.0448700366955413	0.0448700366955413	0.781468581683112	Tatro_003423-T1/Tatro_006205-T1/Tatro_010075-T1	3	no FDR

## Sheet: Hoja3
BP enrichment analysis of Up-regulated WT unique genes at 4 h after injury
P value < 0.05
ID	Description	GeneRatio	BgRatio	pvalue	p.adjust	qvalue	geneID	Count	FDR
GO:0046394	carboxylic acid biosynthetic process	7/54	78/3204	0.000272625483169389	0.0329876834634961	0.0292713676666081	Tatro_006905-T1/Tatro_003544-T1/Tatro_003545-T1/Tatro_009759-T1/Tatro_003760-T1/Tatro_005012-T1/Tatro_006331-T1	7	< 0.05
GO:0016053	organic acid biosynthetic process	7/54	89/3204	0.000616342695287002	0.0372887330648636	0.0330878710101443	Tatro_006905-T1/Tatro_003544-T1/Tatro_003545-T1/Tatro_009759-T1/Tatro_003760-T1/Tatro_005012-T1/Tatro_006331-T1	7	< 0.05
GO:0006633	fatty acid biosynthetic process	3/54	16/3204	0.0021704639531024	0.0637173394283339	0.0565390919677256	Tatro_003544-T1/Tatro_003545-T1/Tatro_003760-T1	3	< 0.10
GO:0009067	aspartate family amino acid biosynthetic process	3/54	16/3204	0.0021704639531024	0.0637173394283339	0.0565390919677256	Tatro_009759-T1/Tatro_005012-T1/Tatro_006331-T1	3	< 0.10
GO:0006631	fatty acid metabolic process	3/54	19/3204	0.00362370826485993	0.0637173394283339	0.0565390919677256	Tatro_003544-T1/Tatro_003545-T1/Tatro_003760-T1	3	< 0.10
GO:0009066	aspartate family amino acid metabolic process	3/54	19/3204	0.00362370826485993	0.0637173394283339	0.0565390919677256	Tatro_009759-T1/Tatro_005012-T1/Tatro_006331-T1	3	< 0.10
GO:0044283	small molecule biosynthetic process	7/54	122/3204	0.00390251936441919	0.0637173394283339	0.0565390919677256	Tatro_006905-T1/Tatro_003544-T1/Tatro_003545-T1/Tatro_009759-T1/Tatro_003760-T1/Tatro_005012-T1/Tatro_006331-T1	7	< 0.10
GO:0072330	monocarboxylic acid biosynthetic process	3/54	20/3204	0.00421271665641877	0.0637173394283339	0.0565390919677256	Tatro_003544-T1/Tatro_003545-T1/Tatro_003760-T1	3	< 0.10
GO:0019752	carboxylic acid metabolic process	9/54	211/3204	0.00774442384270104	0.00774442384270104	0.0903976067747765	Tatro_006905-T1/Tatro_003544-T1/Tatro_003545-T1/Tatro_010614-T1/Tatro_009759-T1/Tatro_003760-T1/Tatro_005012-T1/Tatro_006331-T1/Tatro_006971-T1	9	no FDR
GO:0043436	oxoacid metabolic process	9/54	214/3204	0.00847679298180001	0.00847679298180001	0.0903976067747765	Tatro_006905-T1/Tatro_003544-T1/Tatro_003545-T1/Tatro_010614-T1/Tatro_009759-T1/Tatro_003760-T1/Tatro_005012-T1/Tatro_006331-T1/Tatro_006971-T1	9	no FDR
GO:0006082	organic acid metabolic process	9/54	217/3204	0.00926132343918054	0.00926132343918054	0.0903976067747765	Tatro_006905-T1/Tatro_003544-T1/Tatro_003545-T1/Tatro_010614-T1/Tatro_009759-T1/Tatro_003760-T1/Tatro_005012-T1/Tatro_006331-T1/Tatro_006971-T1	9	no FDR
GO:0008652	cellular amino acid biosynthetic process	4/54	56/3204	0.0138493335864169	0.0138493335864169	0.12391508998373	Tatro_006905-T1/Tatro_009759-T1/Tatro_005012-T1/Tatro_006331-T1	4	no FDR
GO:0008610	lipid biosynthetic process	4/54	67/3204	0.0252322543339197	0.0252322543339197	0.205864401507269	Tatro_010464-T1/Tatro_003544-T1/Tatro_003545-T1/Tatro_003760-T1	4	no FDR
GO:1901605	alpha-amino acid metabolic process	4/54	69/3204	0.0277669519213533	0.0277669519213533	0.205864401507269	Tatro_009759-T1/Tatro_005012-T1/Tatro_006331-T1/Tatro_006971-T1	4	no FDR
GO:0044281	small molecule metabolic process	12/54	396/3204	0.0287604678576331	0.0287604678576331	0.205864401507269	Tatro_006905-T1/Tatro_003544-T1/Tatro_003545-T1/Tatro_010614-T1/Tatro_002331-T1/Tatro_009759-T1/Tatro_003760-T1/Tatro_003988-T1/Tatro_005012-T1/Tatro_006331-T1/Tatro_002587-T1/Tatro_006971-T1	12	no FDR
GO:0032787	monocarboxylic acid metabolic process	3/54	41/3204	0.0307300112462694	0.0307300112462694	0.206214549152597	Tatro_003544-T1/Tatro_003545-T1/Tatro_003760-T1	3	no FDR
GO:1901607	alpha-amino acid biosynthetic process	3/54	44/3204	0.0368587738815358	0.0368587738815358	0.23279225609391	Tatro_009759-T1/Tatro_005012-T1/Tatro_006331-T1	3	no FDR
GO:0044255	cellular lipid metabolic process	4/54	81/3204	0.0461195537394025	0.0461195537394025	0.275099092480647	Tatro_010464-T1/Tatro_003544-T1/Tatro_003545-T1/Tatro_003760-T1	4	no FDR
GO:0006520	cellular amino acid metabolic process	6/54	159/3204	0.0489626317992019	0.0489626317992019	0.276686340361141	Tatro_006905-T1/Tatro_010614-T1/Tatro_009759-T1/Tatro_005012-T1/Tatro_006331-T1/Tatro_006971-T1	6	no FDR

## Sheet: Hoja4
BP enrichment analysis of Down-regulated WT unique genes at 4 h after injury
P value < 0.05
ID	Description	GeneRatio	BgRatio	pvalue	p.adjust	qvalue	geneID	Count	FDR
GO:0005975	carbohydrate metabolic process	16/76	212/3204	2.36423756099354e-05	0.00394827672685922	0.00385744023109473	Tatro_007662-T1/Tatro_010133-T1/Tatro_011798-T1/Tatro_002948-T1/Tatro_006640-T1/Tatro_008608-T1/Tatro_011396-T1/Tatro_011946-T1/Tatro_011150-T1/Tatro_004846-T1/Tatro_008329-T1/Tatro_010286-T1/Tatro_004667-T1/Tatro_002564-T1/Tatro_004668-T1/Tatro_003974-T1	16	< 0.05
GO:0006032	chitin catabolic process	3/76	11/3204	0.00184576121958136	0.0770605309175216	0.07528762869345	Tatro_010133-T1/Tatro_004846-T1/Tatro_002564-T1	3	< 0.10
GO:0046348	amino sugar catabolic process	3/76	11/3204	0.00184576121958136	0.0770605309175216	0.07528762869345	Tatro_010133-T1/Tatro_004846-T1/Tatro_002564-T1	3	< 0.10
GO:1901072	glucosamine-containing compound catabolic process	3/76	11/3204	0.00184576121958136	0.0770605309175216	0.07528762869345	Tatro_010133-T1/Tatro_004846-T1/Tatro_002564-T1	3	< 0.10
GO:0006026	aminoglycan catabolic process	3/76	12/3204	0.00241923548183384	0.0808024650932503	0.0789434736177358	Tatro_010133-T1/Tatro_004846-T1/Tatro_002564-T1	3	< 0.10
GO:0006030	chitin metabolic process	3/76	14/3204	0.00386817744854548	0.0922836619867278	0.0901605269961728	Tatro_010133-T1/Tatro_004846-T1/Tatro_002564-T1	3	< 0.10
GO:1901136	carbohydrate derivative catabolic process	3/76	14/3204	0.00386817744854548	0.0922836619867278	0.0901605269961728	Tatro_010133-T1/Tatro_004846-T1/Tatro_002564-T1	3	< 0.10
GO:1901071	glucosamine-containing compound metabolic process	3/76	16/3204	0.00575137765696315	0.00575137765696315	0.117297833793327	Tatro_010133-T1/Tatro_004846-T1/Tatro_002564-T1	3	no FDR
GO:0006040	amino sugar metabolic process	3/76	18/3204	0.00809995372351803	0.00809995372351803	0.146841266332783	Tatro_010133-T1/Tatro_004846-T1/Tatro_002564-T1	3	no FDR
GO:0006022	aminoglycan metabolic process	3/76	19/3204	0.00945652667242754	0.00945652667242754	0.154290698339607	Tatro_010133-T1/Tatro_004846-T1/Tatro_002564-T1	3	no FDR
GO:0006629	lipid metabolic process	7/76	137/3204	0.0419073646012254	0.0419073646012254	0.621592489300472	Tatro_005728-T1/Tatro_003893-T1/Tatro_011637-T1/Tatro_011562-T1/Tatro_001209-T1/Tatro_006276-T1/Tatro_009546-T1	7	no FDR
GO:0009057	macromolecule catabolic process	5/76	85/3204	0.0495323427518863	0.0495323427518863	0.673466063731788	Tatro_010133-T1/Tatro_011798-T1/Tatro_006454-T1/Tatro_004846-T1/Tatro_002564-T1	5	no FDR
