# Supplementary material for: LOX1- and PLP1-dependent transcriptional reprogramming is essential for injury-induced conidiophore development in a filamentous fungus
Source: Microbiol Spectr. 2023 Nov 9;11(6):e02607-23. doi: 10.1128/spectrum.02607-23 (PMC10714772; doi:10.1128/spectrum.02607-23)
Supplement: Data Set S6 — Supplementary Data Set 6. List of up-regulated WT-unique genes (WT injury - WT control). [file spectrum.02607-23-s0006.xlsx]

## Sheet: Upreg_90 min_WT
Upregulated WT unique 430 genes at 90 min after injury
Test for Differential Expression Relative to a Threshold (log2FC=0, FDR < 0.05) in the contrasts, mutants-WT
W90vsWC	L90vsW90	P90vsW90	ID	JGI_ID_v2.0	Annotation	Preferred_name	PFAMs	pfam
2.77758	0	1.0201	Tatro_008494-T1	297887	aspartate protease	-	Asp	Asp
0.836457	0	0	Tatro_007788-T1	297212	mrna binding post-transcriptional regulator	-	RRM_1	NA
1.05399	-0.656561	-0.501955	Tatro_005236-T1	135729	transcriptional regulatory protein pro-1	UME6	Fungal_trans_2,Zn_clus	Fungal_trans_2
0.607076	0	0	Tatro_007155-T1	292221	spg20 protein	-	Senescence	NA
1.01417	-0.776822	-0.575368	Tatro_002452-T1	290226	microtubule associated protein	ASE1	MAP65_ASE1	MAP65_ASE1
1.3237	-0.73295	0	Tatro_006095-T1	302156	formate dehydrogenase	FDH1	2-Hacid_dh,2-Hacid_dh_C	2-Hacid_dh_C
0.575268	-0.490264	-0.337363	Tatro_008766-T1	142790	map kinase kinase 1	MKK1	Pkinase	NA
0.621093	-0.44254	-0.348262	Tatro_003490-T1	301356	serine hydroxymethyltransferase	-	SHMT	NA
0.602643	-0.319465	0	Tatro_010951-T1	291210	dual specificity	YVH1	DSPc	NA
0.579992	0	-0.346329	Tatro_005168-T1	227009	serine threonine protein	ENV7	Pkinase	NA
0.875622	0	0	Tatro_000718-T1	293060	ph domain-containing protein	SLM2	PH	NA
0.613196	-0.415455	0	Tatro_006674-T1	152740	tfiih p62 subunit domain-containing protein	TFB1	BSD,PH_TFIIH	NA
0.60922	-0.731806	-0.638621	Tatro_001004-T1	137944	gtpase-activating protein	gap1	RasGAP,RasGAP_C	RasGAP
1.65253	0	0	Tatro_004709-T1	137467	glycoside hydrolase family 55 protein	-	Pectate_lyase_3,WSC	NA
0.935945	-0.591237	0	Tatro_004220-T1	203473	c6 transcription	-	Fungal_trans,Zn_clus	Zn_clus
0.783645	-0.477276	0	Tatro_003055-T1	NA	NA	-	Fungal_trans,zf-C2H2	NA
0.687654	-0.798652	-0.702394	Tatro_003421-T1	128510	sulfite reductase beta subunit	MET5	Flavodoxin_1,NIR_SIR,NIR_SIR_ferr,POR_N	NIR_SIR
2.49301	-2.78475	-1.35165	Tatro_000453-T1	152998	hydrophobin	-	Hydrophobin_2	Hydrophobin_2
0.584831	0	0	Tatro_010723-T1	53133	nicotinamide-nucleotide adenylyltransferase 2	NMA1	CTP_transf_like	NA
1.68951	0	0	Tatro_009847-T1	180556	hypothetical protein	-	-	hypothetical_protein
0.621133	0	0	Tatro_005240-T1	294940	sam and ph domain-containing protein	-	SAM_2	NA
0.661893	-0.651415	-0.488691	Tatro_005992-T1	171921	het-s domain-containing protein	-	HeLo	hypothetical_protein
1.16063	-0.960281	0	Tatro_001110-T1	87141	hypothetical protein	-	-	hypothetical_protein
0.784703	0	0	Tatro_001802-T1	133202	aspartyl-trna synthetase	MSD1	tRNA-synt_2,tRNA_anti-codon	NA
0.614023	-0.662472	-0.443988	Tatro_009773-T1	128093	f-box domain-containing protein	-	F-box,F-box-like	F-box
1.00335	-0.756534	0	Tatro_006428-T1	229470	phd transcription factor	-	ARID,JmjC,JmjN,PHD,PLU-1,zf-C5HC2	PLU-1
1.00511	0	0	Tatro_008431-T1	297846	hypothetical protein	-	-	NA
0.876416	0	0	Tatro_011507-T1	238226	serologically defined colon cancer antigen 1	-	DUF3441,DUF814,FbpA	NA
0.788389	-0.771212	-0.607038	Tatro_008633-T1	215171	ankyrin repeat protein	-	Ank_2,NACHT,PNP_UDP_1	Ank_2
0.746462	0	0	Tatro_011496-T1	129729	inositol 5-phosphatase	-	Exo_endo_phos	NA
0.574018	-0.512055	-0.412291	Tatro_001693-T1	142959	hydroxyproline-rich glycoprotein dz-hrgp	-	-	NA
1.78928	-2.8314	-2.12509	Tatro_010277-T1	289568	beta-mannosidase	mndA	Glyco_hydro_2	Ig_mannosidase
1.21287	-0.844715	0	Tatro_011005-T1	316963	wsc domain-containing protein	-	DUF1996,WSC	WSC
1.26149	-0.938946	0	Tatro_008676-T1	129079	hypothetical protein	-	-	hypothetical_protein
0.651745	0	0	Tatro_003478-T1	NA	NA	HRQ1	CDT1,DEAD,DUF1998,Helicase_C	NA
0.872716	0	0	Tatro_001974-T1	302923	map kinase	tmk2	Pkinase	NA
1.13681	0	0	Tatro_001038-T1	200893	factor-induced protein 1	-	Fig1	NA
0.779155	-0.873729	-0.590721	Tatro_008924-T1	133021	kelch repeat protein	-	Kelch_5	Kelch_5
0.784738	0	0	Tatro_001490-T1	NA	NA	NA	NA	NA
0.723991	0	0	Tatro_011874-T1	44723	yd repeat-containing protein	-	SpvB,TcdB_toxin_midC,TcdB_toxin_midN	NA
1.08398	0	0	Tatro_000285-T1	153153	hexose transporter	HXT5	Sugar_tr	NA
1.00591	-0.797265	-0.649504	Tatro_007009-T1	299452	transmembrane bax inhibitor motif-containing protein	-	Bax1-I	Bax1-I
0.599157	-0.383516	0	Tatro_002477-T1	281456	elongation factor 2	RIA1	EFG_C,EFG_II,GTP_EFTU,GTP_EFTU_D2	NA
1.27309	0	0	Tatro_004735-T1	35342	glycoside hydrolase family 13 protein	-	Alpha-amylase,CBM_20,DUF1966	Alpha-amylase
0.696051	-0.832783	-0.581381	Tatro_000553-T1	NA	NA	-	-	hypothetical_protein
1.49639	-1.47679	-1.01467	Tatro_011539-T1	NA	NA	NA	NA	hypothetical_protein
0.949444	0	0	Tatro_009411-T1	173030	eukaryotic ribosome biogenesis protein 1	ERB1	BOP1NT,WD40	NA
1.38576	0	0	Tatro_005822-T1	161130	glycoside hydrolase family 55 protein	-	Pectate_lyase_3	NA
1.24581	-0.819154	0	Tatro_005151-T1	78353	hypothetical protein	-	-	hypothetical_protein
0.799898	-0.525834	-0.517033	Tatro_008604-T1	NA	NA	-	APH	NA
0.57012	-0.356324	0	Tatro_001203-T1	150676	glycoside hydrolase family 18 protein	CHT4	Glyco_hydro_18	NA
1.3747	0	0	Tatro_011525-T1	316477	hypothetical protein	-	-	NA
0.606418	0	0	Tatro_008519-T1	49430	duf221 domain protein	-	PHM7_cyt,RSN1_7TM,RSN1_TM	NA
0.710125	0	0	Tatro_009960-T1	318846	cysteine-binding protein	-	Fungal_trans_2,Zn_clus	NA
0.672008	0	0	Tatro_005676-T1	295253	protein arginine n-methyltransferase	-	PRMT5,PRMT5_C,PRMT5_TIM	NA
0.894236	0	0	Tatro_010333-T1	133590	glucose transporter	HGT1	Sugar_tr	NA
0.946777	0	0	Tatro_003094-T1	256509	transcriptional regulator	-	-	NA
0.75568	0	0	Tatro_001009-T1	79173	snare-dependent exocytosis protein	SRO7	Lgl_C,WD40	NA
1.4615	-0.924535	0	Tatro_001744-T1	323311	cutinase transcription factor 1 alpha	-	Fungal_trans,Zn_clus	Fungal_trans
0.813807	-0.595333	-0.630127	Tatro_009612-T1	318579	amidohydrolase 3	-	Amidohydro_3	Amidohydro_3
0.734113	0	0	Tatro_006964-T1	256746	osmosensor protein	SHO1	SH3_1,SH3_9	NA
0.733837	0	0	Tatro_005917-T1	295421	histone-lysine n-methyltransferase set9	set9	SET	NA
0.755247	-0.58059	0	Tatro_005713-T1	295282	ph domain-containing protein	-	PH_9	NA
0.632503	0	0	Tatro_002017-T1	82291	isocitrate dehydrogenase	IDP2	Iso_dh	NA
0.572258	0	0	Tatro_001833-T1	NA	NA	-	CDC14	NA
0.657782	-0.676364	-0.463735	Tatro_008522-T1	297899	hypothetical protein	-	-	hypothetical_protein
1.6727	-1.30963	0	Tatro_009167-T1	NA	NA	-	Alginate_lyase	Alginate_lyase
0.890754	-1.01807	-0.794611	Tatro_001173-T1	223153	sulfite reductase flavoprotein component	MET10	FAD_binding_1,NAD_binding_1,PFOR_II,POR	FAD_binding_1
0.592835	0	0	Tatro_008399-T1	92254	mynd finger	-	zf-MYND	NA
0.875112	0	0	Tatro_001789-T1	155618	hypothetical protein	-	-	NA
0.618855	0	0	Tatro_000649-T1	132157	udp-glucose:glycoprotein glucosyltransferase	KRE5	Glyco_transf_8,UDP-g_GGTase	NA
0.947054	0	0	Tatro_010512-T1	280883	secretory pathway protein sec39	-	Sec39	NA
0.728139	0	0	Tatro_006784-T1	241220	dtdp-d-glucose -dehydratase	GAL102	GDP_Man_Dehyd	NA
1.44141	-1.15907	0	Tatro_010319-T1	NA	NA	-	NACHT,zf-C2H2	hypothetical_protein
2.75981	-2.03452	-2.92282	Tatro_007284-T1	88516	nacht domain containing protein	-	AAA_22,NACHT,TPR_12	hypothetical_protein
0.604304	0	0	Tatro_009064-T1	281960	voltage gated chloride channel	GEF1	CBS,Voltage_CLC	NA
0.681682	0	0	Tatro_009684-T1	NA	NA	-	-	NA
0.683207	0	0	Tatro_000046-T1	NA	NA	DUS3	Dus	NA
0.895584	-1.71009	-1.49085	Tatro_005522-T1	321432	hypothetical protein	-	DUF4203	DUF4203
0.662914	0	0	Tatro_003196-T1	141294	xanthine dehydrogenase	-	Ald_Xan_dh_C,Ald_Xan_dh_C2,CO_deh_flav_C,FAD_binding_5,Fer2,Fer2_2	NA
0.887764	-0.630722	0	Tatro_000532-T1	42500	ras gtpase activating protein	IQG1	CH,IQ,RasGAP,RasGAP_C	RasGAP
0.809914	0	0	Tatro_001324-T1	150843	neutral ceramidase precursor	-	Ceramidase_alk,Ceramidse_alk_C	NA
0.815689	-0.682875	0	Tatro_001196-T1	284850	hypothetical protein	-	-	hypothetical_protein
1.14282	-1.2524	-0.847168	Tatro_008922-T1	NA	NA	-	-	hypothetical_protein
0.777125	0	0	Tatro_003602-T1	34457	transglutaminase-like superfamily protein	-	Transglut_core	NA
0.659644	0	0	Tatro_003254-T1	141213	glutamate synthase	GLT1	Fer4_20,GATase_2,GXGXG,Glu_syn_central,Glu_synthase,Pyr_redox_2	NA
0.561459	0	0	Tatro_003488-T1	311120	translational activator gcn1	GCN1	Gcn1_N,HEAT,HEAT_2,HEAT_EZ,ParcG,Ribosomal_L19e	NA
0.810225	-0.707095	0	Tatro_000108-T1	80597	hypothetical protein	-	-	hypothetical_protein
1.0312	-0.916265	0	Tatro_010116-T1	318977	guanine nucleotide exchange factor	BUD5	RasGEF,RasGEF_N,SH3_1,SH3_2,SH3_9	RasGEF
1.08626	0	-0.784315	Tatro_008691-T1	81990	wd repeat domain-containing protein	-	RabGAP-TBC	RabGAP-TBC
0.842149	-1.17732	-1.00643	Tatro_011920-T1	238978	ubiquitin thiolesterase	-	Peptidase_C65	Peptidase_C65
0.988735	0	0	Tatro_005816-T1	295357	trans-sialidase-like protein	-	-	NA
1.02769	-0.690998	0	Tatro_007634-T1	51690	oxidoreductase fad-binding domain-containing protein	-	NAD_binding_6,Putative_PNPOx	hypothetical_protein
0.935148	0	0	Tatro_011440-T1	288633	duf185 domain-containing protein	-	Methyltransf_28	NA
0.6169	0	0	Tatro_011101-T1	45960	small nucleolar ribonucleoprotein complex subunit	utp7	BING4CT,WD40	NA
0.995011	-0.944316	0	Tatro_007645-T1	51632	major facilitator superfamily transporter	-	MFS_1	MFS_1
0.647369	-0.891952	0	Tatro_010325-T1	235024	nacht and ankyrin domain protein	-	Ank_2,NACHT	Ank_2
0.948754	0	0	Tatro_010653-T1	233044	kinesin family protein	-	Kinesin	NA
1.00651	0	0	Tatro_007013-T1	88743	copper amine oxidase	-	Cu_amine_oxid,Cu_amine_oxidN2,Cu_amine_oxidN3	NA
0.679061	0	0	Tatro_002873-T1	296922	serine	-	Peptidase_S28	NA
0.967306	-0.85165	0	Tatro_008293-T1	261909	related to glucan 4-alpha-glucosidase	-	-	hypothetical_protein
0.588151	0	0	Tatro_008314-T1	281059	amino-acid n-acetyltransferase subunit	MAK10	Mak10	NA
0.687664	0	0	Tatro_004037-T1	NA	NA	-	Zn_clus	NA
0.650405	-0.590863	-0.501257	Tatro_007211-T1	NA	NA	-	HET	HET
1.24654	-1.01325	0	Tatro_004710-T1	213708	glycoside hydrolase family 15 protein	-	CBM_20,Glyco_hydro_15	Glyco_hydro_15
1.17509	0	0	Tatro_000028-T1	NA	NA	-	HET	hypothetical_protein
0.618492	0	0	Tatro_000078-T1	161211	golgi complex component	VPS8	Vps8	NA
0.954876	0	0	Tatro_004162-T1	246996	calcium-related spray protein	FLC3	TRP,TRP_N	NA
0.65659	-1.02988	-0.793398	Tatro_009685-T1	318640	ankyrin repeat-containing	-	Ank,Ank_2,Ank_3,Ank_4	Ank_2
1.44713	-1.16931	0	Tatro_005237-T1	NA	NA	NA	NA	hypothetical_protein
0.857342	-0.640406	0	Tatro_004921-T1	294700	dynamin central region	DNM1	Dynamin_M,Dynamin_N,GED	Dynamin_M
1.1502	-0.809582	0	Tatro_002139-T1	48312	quinate permease	-	Sugar_tr	Sugar_tr
0.590436	-0.457101	0	Tatro_008097-T1	21879	zn 2cys6 transcription factor	-	Zn_clus	NA
1.06239	-0.844303	0	Tatro_002466-T1	298047	ring finger protein	-	FHA,zf-RING_11	FHA
3.39401	-3.5401	-3.66611	Tatro_002473-T1	191515	xaa-pro dipeptidase	-	Creatinase_N,Peptidase_M24	Peptidase_M24
0.765025	0	0	Tatro_009057-T1	47086	xaa-pro dipeptidase app	ICP55	AMP_N,Peptidase_M24	NA
0.65182	-0.671571	-0.527452	Tatro_002589-T1	NA	NA	-	T5orf172	T5orf172
1.35892	-2.17536	-1.82858	Tatro_011762-T1	93081	hypothetical protein	-	-	hypothetical_protein
0.628918	0	0	Tatro_005725-T1	321611	urb2 npa2 family protein	-	Urb2	NA
0.699475	-0.803763	-0.683478	Tatro_008715-T1	281697	uv excision repair protein	-	-	hypothetical_protein
0.975693	-0.686592	0	Tatro_004101-T1	34860	ph-response regulator protein pali rim9	RIM9	SUR7	SUR7
0.881079	-1.30882	-0.957436	Tatro_006557-T1	302381	bzip transcription factor	-	bZIP_1	bZIP_1
0.808309	0	0	Tatro_006258-T1	NA	NA	PET127	Pet127	NA
0.792155	0	0	Tatro_009290-T1	220443	transmembrane anterior posterior transformation 1	-	DUF747	NA
0.775307	-1.09993	-0.823177	Tatro_002587-T1	NA	NA	-	NB-ARC,PNP_UDP_1,TPR_10,TPR_12,TPR_7	PNP_UDP_1
0.634146	-0.666171	-0.558464	Tatro_001741-T1	323312	fam96b-like protein	-	FeS_assembly_P	FeS_assembly_P
0.608336	0	0	Tatro_001021-T1	87063	ferric reductase like transmembrane component	-	FAD_binding_8,Ferric_reduct,NAD_binding_6	NA
1.16408	0	0	Tatro_010429-T1	280821	hypothetical protein	-	Clr5	NA
0.701207	0	0	Tatro_000043-T1	253063	chromatin assembly factor 1 subunit	CAC2	WD40	NA
0.629728	-0.556884	0	Tatro_006029-T1	321843	hypothetical protein	-	-	hypothetical_protein
0.697131	0	0	Tatro_008689-T1	47313	kh domain rna-binding protein	HEK2	KH_1	NA
0.590327	0	0	Tatro_005307-T1	28439	sister chromatid separation protein	SRC1	HeH,MSC	NA
0.724578	0	0	Tatro_010751-T1	288941	ubiquitin c-terminal hydrolase family protein	-	UCH_1	NA
0.669474	0	0	Tatro_011631-T1	216473	mitogen-activated protein kinase kinase kinase	STE11	Pkinase,Ras_bdg_2,SAM_1,SAM_2	NA
1.12749	-1.13929	-1.03529	Tatro_002496-T1	236801	hypothetical protein	-	DUF4449	DUF5923
0.841354	-0.734059	0	Tatro_006780-T1	41385	meiotically up-regulated protein	-	C2	C2
1.37563	-1.10321	0	Tatro_002916-T1	81097	alpha- -glucanase	-	Glyco_hydro_71	Glyco_hydro_71
0.995399	0	0	Tatro_000362-T1	302588	glucan endo- -alpha-glucosidase agn1	-	Glyco_hydro_71	NA
1.33106	0	0	Tatro_007094-T1	40423	gpcr -type	-	-	NA
0.677694	0	0	Tatro_003162-T1	43203	sda1 domain-containing protein	SDA1	NUC130_3NT,SDA1	NA
0.870039	-0.846391	-0.742117	Tatro_009160-T1	313892	arginine metabolism regulation protein ii	-	Fungal_trans_2	Fungal_trans_2
1.02462	0	0	Tatro_005853-T1	302027	glycoside hydrolase family 3 protein	BGL4	Fn3-like,Glyco_hydro_3,Glyco_hydro_3_C	NA
0.619389	0	0	Tatro_003206-T1	218512	ribosomal rna-processing protein 12	RRP12	NUC173	NA
0.985532	0	0	Tatro_010844-T1	NA	NA	-	-	NA
0.670172	0	0	Tatro_010455-T1	NA	NA	-	-	NA
0.847452	0	0	Tatro_007478-T1	314866	hypothetical protein	-	-	NA
1.1892	-1.11728	0	Tatro_004420-T1	NA	NA	MgSsk1	Response_reg	Response_reg
0.793343	0	0	Tatro_001015-T1	NA	NA	-	RNA_polI_A34	NA
1.35217	-1.08927	0	Tatro_011309-T1	291411	hypothetical protein	-	-	hypothetical_protein
0.732208	-1.09251	-0.902552	Tatro_011159-T1	217580	ankyrin repeat domain-containing protein 52	-	Ank,Ank_2,Ank_3,Ank_4,F-box-like,HeLo,NACHT	Ank_2
1.01939	0	0	Tatro_004353-T1	320140	hypothetical protein	-	SLS	SLS
0.742815	0	0	Tatro_010614-T1	145314	asparaginase-like protein	-	Ank_2,Asparaginase	NA
0.74048	0	0	Tatro_001608-T1	245984	glycoside hydrolase family 3 protein	BGL1	Fn3-like,Glyco_hydro_3,Glyco_hydro_3_C,PA14	NA
0.603586	-0.593621	0	Tatro_010615-T1	232951	ubiquitin carboxyl-terminal hydrolase	UBP15	MATH,UCH,USP7_C2,USP7_ICP0_bdg	USP7_ICP0_bdg
1.02266	-0.761792	0	Tatro_002045-T1	288260	hypothetical protein	-	-	NA
1.14166	0	0	Tatro_011311-T1	NA	NA	-	p450	hypothetical_protein
0.642627	0	0	Tatro_009824-T1	87882	glycosyltransferase family 22 protein	ECM39	Glyco_transf_22	NA
1.04824	-1.01043	0	Tatro_006030-T1	295509	hypothetical protein	-	DUF676	DUF676
0.710294	-0.619576	0	Tatro_005294-T1	NA	NA	PAK4	Pkinase	Pkinase
0.560226	0	0	Tatro_009776-T1	198548	snare domain-containing protein	-	SNARE,Syntaxin	NA
0.836248	0	0	Tatro_011505-T1	NA	NA	-	eIF-5a	NA
1.17098	0	0	Tatro_004002-T1	130946	snf2 family dna-dependent atpase	-	Helicase_C,SNF2_N,zf-RING_5	NA
0.763677	0	0	Tatro_002688-T1	53602	fungal zn binuclear cluster domain containing protein	-	Fungal_trans_2,Zn_clus	NA
0.778189	-0.838167	0	Tatro_004589-T1	NA	NA	-	Dynamin_M,Dynamin_N,GED	Dynamin_N
0.802834	0	0	Tatro_005160-T1	172421	nop14-like family protein	NOP14	Nop14	NA
1.00414	0	0	Tatro_000457-T1	80439	bax-like protein	-	DUF1769	DUF1769
1.36109	0	0	Tatro_008649-T1	82022	forkhead box protein l2	HCM1	Forkhead	NA
0.671146	0	0	Tatro_010645-T1	175141	rna polymerase iii rpc4	-	RNA_pol_Rpc4	NA
1.46206	-3.44723	-3.56963	Tatro_004110-T1	NA	NA	-	Fungal_trans_2,Zn_clus	Fungal_trans_2
0.559505	0	0	Tatro_004940-T1	248556	chitin synthase 4	CHS3	Chitin_synth_2	NA
0.997728	0	0	Tatro_011112-T1	90885	hydroxyproline-rich glycoprotein dz-hrgp	-	-	NA
0.624596	0	0	Tatro_009103-T1	91144	chitin synthase d	chsD	Chitin_synth_2	NA
1.79631	0	0	Tatro_011876-T1	316753	toxin subunit	-	VRP1	TcA_TcB_BD
1.04075	0	0	Tatro_010448-T1	133633	c6 transcription factor	-	Fungal_trans_2,Zn_clus	NA
0.890214	0	0	Tatro_000739-T1	222293	pre-rrna processing protein utp22	UTP22	Nrap,Nrap_D2,Nrap_D3,Nrap_D4,Nrap_D5,Nrap_D6	NA
0.625698	0	0	Tatro_009018-T1	154987	intermediate filament protein mdm1	TRM8	Methyltransf_4	NA
0.763699	0	0	Tatro_010789-T1	233320	oligopeptide transporter	-	OPT	NA
0.592446	0	0	Tatro_006511-T1	251604	atp-dependent rna helicase has1	HAS1	DEAD,DUF4217,Helicase_C	NA
0.817249	0	0	Tatro_007432-T1	51448	ribosome biogenesis protein mak21	MAK21	CBF	NA
0.999116	-0.880371	0	Tatro_007833-T1	NA	NA	-	AAA	AAA
0.869883	-1.7374	-1.65485	Tatro_008257-T1	315374	hypothetical protein	-	-	hypothetical_protein
0.876007	0	0	Tatro_002372-T1	214583	gpi ethanolamine phosphate transferase 2	LAS21	Phosphodiest	NA
0.913042	-0.850704	0	Tatro_008694-T1	281679	hypothetical protein	-	-	hypothetical_protein
0.671642	0	0	Tatro_007935-T1	90504	heterokaryon incompatibility protein	-	HET	NA
0.964145	0	0	Tatro_004282-T1	34287	hypothetical protein	-	-	NA
0.849514	-1.25959	-1.0174	Tatro_011286-T1	NA	NA	-	-	Y_phosphatase
0.735464	0	0	Tatro_000956-T1	300293	eukaryotic translation initiation factor 3 subunit 6	INT6	PCI,eIF3_N	NA
0.611496	0	0	Tatro_000042-T1	296419	abc transporter	-	ABC_membrane,ABC_tran	NA
1.15535	0	0	Tatro_009745-T1	NA	NA	-	Glyco_hydro_16	NA
0.885181	0	0	Tatro_010638-T1	173601	g2 mitotic-specific cyclin	CLB4	Cyclin_C,Cyclin_N	NA
0.712664	0	0	Tatro_005689-T1	301930	40s ribosomal protein s0	RPS0	40S_SA_C,Ribosomal_S2	NA
0.598708	-0.977777	-1.0209	Tatro_003113-T1	NA	NA	-	Peptidase_S8	Peptidase_S8
0.745338	-1.587	-1.15108	Tatro_002310-T1	NA	NA	-	Peptidase_S8	Peptidase_S8
0.664238	0	0	Tatro_001403-T1	36279	calcium proton exchanger	VCX1	Na_Ca_ex	NA
1.75044	-1.52206	0	Tatro_004120-T1	NA	NA	-	-	hypothetical_protein
1.03889	0	-0.900798	Tatro_009338-T1	318359	feruloyl esterase b precursor	-	Tannase	Tannase
0.689469	0	0	Tatro_010030-T1	221851	idc1 protein	-	-	NA
1.08038	0	0	Tatro_009808-T1	164142	hex2 protein	REG1	DUF1752	NA
0.981863	0	0	Tatro_000725-T1	131230	hypothetical protein	-	-	NA
0.9361	0	0	Tatro_002269-T1	214444	c6 zinc finger domain-containing protein	-	Fungal_trans_2,Zn_clus	NA
0.80244	-0.769709	0	Tatro_007806-T1	81200	n-terminal binuclear zn cluster-containing protein	-	Fungal_trans,Zn_clus	Zn_clus
0.998011	-1.14552	-0.855613	Tatro_010629-T1	53110	fungal specific transcription factor	-	Fungal_trans,Zn_clus	Fungal_trans
0.952402	0	0	Tatro_007609-T1	304179	hypothetical protein	-	-	NA
0.569661	-0.682378	0	Tatro_006545-T1	30187	protein	-	-	hypothetical_protein
1.06093	0	0	Tatro_007437-T1	144523	f-box protein	-	F-box,F-box-like	F-box
0.66298	0	0.664964	Tatro_008930-T1	NA	NA	-	-	hypothetical_protein
1.05579	0	0	Tatro_010274-T1	11573	c6 zinc finger protein	-	Fungal_trans,Zn_clus	NA
3.04431	0	0	Tatro_003616-T1	294485	rhs repeat protein	-	RHS_repeat	NA
0.909312	0	0	Tatro_004376-T1	131106	hypothetical protein	-	-	NA
0.843234	0	0	Tatro_009627-T1	NA	NA	-	Hexapep,Hexapep_2,Mac,Mac_assoc,Zn_clus	NA
0.674705	0	0	Tatro_003275-T1	43314	trna-specific adenosine-34 deaminase subunit	-	dCMP_cyt_deam_1	NA
0.639409	0	0	Tatro_002978-T1	317637	brca1 c terminus domain-containing protein	DPB11	BRCT,PTCB-BRCT	NA
0.896688	0	0	Tatro_002995-T1	299215	myb dna-binding domain protein	-	Myb_DNA-binding	Myb_DNA-binding
0.608351	0	0	Tatro_002395-T1	83764	pentatricopeptide repeat domain-containing protein	-	PPR,PPR_2,PPR_3	NA
0.992781	0	0	Tatro_000026-T1	288129	heterokaryon incompatibility protein	-	HET	NA
0.921316	0	0	Tatro_009894-T1	NA	NA	-	-	NA
0.822932	0	0	Tatro_006823-T1	140096	4-aminobutyrate aminotransferase	UGA1	Aminotran_3	NA
0.723037	-0.746696	0	Tatro_008233-T1	92111	hypothetical protein	-	-	hypothetical_protein
0.808449	0	0	Tatro_001153-T1	36991	class e vacuolar protein-sorting machinery protein hse1	HSE1	GAT,SH3_1,UIM,VHS	NA
0.753188	0	0	Tatro_011705-T1	168377	helix-loop-helix dna binding protein	CBF1	HLH	NA
0.572913	0	0	Tatro_001917-T1	155772	complex i intermediate-associated protein 84	-	PPR	NA
0.815113	0	0	Tatro_008405-T1	315502	hypothetical protein	-	-	hypothetical_protein
0.711296	0	0	Tatro_009887-T1	39393	nuclear gtp-binding protein nug1	NUG1	GN3L_Grn1,MMR_HSR1	NA
0.781822	0	0	Tatro_008640-T1	91536	hypothetical protein	-	-	NA
0.889711	0	0	Tatro_000965-T1	222740	cue domain-containing protein	-	CUE	CUE
0.873913	0	0	Tatro_011402-T1	145930	protease s8 tripeptidyl peptidase	-	Peptidase_S8,Pro-kuma_activ	NA
1.14714	0	0	Tatro_004139-T1	300958	carbon-nitrogen hydrolase	-	CN_hydrolase	CN_hydrolase
0.787132	0	0	Tatro_011333-T1	81402	carboxylesterase family protein	-	COesterase	COesterase
0.728319	0	0	Tatro_007069-T1	139833	sh3 domain-containing protein	-	SH3_1,SH3_2,SH3_9	NA
0.989224	-0.935467	0	Tatro_005433-T1	301786	hypothetical protein	-	-	hypothetical_protein
1.17917	-1.05207	0	Tatro_003902-T1	34761	c6 zinc finger domain-containing protein	-	Zn_clus	Zn_clus
0.592063	0	0	Tatro_001404-T1	162360	small nucleolar ribonucleoprotein complex subunit utp14	-	Utp14	NA
0.58166	0	0	Tatro_011470-T1	210501	sad1 unc domain protein	-	Sad1_UNC	NA
0.701116	-0.836845	-0.670478	Tatro_005426-T1	30209	hypothetical protein	-	-	hypothetical_protein
0.792601	-0.749021	0	Tatro_006152-T1	30365	mechanosensitive ion channel family protein	-	MS_channel	MS_channel
0.754603	-0.760592	0	Tatro_002778-T1	174746	las seventeen-binding protein	-	Ysc84	Ysc84
0.647059	-1.03138	-0.869196	Tatro_006767-T1	NA	NA	-	Ank_2,Ank_3,Ank_4,HET,Helo_like_N,NACHT,NACHT_N	Ank_2
1.17251	0	0	Tatro_006607-T1	134316	glycoside hydrolase family 2 protein	-	Glyco_hydro_2,Glyco_hydro_2_C,Glyco_hydro_2_N	NA
0.766717	0	0	Tatro_005585-T1	NA	NA	BNI4	-	NA
0.688547	0	0	Tatro_011325-T1	217864	ph domain-containing protein	-	PH	NA
0.705822	0	0	Tatro_000210-T1	302694	hypothetical protein	-	-	NA
1.05481	-2.11677	-1.6068	Tatro_008492-T1	NA	NA	-	AAA_16,HET,NACHT,NACHT_N,RelA_SpoT,WD40	hypothetical_protein
0.913616	-1.85566	-1.2542	Tatro_008491-T1	NA	NA	-	AAA_16,HET,NACHT,NACHT_N,RelA_SpoT,WD40	NACHT
0.660126	-0.767003	0	Tatro_003988-T1	NA	NA	-	Ank_2,Ank_3,NACHT,PNP_UDP_1	Ank_2
0.643645	0	0	Tatro_004899-T1	162972	la domain family	-	La	NA
0.628687	-0.53263	-0.623093	Tatro_002638-T1	255456	glutamate decarboxylase	-	Pyridoxal_deC	Pyridoxal_deC
0.788791	0	0	Tatro_007422-T1	173231	c2h2 type zinc finger domain-containing protein	CRZ1	zf-C2H2	NA
0.916639	0	0	Tatro_011312-T1	NA	NA	-	p450	p450
0.687835	0	0	Tatro_005527-T1	130416	5-aminolevulinate synthase	HEM1	Aminotran_1_2	NA
1.03648	-1.42086	-1.25351	Tatro_006595-T1	134328	cytochrome p450	-	p450	p450
0.705031	0	0	Tatro_005480-T1	321399	hypothetical protein	-	-	NA
0.580243	-0.904155	-0.599997	Tatro_006014-T1	302112	glycogen synthase	GSY1	Glycogen_syn	Glycogen_syn
1.25507	-1.30934	0	Tatro_002586-T1	NA	NA	-	-	hypothetical_protein
0.606531	-0.792426	-0.568292	Tatro_011919-T1	193684	phosphoethanolamine n-	-	Methyltransf_23	Methyltransf_23
0.684811	-0.639748	0	Tatro_000498-T1	NA	NA	-	-	NA
0.91757	-1.03779	-0.984612	Tatro_002931-T1	NA	NA	-	-	hypothetical_protein
0.761772	0	0	Tatro_002686-T1	290379	pathway-specific nitrogen regulator	-	Fungal_trans,Zn_clus	NA
0.714583	0	0	Tatro_001127-T1	NA	NA	PAN2	RNase_T,UCH_1	NA
0.889734	0	0	Tatro_007581-T1	314779	mucin-like protein	-	-	NA
0.652463	0	0	Tatro_011302-T1	90720	duf803 domain membrane protein	-	Mg_trans_NIPA	NA
0.709545	0	0	Tatro_007082-T1	40957	atp-dependent rna helicase dbp4	DBP4	DEAD,DUF4217,Helicase_C	NA
0.747057	0	0	Tatro_006154-T1	295605	dna damage repair protein	RAD9	BRCT,BRCT_2,Rad9_Rad53_bind	NA
0.624526	-0.551092	0	Tatro_011826-T1	282276	hypothetical protein	-	-	hypothetical_protein
0.61911	0	0	Tatro_005765-T1	301990	meab protein	-	bZIP_1	NA
0.694286	0	0	Tatro_000215-T1	252705	kinesin motor domain-containing protein	KIP1	Kinesin,Microtub_bind	NA
0.592058	0	0	Tatro_000762-T1	137657	eif4-gamma eif5 eif2-epsilon	GCD6	Hexapep,Hexapep_2,NTP_transferase,W2	NA
0.945078	-1.09771	-0.863196	Tatro_004167-T1	300941	lactose permease	-	Sugar_tr	Sugar_tr
0.917123	0	0	Tatro_001972-T1	302927	preli-like family protein	-	PRELI	PRELI
0.646511	0	0	Tatro_006729-T1	219142	hypothetical protein	-	-	NA
0.855325	0	0	Tatro_003782-T1	247684	sexual differentiation process protein isp4	-	OPT	NA
0.996327	-1.22015	0	Tatro_001523-T1	79491	het domain-containing protein	-	HET	HET
0.677622	0	0	Tatro_008404-T1	156403	pantothenate transporter liz1	TNA1	MFS_1	NA
0.994596	0	-1.28385	Tatro_001929-T1	231681	c6 zinc finger domain protein	-	Fungal_trans_2,Zn_clus	Fungal_trans_2
1.05199	-1.21545	-1.09149	Tatro_003834-T1	NA	NA	NA	NA	hypothetical_protein
0.980671	0	0	Tatro_008073-T1	211430	glycoside hydrolase family 92 protein	-	Glyco_hydro_92	NA
1.7645	0	0	Tatro_011971-T1	44348	fad binding domain-containing protein	-	BBE,FAD_binding_4	FAD_binding_4
1.20586	-2.37181	-1.58523	Tatro_010760-T1	165197	finger protein azf1	AZF1	zf-C2H2	hypothetical_protein
0.62207	-1.64828	-1.22493	Tatro_010097-T1	292965	af323583_1beta transducin-like protein het-e2c*4	-	NACHT,NACHT_N,WD40	WD40
1.46213	-2.09623	-1.58591	Tatro_004830-T1	127412	glycoside hydrolase family 47 protein	mns1B	Glyco_hydro_47	Glyco_hydro_47
0.92928	-4.12958	-3.59076	Tatro_005979-T1	321796	ankyrin repeat protein	-	Ank_2,Ank_3,Ank_4	Ank_2
0.783183	-0.673704	-0.748069	Tatro_004416-T1	32890	histidine kinase	-	GAF,HATPase_c,HisKA,Response_reg	HATPase_c
1.26081	-1.10361	0	Tatro_010592-T1	NA	NA	-	Myb_DNA-binding	Myb_DNA-binding
0.612714	-0.627158	0	Tatro_005083-T1	226825	molybdenum cofactor biosynthesis protein 1 b	-	Fer4_12,MoaC,Mob_synth_C,Radical_SAM	MoaC
0.712258	0	0	Tatro_006814-T1	NA	NA	NA	NA	hypothetical_protein
0.888356	0	0	Tatro_009891-T1	243621	rsc complex subunit rsc7	-	CRC_subunit	NA
0.889653	0	0	Tatro_000501-T1	208275	phospho-2-dehydro-3-deoxyheptonate aldolase	-	DAHP_synth_2	NA
0.914276	0	0	Tatro_001232-T1	223264	stam-binding protein	-	JAB,USP8_dimer	NA
0.565311	0	0	Tatro_005807-T1	31692	camp phosphodiesterase class-ii	PDE1	PDEase_II	NA
0.771515	0	0	Tatro_004331-T1	173382	rho gtpase activator	RGD1	FCH,RhoGAP	NA
0.832065	-1.64989	-0.935589	Tatro_006025-T1	NA	NA	-	Homeobox	Homeodomain
0.628823	0	0	Tatro_009810-T1	318735	trna (guanine-n -)-methyltransferase	TRM5	Met_10	NA
0.829478	-1.21892	-0.878927	Tatro_005993-T1	321810	subtilisin-like serine protease pr1c	-	FlgD_ig,PA,Peptidase_S8,fn3_5	Peptidase_S8
0.837342	-0.773245	0	Tatro_008581-T1	281251	c2h2 type zinc finger containing protein	-	HTH_Tnp_Tc5,Homeobox_KN	hypothetical_protein
0.747976	-1.37661	-1.05114	Tatro_002890-T1	90126	amp dependent ligase	-	AMP-binding,AMP-binding_C	AMP-binding
0.670833	-0.733851	0	Tatro_004505-T1	NA	NA	-	NMT1	NMT1
0.721754	0	0	Tatro_003677-T1	301235	mitogen-activated protein kinase	HOG1	Pkinase	NA
0.835985	0	0	Tatro_003895-T1	301100	gcn5-related n-acetyltransferase-like protein	-	Acetyltransf_1,Acetyltransf_10,Acetyltransf_7,Acetyltransf_9	Acetyltransf_7
0.907052	-0.837647	0	Tatro_004841-T1	148697	mfs monocarboxylate transporter	-	AAA_11,AAA_12	AAA_11
0.6241	0	0	Tatro_009442-T1	139449	c6 finger domain	-	Zn_clus	NA
0.61853	0	0	Tatro_007804-T1	289170	abc multidrug transporter	-	ABC_membrane,ABC_tran	ABC_tran
0.79324	0	0	Tatro_000039-T1	322895	myb-like dna-binding domain protein	-	Scm3	NA
0.733281	0	0	Tatro_009406-T1	220623	trna ligase	trl1	RNA_lig_T4_1,tRNA_lig_CPD,tRNA_lig_kinase	NA
0.612897	0	0	Tatro_010094-T1	39552	mfs peptide transporter	PTR2	PTR2	NA
0.635179	0	0	Tatro_008357-T1	281093	tpr repeat-containing protein	-	TPR_16,TPR_2,TPR_8	NA
1.24706	0	0	Tatro_007828-T1	297193	integral membrane protein	-	-	NA
0.786493	0	0	Tatro_006192-T1	295634	copii coat assembly protein sec16	SEC16	Sec16,Sec16_C,Sec16_N	NA
1.36522	-1.95792	-1.33739	Tatro_006594-T1	126859	cytochrome b5	-	Cyt-b5,FAD_binding_6,NAD_binding_1	NAD_binding_1
0.658571	0	0	Tatro_000572-T1	41548	ribosome assembly protein	NOC2	Noc2	NA
0.619507	0	0	Tatro_010936-T1	46358	inner membrane transport protein yeij	-	Nucleos_tra2_C,Nucleos_tra2_N	NA
1.1921	-1.25142	0	Tatro_000810-T1	NA	NA	NA	NA	hypothetical_protein
0.813181	0	0	Tatro_010565-T1	279848	eisosome protein 1	EIS1	Eisosome1	NA
0.926598	0	0	Tatro_002294-T1	NA	NA	-	-	hypothetical_protein
0.676264	-0.732664	0	Tatro_001999-T1	47911	cytochrome b2	-	Cyt-b5,FMN_dh	FMN_dh
1.3161	-1.25856	0	Tatro_001459-T1	NA	NA	NA	NA	hypothetical_protein
1.61384	0	0	Tatro_002057-T1	NA	NA	NA	NA	hypothetical_protein
0.651292	0	0	Tatro_005430-T1	127206	transducin family protein	PWP1	WD40	NA
0.631293	0	0	Tatro_011164-T1	282610	het domain protein	-	Ank_2,HET	NA
0.975756	-1.68095	-1.51457	Tatro_006269-T1	287311	hypothetical protein	-	-	hypothetical_protein
0.770368	0	0	Tatro_004405-T1	285447	secreted protein	-	DUF1223	NA
0.624369	-1.73701	-1.25293	Tatro_009723-T1	87968	c2h2 finger domain	-	-	hypothetical_protein
0.649248	0	0	Tatro_004939-T1	226566	chitin synthase activator	CHS4	Sel1	NA
1.24106	0	0	Tatro_009890-T1	NA	NA	NA	NA	NA
0.655248	0	0	Tatro_004043-T1	33630	ribosome biogenesis protein	BMS1	AAA,AARP2CN,RIBIOP_C	NA
0.777807	0	0	Tatro_011064-T1	306764	hypothetical protein	-	-	hypothetical_protein
0.891247	-0.902845	0	Tatro_003270-T1	42972	sexual development activator	VEL1	Velvet	Velvet
0.908648	0	0	Tatro_006008-T1	287095	hda1 complex	-	HDA2-3	NA
0.608693	0	0	Tatro_000702-T1	163283	sgt1-like protein	-	SGT1	NA
0.85314	0	0	Tatro_008685-T1	NA	NA	-	-	NA
0.63065	0	0	Tatro_004893-T1	248464	c2h2 transcription factor	NRG1	zf-C2H2	NA
1.4241	-2.36486	0	Tatro_004085-T1	225118	rna-dependent rna polymerase 1	-	RdRP	RdRP
1.11981	0	0	Tatro_004103-T1	182947	hypothetical protein	-	Septin	NA
0.737727	0	0	Tatro_006284-T1	84318	peptidase family m48	STE24	Peptidase_M48,Peptidase_M48_N	NA
0.565022	0	0	Tatro_005291-T1	78256	wd domain-containing protein	DIP2	Utp12,WD40	NA
0.705862	0	0	Tatro_002702-T1	53480	het domain-containing protein	-	HET	NA
0.758958	0	0	Tatro_004015-T1	33894	nucleolar gtp-binding protein	NOG1	NOG1,NOGCT	NA
0.626833	-0.631795	0	Tatro_011044-T1	291266	histone deacetylation protein rxt3	-	Rxt3	Rxt3
0.657925	-2.44154	-2.01025	Tatro_011029-T1	316977	ankyrin repeat protein	-	CorA	hypothetical_protein
0.991219	0	0	Tatro_005174-T1	NA	NA	-	-	NA
0.662478	0	0	Tatro_005340-T1	321285	negative acting factor	-	Zn_clus	NA
0.726688	0	0	Tatro_002399-T1	315798	zinc-finger transcription factor	-	Fungal_trans_2	NA
0.791876	0	0	Tatro_010739-T1	297060	csi2 protein	-	-	NA
0.722307	-1.54273	-1.23614	Tatro_002311-T1	NA	NA	-	Ank_2,Ank_4	WD40
0.65633	-0.962823	-0.759565	Tatro_004521-T1	2481	tpa: zn 2cys6 transcription factor	-	Fungal_trans,Zn_clus	Fungal_trans
0.874307	0	0	Tatro_005534-T1	NA	NA	MDN1	AAA_5,VWA	NA
0.629451	-0.724635	-0.659715	Tatro_009797-T1	221418	nadph dehydrogenase	OYE32	Oxidored_FMN	Oxidored_FMN
0.615868	0	0	Tatro_000808-T1	150220	beta-	-	Glyco_hydro_1	NA
0.60718	-1.05386	-0.80055	Tatro_004670-T1	293811	tpr domain protein	-	NB-ARC,PNP_UDP_1,TPR_10,TPR_12	TPR_10
0.720314	-0.706791	0	Tatro_007923-T1	211684	topoisomerase ii-associated protein pat1	PAT1	PAT1	NA
0.606974	0	0	Tatro_011426-T1	313957	het-s domain protein	-	Pkinase	NA
0.607583	0	0	Tatro_010430-T1	NA	NA	-	GCD14	NA
0.846857	0	0	Tatro_003430-T1	161748	hypothetical protein	-	-	NA
0.571123	0	0	Tatro_006608-T1	146790	tartrate transporter	-	MFS_1	NA
0.567074	0	0	Tatro_000040-T1	296421	autophagy protein apg6	atg6	APG6	NA
0.648398	0	0	Tatro_000573-T1	268515	rhoptry protein	-	Cep57_CLD_2,Cep57_MT_bd	NA
0.622885	0	0	Tatro_000335-T1	NA	NA	-	zf-CCCH	NA
0.824369	0	0	Tatro_009042-T1	281944	hypothetical protein	-	-	NA
1.64938	0	0	Tatro_009848-T1	NA	NA	NA	NA	hypothetical_protein
0.786432	0	0	Tatro_005762-T1	NA	NA	-	RIX1	NA
0.565483	0	0	Tatro_006742-T1	152656	elongator complex protein	ELP1	IKI3	NA
0.831779	-0.911555	0	Tatro_011240-T1	239723	cytochrome p450 family	-	p450	p450
1.14818	-1.99758	-1.86834	Tatro_003510-T1	NA	NA	-	Ank_2,Pkinase	hypothetical_protein
0.827442	0	0	Tatro_001186-T1	NA	NA	NA	NA	NA
0.704702	-0.701722	0	Tatro_002683-T1	134128	serine threonine-protein kinase ssp1	-	Pkinase	Pkinase
1.01345	0	0	Tatro_006716-T1	197352	indole-diterpene biosynthesis protein	-	DUF829	DUF829
0.579361	0	0	Tatro_010235-T1	144101	bar domain-containing protein	-	BAR,SH3_1,SH3_9	NA
0.59968	0	0	Tatro_008995-T1	161711	hypothetical protein	-	-	NA
0.565206	0	0	Tatro_003922-T1	247411	pentatricopeptide repeat protein	-	PPR,PPR_2,PPR_3	NA
2.19837	0	0	Tatro_002326-T1	53974	mfs	-	MFS_1	NA
0.944534	-0.908581	0	Tatro_004421-T1	NA	NA	NA	NA	NA
0.918548	0	0	Tatro_006783-T1	219226	yfw family protein 5	-	GRDP-like	NA
0.687532	0	0	Tatro_005473-T1	29631	ste like transcription factor	-	STE,zf-C2H2	STE
0.723182	0	0	Tatro_001001-T1	222809	rrna processing protein	NOP9	PUF	NA
0.755178	0	0	Tatro_003813-T1	181530	c2h2 finger domain protein	-	Fungal_trans,zf-C2H2	Fungal_trans
0.865061	0	0	Tatro_007213-T1	NA	NA	-	Ank_2,HET	NA
0.859647	0	0	Tatro_000906-T1	37339	atp-dependent rna helicase dhh1	DHH1	DEAD,Helicase_C	NA
0.643401	0	0	Tatro_011510-T1	NA	NA	-	Methyltransf_23	Methyltransf_23
0.649825	0	0	Tatro_004933-T1	5520	hypothetical protein	-	DUF2406	NA
0.59927	0	0	Tatro_007721-T1	129991	glycosyltransferase family 22	ALG9	Glyco_transf_22	NA
0.719396	-0.949321	0	Tatro_011007-T1	81583	conserved hypothetical protein [Trichoderma atroviride IMI 206040]	-	DUF3883	hypothetical_protein
0.878851	0	0	Tatro_009713-T1	NA	NA	-	HET	NA
0.826407	0	0	Tatro_011220-T1	46466	anaphase-promoting complex component cut20 apc4	-	ANAPC4,ANAPC4_WD40	NA
0.57735	-1.19932	-0.683126	Tatro_002630-T1	167723	zinc finger protein odd-paired-like	-	zf-C2H2	hypothetical_protein
0.714749	-1.8106	-1.4188	Tatro_005212-T1	164928	homeobox domain-containing protein	-	Homeobox	Homeodomain
1.67751	0	0	Tatro_001526-T1	36137	extracellular serine-rich protein	-	Cu_bind_like	hypothetical_protein
0.74254	0	0	Tatro_009683-T1	NA	NA	-	Ank,Ank_4,Peptidase_S8	NA
1.007	-1.2137	0	Tatro_007702-T1	83166	g-protein coupled receptor	-	7tm_2	7tm_2
0.568823	-0.982408	-0.7835	Tatro_008861-T1	81862	hypothetical protein	-	Pkinase_Tyr	hypothetical_protein
0.597404	0	0	Tatro_010233-T1	156641	beta- -glucanase	-	Glyco_hydro_30,Glyco_hydro_30C	NA
1.1071	0	0	Tatro_000265-T1	NA	NA	-	NB-ARC,PNP_UDP_1,TPR_10,TPR_12,TPR_7,TPR_8	NB-ARC
0.619958	0	0	Tatro_001577-T1	293704	wd40 repeat-like-containing domain	-	-	NA
0.610143	0	0	Tatro_009168-T1	NA	NA	-	Fungal_trans,Zn_clus	NA
0.607707	-1.18176	-1.26352	Tatro_011524-T1	52125	beta-galactosidase	-	BetaGal_dom2,BetaGal_dom3,BetaGal_dom4_5,Glyco_hydro_35	Glyco_hydro_35
0.925292	-1.98158	-1.80057	Tatro_005587-T1	321492	ccch zinc finger dna binding protein	-	zf-CCCH	hypothetical_protein
0.627854	-0.770809	0	Tatro_008448-T1	NA	NA	-	LysM	LysM
0.653678	0	0	Tatro_006788-T1	219237	nucleolar complex-associated protein	-	CBF,NOC3p	NA
0.639215	0	0	Tatro_010414-T1	129494	domain-containing protein	-	DnaJ	NA
0.763249	0	0	Tatro_008986-T1	281902	hypothetical protein	-	-	NA
0.670119	-1.23836	-0.910441	Tatro_001586-T1	131580	nacht and ankyrin domain protein	-	Ank_2,NACHT	Ank_2
0.77089	-1.36859	-0.93655	Tatro_003509-T1	NA	NA	-	NB-ARC,PNP_UDP_1,TPR_10,TPR_12,TPR_7	PNP_UDP_1
0.681913	0	0	Tatro_010061-T1	221915	trna (uracil-5-)-methyltransferase	TRM2	TRAM,tRNA_U5-meth_tr	NA
0.572848	-0.852759	0	Tatro_006972-T1	NA	NA	-	NACHT,NACHT_N,WD40	WD40
0.566985	0	0	Tatro_011283-T1	282697	dna-binding protein hexbp	-	-	NA
0.819545	-1.36746	-1.16984	Tatro_008425-T1	NA	NA	-	-	hypothetical_protein
0.636049	0	0	Tatro_011431-T1	313961	hypothetical protein	-	-	NA
0.802483	0	0	Tatro_006478-T1	295832	deah-box rna helicase	ECM16	DEAD,HA2,Helicase_C,OB_NTP_bind	NA
0.597646	0	0	Tatro_009985-T1	292877	u3 small nucleolar ribonucleoprotein mpp10	MPP10	Mpp10	NA
0.746207	0	0	Tatro_001337-T1	223478	grisea protein	-	Copper-fist	NA
0.964738	0	0	Tatro_008713-T1	316102	transcription factor tfiiib component	-	Myb_DNA-bind_7	NA
0.575557	0	0	Tatro_005164-T1	174792	wd repeat domain-containing protein	TRM82	WD40	NA
0.594067	0	0	Tatro_004876-T1	294653	glucan 4-alpha-glucosidase	-	-	NA
0.694594	0	0	Tatro_008765-T1	91430	trna pseudouridine synthase d	PUS7	TruD	NA
0.627021	0	0	Tatro_008486-T1	262057	btb poz domain containing protein	-	BTB	BTB
0.62215	0	0	Tatro_003330-T1	282889	wd domain containing protein	-	Bromodomain	NA
0.639334	-0.986099	-0.918145	Tatro_006546-T1	NA	NA	-	-	DUF2408
0.562522	0	0	Tatro_005681-T1	78010	atp-dependent rrna helicase spb4	SPB4	DEAD,DUF4217,Helicase_C	NA
0.628196	0	0	Tatro_001893-T1	155739	arabinan endo- -alpha-l-arabinosidase a	-	DUF1080,Glyco_hydro_43	NA
0.794285	0	0	Tatro_005295-T1	32098	telomere length regulation protein	TEL2	Telomere_reg-2	NA
0.682918	0	0	Tatro_002968-T1	42883	hypothetical protein	-	ATP13,PPR_3	NA
0.749202	-1.13742	-0.859549	Tatro_002585-T1	NA	NA	-	NB-ARC,SesA,TPR_10,TPR_12	TPR_10
0.730462	-0.944959	-1.04888	Tatro_001243-T1	NA	NA	-	Ank,Ank_2,Ank_4,NACHT	Ank_2
0.800867	0	0	Tatro_003129-T1	NA	NA	NA	NA	NA
0.93963	0	0	Tatro_003156-T1	NA	NA	NA	NA	NA
0.750978	0	0	Tatro_003832-T1	301148	nuclear segregation protein	BFR1	-	NA
0.665842	0	0	Tatro_007801-T1	NA	NA	NA	NA	NA
0.564869	-0.561892	0	Tatro_008170-T1	92059	telomerase activating protein est1	-	EST1,EST1_DNA_bind	NA
1.2994	0	0	Tatro_005286-T1	NA	NA	-	zf-C2H2	NA
0.596535	0	0	Tatro_006280-T1	NA	NA	NA	NA	NA
0.76709	0	0	Tatro_000526-T1	42455	oxidoreductase-like protein	-	DUF1295	NA
0.961227	-1.02289	0	Tatro_000406-T1	168012	myb family transcription factor	-	Myb_DNA-bind_6	Myb_DNA-binding
0.857273	-1.34748	-1.05785	Tatro_007800-T1	314604	transcriptional regulator	NA	NA	hypothetical_protein

## Sheet: Upreg_4 h_WT
Upregulated WT unique 159 genes at 4 h after injury
Test for Differential Expression Relative to a Threshold (log2FC=0, FDR < 0.05) in the contrasts, mutants-WT
W4vsWC	L4vsW4	P4vsW4	ID	JGI_ID_v2.0	Annotation	Preferred_name	PFAMs	pfam
0.951167	-0.508481	0	Tatro_008631-T1	NA	NA	-	Peptidase_S8	NA
1.19735	-0.563001	-0.754705	Tatro_006796-T1	299334	hypothetical protein	-	-	hypothetical_protein
1.82056	-1.49928	-0.948272	Tatro_008676-T1	129079	hypothetical protein	-	-	hypothetical_protein
1.96009	-2.01269	-1.79043	Tatro_004576-T1	285336	extracellular lipase	-	COesterase	COesterase
1.28908	-0.813545	-0.717678	Tatro_004589-T1	NA	NA	-	Dynamin_M,Dynamin_N,GED	Dynamin_N
0.629028	-0.402959	0	Tatro_008632-T1	NA	NA	-	Ank_2,Ank_4	NA
0.947802	-0.641957	0	Tatro_006029-T1	321843	hypothetical protein	-	-	hypothetical_protein
1.68549	-1.04691	0	Tatro_008005-T1	NA	NA	-	Fungal_trans,Zn_clus	Fungal_trans
0.914703	0	0	Tatro_005236-T1	135729	transcriptional regulatory protein pro-1	UME6	Fungal_trans_2,Zn_clus	Fungal_trans_2
1.7071	-1.66365	-1.97651	Tatro_001199-T1	293435	cytochrome p450 monooxygenase	-	p450	p450
1.32227	-1.77455	-1.586	Tatro_005574-T1	321480	fungal specific transcription factor domain-containing protein	-	Fungal_trans,Zn_clus	Fungal_trans
0.693677	0	0	Tatro_006905-T1	299377	2-isopropylmalate synthase	LEU4	HMGL-like,LeuA_dimer	NA
0.707352	-0.440528	-0.570879	Tatro_010464-T1	156864	phosphatidylserine decarboxylase proenzyme 1	PSD1	PS_Dcarbxylase	NA
1.16802	0	0	Tatro_000243-T1	140671	s-adenosylmethionine:diacylglycerol 3-amino-3-carboxypropyl transferase btaa	-	DUF3419,Methyltransf_23,Methyltransf_25,Methyltransf_31	DUF3419
0.748472	-0.770348	-0.662837	Tatro_005722-T1	286890	fungal zn binuclear cluster domain containing protein	-	Zn_clus	hypothetical_protein
0.732022	0	0	Tatro_002051-T1	288254	hypothetical protein	-	-	NA
0.915627	0	0	Tatro_009612-T1	318579	amidohydrolase 3	-	Amidohydro_3	Amidohydro_3
0.574013	-0.412665	-0.448554	Tatro_003544-T1	85662	fatty acid synthase subunit alpha	FAS1	ACPS,Acyl_transf_1,DUF1729,Ketoacyl-synt_C,MaoC_dehydrat_N,MaoC_dehydratas,SAT,adh_short,ketoacyl-synt	NA
0.705206	-0.534734	-0.506465	Tatro_003545-T1	226146	fatty acid synthase beta subunit dehydratase	FAS1	Acyl_transf_1,DUF1729,MaoC_dehydrat_N,MaoC_dehydratas,SAT	NA
1.73563	0	0	Tatro_007094-T1	40423	gpcr -type	-	-	NA
0.854517	-0.586764	0	Tatro_003420-T1	240086	class 2 chitin synthase	CHS2	Chitin_synth_1,Chitin_synth_1N,Glyco_trans_2_3	Chitin_synth_1
0.609655	0	0	Tatro_005240-T1	294940	sam and ph domain-containing protein	-	SAM_2	NA
0.60731	-0.504233	-0.454526	Tatro_005880-T1	228361	nonribosomal peptide synthetase 10	-	AMP-binding,NAD_binding_4,PP-binding,adh_short	NA
1.64217	0	0	Tatro_009545-T1	NA	NA	-	-	hypothetical_protein
0.801051	0	0	Tatro_003395-T1	NA	NA	-	MS_channel	NA
1.23587	-1.21073	-1.22916	Tatro_011633-T1	238477	zn-dependent alcohol dehydrogenases	-	Sulfotransfer_3	hypothetical_protein
0.671687	0	0	Tatro_003670-T1	286010	hypothetical protein	-	ECM11	NA
0.684364	0	0	Tatro_008314-T1	281059	amino-acid n-acetyltransferase subunit	MAK10	Mak10	NA
0.734746	-0.871478	-0.556524	Tatro_002790-T1	279763	ankyrin partial	-	Ank,Ank_2,NACHT	Ank_2
0.616819	0	0	Tatro_008202-T1	92086	het-c protein	-	Het-C	NA
1.36839	-1.10205	0	Tatro_005494-T1	32513	c2h2 type zinc finger domain protein	-	Fungal_trans,zf-C2H2	Fungal_trans
0.943711	-0.710397	0	Tatro_006428-T1	229470	phd transcription factor	-	ARID,JmjC,JmjN,PHD,PLU-1,zf-C5HC2	PLU-1
0.651773	0	0	Tatro_003874-T1	130892	tfiid associated protein	-	BTB,Bromodomain	NA
1.21658	-1.23637	-0.90027	Tatro_008491-T1	NA	NA	-	AAA_16,HET,NACHT,NACHT_N,RelA_SpoT,WD40	NACHT
0.579295	0	0	Tatro_005992-T1	171921	het-s domain-containing protein	-	HeLo	hypothetical_protein
1.67521	-3.92539	-2.9552	Tatro_005506-T1	NA	NA	-	ADH_N,ADH_zinc_N,ADH_zinc_N_2,Acyl_transf_1,KAsynt_C_assoc,KR,Ketoacyl-synt_C,Methyltransf_12,PP-binding,PS-DH,ketoacyl-synt	KR
0.747548	0	0	Tatro_003138-T1	283031	abc bile acid	-	ABC_membrane,ABC_tran	NA
1.16716	0	0	Tatro_001322-T1	300540	hypothetical protein	-	-	hypothetical_protein
1.08491	-0.939535	0	Tatro_011007-T1	81583	conserved hypothetical protein [Trichoderma atroviride IMI 206040]	-	DUF3883	hypothetical_protein
0.569622	0	0	Tatro_000054-T1	302782	methyl transferase	laeA	Methyltransf_23	NA
0.994569	0	0	Tatro_006152-T1	30365	mechanosensitive ion channel family protein	-	MS_channel	MS_channel
0.561857	0	-0.477866	Tatro_003512-T1	226214	methyltransferase domain-containing protein	-	Methyltransf_11	NA
1.53423	-2.18431	-1.97864	Tatro_010008-T1	318886	miz zinc finger protein	-	zf-MIZ	hypothetical_protein
0.735995	0	0	Tatro_005086-T1	301574	gns1 sur4 family protein	-	ELO	NA
1.11905	-1.98926	-1.73944	Tatro_006552-T1	84076	hypothetical protein	-	-	hypothetical_protein
1.8499	0	0	Tatro_006915-T1	219478	fasciclin domain-containing protein	-	Fasciclin	NA
0.852145	-0.789414	0	Tatro_011920-T1	238978	ubiquitin thiolesterase	-	Peptidase_C65	Peptidase_C65
0.826192	0	0	Tatro_002046-T1	91867	efflux pump antibiotic resistance	-	MFS_1	NA
0.788111	0	0	Tatro_005100-T1	NA	NA	-	Peptidase_M22	NA
0.976568	-0.884941	0	Tatro_010830-T1	NA	NA	-	HET	HET
0.98804	0	0	Tatro_007645-T1	51632	major facilitator superfamily transporter	-	MFS_1	MFS_1
0.625909	0	0	Tatro_001021-T1	87063	ferric reductase like transmembrane component	-	FAD_binding_8,Ferric_reduct,NAD_binding_6	NA
0.57308	0	0	Tatro_004407-T1	266330	purine transporter	-	Xan_ur_permease	NA
1.68741	0	0	Tatro_011875-T1	NA	NA	-	-	hypothetical_protein
0.880548	0	0	Tatro_011431-T1	313961	hypothetical protein	-	-	NA
0.978438	0	0	Tatro_010116-T1	318977	guanine nucleotide exchange factor	BUD5	RasGEF,RasGEF_N,SH3_1,SH3_2,SH3_9	RasGEF
1.77126	0	0	Tatro_001233-T1	293464	linoleate diol synthase	ppoC	An_peroxidase,p450	NA
1.11734	-1.04233	0	Tatro_008425-T1	NA	NA	-	-	hypothetical_protein
0.74735	0	0	Tatro_010614-T1	145314	asparaginase-like protein	-	Ank_2,Asparaginase	NA
1.24579	0	0	Tatro_002331-T1	NA	NA	-	Ank_2,NACHT,PNP_UDP_1	NA
1.04028	2.34553	2.521	Tatro_008494-T1	297887	aspartate protease	-	Asp	Asp
2.94648	-3.7404	-5.19282	Tatro_002645-T1	315987	nb-arc and tpr domain protein	-	NB-ARC,TPR_10,TPR_12	hypothetical_protein
0.643926	0	0	Tatro_009275-T1	NA	NA	-	-	NA
0.583167	0	0	Tatro_007945-T1	44928	rta1 like protein	-	RTA1	NA
0.928134	0	0	Tatro_005275-T1	301692	hypothetical protein	-	-	NA
1.43919	0	0	Tatro_000846-T1	86912	sam-dependent methyltransferase	-	Methyltransf_25,Methyltransf_31	NA
0.561843	0	0	Tatro_011763-T1	52227	ribosomal assembly complex component	IPI3	WD40	NA
1.36594	0	0	Tatro_003830-T1	149159	integral membrane	-	-	hypothetical_protein
1.75858	-3.42259	-1.88422	Tatro_006946-T1	NA	NA	-	AMP-binding,Condensation,NAD_binding_4,PP-binding	AMP-binding
0.824725	-0.749011	0	Tatro_011052-T1	282536	hypothetical protein	-	-	hypothetical_protein
0.972277	0	0	Tatro_009606-T1	NA	NA	-	-	hypothetical_protein
1.15016	-2.92768	-1.94145	Tatro_000781-T1	79017	ankyrin repeat domain-containing protein 28	NA	NA	Ank_2
0.662636	0	0	Tatro_009759-T1	139124	asparagine synthetase	ASN1	Asn_synthase,GATase_7	NA
0.587885	0	0	Tatro_000718-T1	293060	ph domain-containing protein	SLM2	PH	NA
0.811155	0	0	Tatro_010654-T1	297001	eukaryotic initiation factor 4e	-	IF4E	NA
0.638955	0	0	Tatro_001614-T1	223998	metaphase-anaphase transition protein	-	zf-UBR	NA
0.983722	0	0	Tatro_005151-T1	78353	hypothetical protein	-	-	hypothetical_protein
0.621016	0	0	Tatro_006140-T1	NA	NA	-	-	NA
0.593796	-0.591329	-0.594772	Tatro_003155-T1	173130	ankyrin repeat protein	-	Ank,Ank_2,Ank_4,Ank_5	Ank_4
1.51526	-1.46916	0	Tatro_002092-T1	NA	NA	-	AMP-binding,AMP-binding_C,Acyl_transf_1,Condensation,NAD_binding_4,PP-binding,ketoacyl-synt	NA
1.16768	-1.13234	0	Tatro_006716-T1	197352	indole-diterpene biosynthesis protein	-	DUF829	DUF829
0.588881	0	0	Tatro_007058-T1	318027	rna binding protein	NA	NA	NA
1.00783	0	0	Tatro_002496-T1	236801	hypothetical protein	-	DUF4449	DUF5923
1.72855	0	0	Tatro_000453-T1	152998	hydrophobin	-	Hydrophobin_2	Hydrophobin_2
0.986755	0	0	Tatro_006030-T1	295509	hypothetical protein	-	DUF676	DUF676
0.722372	-0.840709	0	Tatro_001173-T1	223153	sulfite reductase flavoprotein component	MET10	FAD_binding_1,NAD_binding_1,PFOR_II,POR	FAD_binding_1
0.614125	-0.605487	0	Tatro_006014-T1	302112	glycogen synthase	GSY1	Glycogen_syn	Glycogen_syn
0.658133	-0.62774	0	Tatro_011826-T1	282276	hypothetical protein	-	-	hypothetical_protein
0.852906	0	0	Tatro_007307-T1	40362	fha domain containing protein	-	-	NA
0.582501	0	0	Tatro_006784-T1	241220	dtdp-d-glucose -dehydratase	GAL102	GDP_Man_Dehyd	NA
1.04551	0	0	Tatro_005110-T1	286410	hypothetical protein	-	-	NA
0.577185	-0.546306	0	Tatro_008924-T1	133021	kelch repeat protein	-	Kelch_5	Kelch_5
0.762211	-0.889759	-0.900985	Tatro_007845-T1	233820	amidase	-	Amidase	Amidase
0.609382	0	0	Tatro_003760-T1	301188	acyl- desaturase	-	Cyt-b5,FA_desaturase	NA
0.713677	0	0	Tatro_004119-T1	86167	cell-wall anchored surface adhesin	-	-	NA
0.916448	0	0	Tatro_007581-T1	314779	mucin-like protein	-	-	NA
0.940747	0	0	Tatro_008922-T1	NA	NA	-	-	hypothetical_protein
1.19475	-1.13696	0	Tatro_005568-T1	NA	NA	-	-	hypothetical_protein
0.664752	0	0	Tatro_003988-T1	NA	NA	-	Ank_2,Ank_3,NACHT,PNP_UDP_1	Ank_2
0.605573	0	0	Tatro_006860-T1	152582	serine threonine-protein kinase tel-1	TEL1	FAT,FATC,PI3_PI4_kinase,TAN	NA
0.774107	0	0	Tatro_010148-T1	314964	nacht and wd domain protein	-	DUF676,PGAP1,WD40	NA
0.610394	0	0	Tatro_011591-T1	93230	auxin efflux carrier superfamily	-	Mem_trans	NA
0.707075	0	0	Tatro_002805-T1	NA	NA	-	Methyltransf_23	NA
0.696945	0	0	Tatro_007138-T1	299511	homoisocitrate dehydrogenase	LYS12	Iso_dh	NA
0.77469	-0.909354	0	Tatro_005774-T1	286925	hypothetical protein	-	-	hypothetical_protein
0.661338	0	0	Tatro_000108-T1	80597	hypothetical protein	-	-	hypothetical_protein
0.802214	0	0	Tatro_002683-T1	134128	serine threonine-protein kinase ssp1	-	Pkinase	Pkinase
0.765949	0	0	Tatro_006833-T1	219318	serine threonine-protein kinase	ATG1	DUF3543,Pkinase	DUF3543
0.728044	0	0	Tatro_005340-T1	321285	negative acting factor	-	Zn_clus	NA
0.81209	0	0	Tatro_004416-T1	32890	histidine kinase	-	GAF,HATPase_c,HisKA,Response_reg	HATPase_c
1.0382	0	0	Tatro_000881-T1	319193	abc transporter	-	ABC_membrane,ABC_tran	ABC_tran
0.916927	0	0	Tatro_007833-T1	NA	NA	-	AAA	AAA
0.795678	0	0	Tatro_002372-T1	214583	gpi ethanolamine phosphate transferase 2	LAS21	Phosphodiest	NA
0.594256	0	0	Tatro_005012-T1	136004	5-methyltetrahydropteroyltriglutamate-homocysteine methyltransferase	MET6	Meth_synt_1,Meth_synt_2	NA
0.972848	0	0	Tatro_001523-T1	79491	het domain-containing protein	-	HET	HET
0.681033	0	0	Tatro_011692-T1	238588	abc multidrug	-	ABC_membrane,ABC_tran	ABC_tran
1.52101	0	0	Tatro_003574-T1	85690	hypothetical protein	-	-	NA
0.900157	-2.70064	-1.93082	Tatro_005627-T1	162337	aaa family	-	AAA	AAA
0.817365	0	0	Tatro_008694-T1	281679	hypothetical protein	-	-	hypothetical_protein
1.90425	-4.23603	-3.68073	Tatro_005392-T1	311647	ankyrin repeat protein	-	Ank,Ank_2,Ank_4,Ank_5,NACHT,NACHT_N,PNP_UDP_1	NACHT_N
0.662821	0	0	Tatro_008925-T1	142588	duf383-domain-containing protein	HGH1	DUF383,DUF384	NA
0.572859	0	0	Tatro_006331-T1	NA	NA	LYS4	Aconitase,Aconitase_C	NA
0.67496	0	0	Tatro_010789-T1	233320	oligopeptide transporter	-	OPT	NA
1.05791	0	0	Tatro_011539-T1	NA	NA	NA	NA	hypothetical_protein
0.736376	-0.927123	0	Tatro_007683-T1	51699	histone deacetylase	SIR2	DUF592,SIR2	SIR2
0.627937	0	0	Tatro_010030-T1	221851	idc1 protein	-	-	NA
1.46515	0	0	Tatro_001943-T1	323147	proline-rich- partial	-	CFEM	CFEM
0.960233	-1.16861	0	Tatro_002894-T1	42986	beta-glucosidase 1 precursor	BGL4	Fn3-like,Glyco_hydro_3,Glyco_hydro_3_C	Glyco_hydro_3_C
1.16058	0	0	Tatro_005237-T1	NA	NA	NA	NA	hypothetical_protein
1.11035	0	0	Tatro_001491-T1	NA	NA	-	Peptidase_C2,ZZ	NA
0.829331	0	0	Tatro_003025-T1	317598	ring finger domain protein	-	-	NA
0.673266	0	0	Tatro_003094-T1	256509	transcriptional regulator	-	-	NA
0.568437	0	0	Tatro_003162-T1	43203	sda1 domain-containing protein	SDA1	NUC130_3NT,SDA1	NA
0.733549	0	0	Tatro_001223-T1	NA	NA	-	-	hypothetical_protein
0.765244	0	0	Tatro_004261-T1	33108	sister chromatid cohesion protein eso1	RAD30	IMS,IMS_C	NA
0.579048	0	0	Tatro_011919-T1	193684	phosphoethanolamine n-	-	Methyltransf_23	Methyltransf_23
0.680803	-0.801769	0	Tatro_006814-T1	NA	NA	NA	NA	hypothetical_protein
2.29238	-3.24852	-4.13625	Tatro_002644-T1	395	ankyrin repeat protein	-	Ank_2,Ank_4,Ank_5,CorA	hypothetical_protein
0.717534	0	0	Tatro_011505-T1	NA	NA	-	eIF-5a	NA
0.627091	0	0	Tatro_002587-T1	NA	NA	-	NB-ARC,PNP_UDP_1,TPR_10,TPR_12,TPR_7	PNP_UDP_1
0.576072	0	0	Tatro_002978-T1	317637	brca1 c terminus domain-containing protein	DPB11	BRCT,PTCB-BRCT	NA
0.756912	0	0	Tatro_006971-T1	219594	glycine dehydrogenase	GCV2	GDC-P	NA
0.795253	0	0	Tatro_011005-T1	316963	wsc domain-containing protein	-	DUF1996,WSC	WSC
0.815643	-0.941836	0	Tatro_006702-T1	39887	peptide synthetase	-	AMP-binding,Condensation,PP-binding	AMP-binding
0.673962	0	0	Tatro_004921-T1	294700	dynamin central region	DNM1	Dynamin_M,Dynamin_N,GED	Dynamin_M
0.694306	0	0	Tatro_004400-T1	300808	nacht and ankyrin domain containing protein	-	-	NA
0.619346	0	0	Tatro_008861-T1	81862	hypothetical protein	-	Pkinase_Tyr	hypothetical_protein
0.653242	-0.681117	0	Tatro_008233-T1	92111	hypothetical protein	-	-	hypothetical_protein
1.50622	0	0	Tatro_011876-T1	316753	toxin subunit	-	VRP1	TcA_TcB_BD
0.607058	0	0	Tatro_005235-T1	294936	hypothetical protein	-	-	NA
0.841313	0	0	Tatro_002045-T1	288260	hypothetical protein	-	-	NA
1.19752	0	-1.49294	Tatro_007856-T1	NA	NA	NA	NA	hypothetical_protein
0.616802	0	0	Tatro_010936-T1	46358	inner membrane transport protein yeij	-	Nucleos_tra2_C,Nucleos_tra2_N	NA
0.665268	0	0	Tatro_006280-T1	NA	NA	NA	NA	NA
1.32523	0	0	Tatro_011298-T1	217812	fad dependent oxidoreductase	-	FAD_binding_3	NA
1.03937	0	0	Tatro_009220-T1	88413	ankyrin repeat protein	-	Ank,Ank_2,NACHT	NA
0.715915	0	0	Tatro_011286-T1	NA	NA	-	-	Y_phosphatase
0.660809	0	0	Tatro_009689-T1	284087	integral membrane protein	-	CDH-cyt,Cytochrom_B561,DUF2427	NA
0.988999	-1.06018	0	Tatro_001844-T1	129162	hypothetical protein	-	CFEM	hypothetical_protein
