# Supplementary material for: LOX1- and PLP1-dependent transcriptional reprogramming is essential for injury-induced conidiophore development in a filamentous fungus
Source: Microbiol Spectr. 2023 Nov 9;11(6):e02607-23. doi: 10.1128/spectrum.02607-23 (PMC10714772; doi:10.1128/spectrum.02607-23)
Supplement: Data Set S7 — Supplementary Data Set 7. Differentially expressed genes (DEGs) in the comparison Δlox1 - WT and Δplp1 - WT in each condition. [file spectrum.02607-23-s0007.xlsx]

## Sheet: Hoja1
Δlox1_control vs ΔWT_control
Test for Differential Expression Relative to a Threshold (log2FC=0); Differential gene expression (FDR<0.05)
ID	logFC	logCPM	F	PValue	FDR	JGI_ID_v2.0	Annotation	Preferred_name	PFAMs	pfam
Tatro_009155-T1	4.06453	0.629922	17.5475	0.00038734	0.0107832	94294	hypothetical protein	-	-	hypothetical_protein
Tatro_007091-T1	3.73024	2.48646	37.0086	4.19211e-06	0.000554345	39934	glycosyltransferase family 8 protein	GNT1	-	hypothetical_protein
Tatro_002403-T1	3.58109	2.03047	25.5392	4.76332e-05	0.00272814	-	-	-	Zn_clus	Zn_clus
Tatro_002710-T1	3.54974	4.54384	46.2449	8.27247e-07	0.000225548	54382	x-pro dipeptidyl-peptidase (s15 family) protein	-	PepX_C,Peptidase_S15	Peptidase_S15
Tatro_008494-T1	3.33011	8.45925	125.258	1.6935e-10	7.61397e-07	297887	aspartate protease	-	Asp	Asp
Tatro_004528-T1	3.26647	4.2291	55.7399	1.94511e-07	9.47001e-05	33651	family a1 protease	-	Asp	Asp
Tatro_009452-T1	2.66494	1.00447	21.1128	0.0001444	0.0056454	88202	dihydroxyacetone kinase	-	Dak1,Dak2	Dak1
Tatro_010791-T1	2.50062	4.98768	45.4381	9.44381e-07	0.000225548	52592	chitinase-like protein	-	-	hypothetical_protein
Tatro_010944-T1	2.2337	5.89402	45.4582	9.41245e-07	0.000225548	282469	tim phosphate binding protein	-	TAL_FSA	TAL_FSA
Tatro_002541-T1	2.21573	1.13525	15.9977	0.000613458	0.0153228	302405	amino acid	-	Aa_trans	Aa_trans
Tatro_011421-T1	2.1909	1.6122	14.6811	0.000921949	0.020369	54775	non-catalytic module family expn protein	-	-	hypothetical_protein
Tatro_006104-T1	2.17807	2.99698	23.1935	8.45022e-05	0.00397824	29756	abc multidrug transporter	-	ABC_membrane,ABC_tran	ABC_tran
Tatro_000025-T1	2.10063	8.46812	17.2415	0.000423466	0.0116092	89596	subtilisin-like protease	-	PA,Peptidase_S8,fn3_5	Peptidase_S8
Tatro_010943-T1	2.09257	4.51639	22.3223	0.000105408	0.00462356	291204	short chain dehydrogenase reductase family	-	adh_short,adh_short_C2	adh_short_C2
Tatro_000931-T1	2.06473	10.3577	18.5324	0.000292162	0.00900533	300285	atp synthase subunit 9	-	ATP-synt_C	ATP-synt_C
Tatro_002102-T1	2.05096	1.15958	11.781	0.00240587	0.0399143	91914	integral membrane protein	-	-	hypothetical_protein
Tatro_002804-T1	1.9689	5.93702	34.4231	6.92396e-06	0.000762724	54570	peptidase m20 domain containing 2	-	-	hypothetical_protein
Tatro_002464-T1	1.93349	4.22295	12.2462	0.00204989	0.0356128	-	-	-	TRI5	TRI5
Tatro_011552-T1	1.85821	4.05914	35.3208	5.80143e-06	0.000693859	133896	hypothetical protein	-	-	hypothetical_protein
Tatro_011914-T1	1.82287	5.04479	39.712	2.54065e-06	0.000410545	44568	b-(1-6) glucan synthase	-	-	hypothetical_protein
Tatro_004399-T1	1.77261	5.82039	60.032	1.07197e-07	6.42608e-05	149789	mfs monocarboxylate	-	MFS_1	MFS_1
Tatro_003826-T1	1.72862	2.9519	13.4978	0.00134877	0.026026	-	-	-	-	-
Tatro_002724-T1	1.71998	3.1927	25.652	4.63736e-05	0.0027055	129963	alanine racemase domain protein	-	Ala_racemase_N,D-ser_dehydrat	D-ser_dehydrat
Tatro_007299-T1	1.68352	2.22623	20.5125	0.000169418	0.00622893	292294	major facilitator superfamily transporter	-	MFS_1	MFS_1
Tatro_002769-T1	1.66296	1.58587	12.9623	0.00160991	0.0300339	54365	glycoside hydrolase family 75 protein	csn	Glyco_hydro_75	Glyco_hydro_75
Tatro_002929-T1	1.63161	3.95182	11.104	0.00305164	0.0474747	283182	carbohydrate-binding protein	-	-	hypothetical_protein
Tatro_002770-T1	1.62863	1.58784	14.7111	0.000913266	0.0203258	54532	mfs monosaccharide	-	Sugar_tr	-
Tatro_001935-T1	1.6231	10.8777	28.2032	2.57358e-05	0.00179168	302952	epl1 protein	-	Cerato-platanin	Cerato-platanin
Tatro_011766-T1	1.58351	3.12921	22.0968	0.0001117	0.00473776	167710	hypothetical protein	-	-	hypothetical_protein
Tatro_008054-T1	1.53361	4.81265	30.3739	1.59777e-05	0.00135697	81358	amino acid	-	Aa_trans	Aa_trans
Tatro_009973-T1	1.53204	4.07288	23.6262	7.5844e-05	0.00368643	292870	ferric reductase like transmembrane component	-	FAD_binding_8,Ferric_reduct,NAD_binding_6	NAD_binding_6
Tatro_007084-T1	1.52169	2.27724	12.4767	0.00189528	0.0338142	283531	exported protein	-	-	hypothetical_protein
Tatro_002758-T1	1.51823	1.70145	13.2535	0.00146165	0.0276331	288687	cytochrome p450 pisatin	-	p450	p450
Tatro_002142-T1	1.49883	5.45243	12.7422	0.00173296	0.0318003	288190	subtilisin-like protein	-	Pro-kuma_activ	Pro-kuma_activ
Tatro_007633-T1	1.49358	3.92218	25.3085	5.03281e-05	0.0027546	83118	sterol 24-c-methyltransferase	-	Methyltransf_11,Sterol_MT_C	Sterol_MT_C
Tatro_009186-T1	1.49073	2.36135	17.8866	0.000351191	0.010154	54918	nrps-like enzyme	-	AMP-binding,NAD_binding_4,PP-binding	NAD_binding_4
Tatro_011668-T1	1.47368	3.26208	24.0252	6.87155e-05	0.00343097	238530	quinic acid utilization activator	-	Fungal_trans,Zn_clus	Zn_clus
Tatro_011959-T1	1.46047	4.09854	42.471	1.55931e-06	0.000298326	44659	cation-transporting atpase 4	-	-	hypothetical_protein
Tatro_009440-T1	1.44103	7.8309	39.677	2.55678e-06	0.000410545	220695	transmembrane amino acid transporter family protein	-	Aa_trans	Aa_trans
Tatro_010893-T1	1.43111	3.57625	11.2415	0.00290643	0.0459308	217206	exo-rhamnogalacturonase b	-	Glyco_hydro_28	Glyco_hydro_28
Tatro_010917-T1	1.3948	2.26655	12.7407	0.00173379	0.0318003	45499	major facilitator superfamily transporter	-	MFS_1	MFS_1
Tatro_008587-T1	1.38068	7.42619	47.4585	6.79878e-07	0.000210809	315637	glycoside hydrolase family 55 protein	-	Pectate_lyase_3	Pectate_lyase_3
Tatro_010172-T1	1.36154	1.82419	11.0717	0.00308688	0.047775	314979	abc drug exporter	SNQ2	ABC2_membrane,ABC_tran,ABC_trans_N,PDR_CDR	ABC2_membrane
Tatro_006435-T1	1.34637	4.45347	33.1652	8.91604e-06	0.000911057	77540	glycoside hydrolase family 81 protein	-	Glyco_hydro_81	Glyco_hydro81C
Tatro_011239-T1	1.34564	3.99886	31.0026	1.39715e-05	0.00126548	142040	endothiapepsin precursor	-	Asp	Asp
Tatro_006350-T1	1.32963	4.27337	13.8918	0.00118642	0.0238131	-	-	-	CorA,DUF676	CorA
Tatro_002592-T1	1.32696	4.15501	33.4133	8.47824e-06	0.00087628	53332	hypothetical protein	-	-	hypothetical_protein
Tatro_009415-T1	1.32292	2.5547	11.4243	0.00272498	0.0437555	80040	nucleoside-diphosphate-sugar	-	NAD_binding_10,NAD_binding_4	hypothetical_protein
Tatro_007302-T1	1.32057	5.70405	25.189	5.17883e-05	0.00277191	292296	candidapepsin-3 precursor	-	Asp	Asp
Tatro_006971-T1	1.29863	7.74613	25.2975	5.04605e-05	0.0027546	219594	glycine dehydrogenase	GCV2	GDC-P	-
Tatro_000015-T1	1.28875	4.68597	42.331	1.59756e-06	0.000299277	322916	integral membrane protein	-	-	hypothetical_protein
Tatro_006706-T1	1.28302	3.2194	24.9941	5.42718e-05	0.00287066	80347	pyridine nucleotide-disulfide oxidoreductase amid-	-	Pyr_redox_2	Pyr_redox_2
Tatro_001512-T1	1.26252	2.11061	15.0115	0.000831069	0.0192107	87489	hypothetical protein	-	-	hypothetical_protein
Tatro_010279-T1	1.25305	6.67896	29.3792	1.98261e-05	0.00151987	161168	glycoside hydrolase family 55 protein	-	Pectate_lyase_3	Pectate_lyase_3
Tatro_002289-T1	1.24768	7.93288	23.6311	7.57516e-05	0.00368643	236452	pentafunctional arom polypeptide	ARO1	DHQ_synthase,DHquinase_I,EPSP_synthase,SKI,Shikimate_DH,Shikimate_dh_N	-
Tatro_003250-T1	1.24743	1.60467	21.6218	0.000126339	0.00509434	-	-	-	-	-
Tatro_010910-T1	1.20487	7.50817	10.9947	0.00317273	0.0487678	154783	cyanide hydratase	chy	CN_hydrolase	CN_hydrolase
Tatro_006703-T1	1.20461	3.86445	24.0047	6.9062e-05	0.00343097	152707	amp-binding enzyme	-	AMP-binding,AMP-binding_C	AMP-binding
Tatro_006224-T1	1.20178	3.11677	15.8812	0.000635561	0.0156147	77659	acyl transferase	-	Transferase	Transferase
Tatro_007794-T1	1.1995	9.23678	36.4938	4.62402e-06	0.000602597	-	-	-	-	hypothetical_protein
Tatro_010693-T1	1.19877	6.61859	40.9643	2.03011e-06	0.000367051	297025	nadp-specific glutamate dehydrogenase	GDH3	ELFV_dehydrog,ELFV_dehydrog_N	ELFV_dehydrog
Tatro_006601-T1	1.19512	3.65418	27.7103	2.87642e-05	0.00191591	146802	d-xylose-proton symporter	-	Sugar_tr	-
Tatro_004070-T1	1.19034	1.77416	20.4344	0.000173006	0.00632388	-	-	-	-	hypothetical_protein
Tatro_006702-T1	1.18955	4.16344	18.0051	0.00033945	0.00991018	39887	peptide synthetase	-	AMP-binding,Condensation,PP-binding	AMP-binding
Tatro_003895-T1	1.18646	6.43814	17.8233	0.000357648	0.0102951	301100	gcn5-related n-acetyltransferase-like protein	-	Acetyltransf_1,Acetyltransf_10,Acetyltransf_7,Acetyltransf_9	Acetyltransf_7
Tatro_002709-T1	1.1698	2.50069	11.8663	0.00233582	0.0391131	-	-	-	-	HET
Tatro_011281-T1	1.16749	4.34507	20.8361	0.00015539	0.00582797	45585	chitinase chi18- partial	-	Glyco_hydro_18	Glyco_hydro_18
Tatro_011019-T1	1.16458	4.12694	21.1601	0.000142609	0.00559973	217405	hexose transporter	-	Sugar_tr	Sugar_tr
Tatro_011333-T1	1.15258	3.9515	22.182	0.000109274	0.0047102	81402	carboxylesterase family protein	-	COesterase	COesterase
Tatro_004690-T1	1.14718	3.89868	21.8085	0.000120348	0.00490663	34174	pyoverdine dityrosine biosynthesis	-	DIT1_PvcA,TauD	DIT1_PvcA
Tatro_011283-T1	1.14362	3.83403	29.8634	1.78394e-05	0.00141957	282697	dna-binding protein hexbp	-	-	-
Tatro_001793-T1	1.13121	3.43408	25.2904	5.05459e-05	0.0027546	143079	cystathionine gamma-synthase	-	Cys_Met_Meta_PP	-
Tatro_003290-T1	1.12727	2.05584	12.5393	0.0018556	0.0333711	282920	hypothetical protein	-	-	hypothetical_protein
Tatro_011931-T1	1.1205	4.11988	14.8427	0.000876211	0.0198461	291101	mfs monocarboxylate transporter	-	MFS_1	MFS_1
Tatro_011669-T1	1.12043	3.01697	15.8447	0.00064267	0.0157463	290918	quinate repressor	-	DHquinase_I,SKI,Shikimate_DH,Shikimate_dh_N	DHquinase_I
Tatro_010419-T1	1.12024	3.29359	18.0207	0.000337934	0.00989805	50326	succinyl- :3-ketoacid-coenzyme a transferase	-	CoA_trans	CoA_trans
Tatro_003049-T1	1.11471	6.21847	11.2004	0.00294898	0.0462779	299196	glycosyl	-	Gly_transf_sug	Gly_transf_sug
Tatro_001250-T1	1.1095	2.62463	14.3206	0.00103368	0.0219219	-	-	-	Myb_DNA-bind_6	hypothetical_protein
Tatro_000429-T1	1.09969	3.21573	12.3306	0.00199173	0.0349116	287810	set domain-containing protein 5	-	SET	hypothetical_protein
Tatro_000285-T1	1.09741	4.79547	19.2908	0.000236326	0.00790748	153153	hexose transporter	HXT5	Sugar_tr	-
Tatro_011887-T1	1.09132	4.03056	18.4706	0.000297308	0.00903173	282317	acyl-thioesterase 2	-	NPP1	hypothetical_protein
Tatro_008553-T1	1.09011	3.78405	16.2744	0.00056426	0.0143059	214230	glycoside hydrolase family 79 protein	-	Glyco_hydro_79C	Glyco_hydro_79C
Tatro_004692-T1	1.08129	4.72602	38.8463	2.97505e-06	0.00044586	-	-	-	AMP-binding,NAD_binding_4,PP-binding	NAD_binding_4
Tatro_011946-T1	1.08104	5.77283	11.6291	0.00253651	0.0412199	45317	glycoside hydrolase family 18 protein	CHT2	CBM_1,CBM_19,Flocculin_t3,Glyco_hydro_18	Glyco_hydro_18
Tatro_003584-T1	1.05735	7.6008	47.531	6.72034e-07	0.000210809	161626	c2h2 type zinc finger containing protein	-	HTH_Tnp_Tc5,Homeobox_KN	HTH_Tnp_Tc5
Tatro_004704-T1	1.05144	5.03443	11.0504	0.00311031	0.0480548	319878	mitochondrial precursor	-	Arginase	Arginase
Tatro_011789-T1	1.04731	4.71744	14.2345	0.00106252	0.0223752	291006	glycosyltransferase family 17	-	Glyco_transf_17	Glyco_transf_17
Tatro_003461-T1	1.04097	4.27324	40.7187	2.12063e-06	0.000373897	80644	peroxisomal-coenzyme a synthetase	-	AMP-binding,Hexapep,Hexapep_2,PP-binding	AMP-binding
Tatro_004693-T1	1.03958	3.84145	21.8007	0.000120592	0.00490663	319887	cytochrome p450	-	p450	p450
Tatro_000624-T1	1.03485	3.25982	12.175	0.00210039	0.0362509	152800	mfs	-	MFS_1	-
Tatro_004691-T1	1.03434	6.28385	30.9214	1.42141e-05	0.00126548	86646	norsolorinic acid reductase	-	Aldo_ket_red	Aldo_ket_red
Tatro_003254-T1	1.03198	8.13555	36.2995	4.79951e-06	0.000616531	141213	glutamate synthase	GLT1	Fer4_20,GATase_2,GXGXG,Glu_syn_central,Glu_synthase,Pyr_redox_2	-
Tatro_011579-T1	1.0305	7.07906	34.4003	6.95544e-06	0.000762724	316521	alpha- -mannosyltransferase cmt1	-	CAP59_mtransfer	CAP59_mtransfer
Tatro_009449-T1	1.02776	3.28389	12.3425	0.00198371	0.0348389	131874	tri15 protein	-	zf-C2H2_2	zf-C2H2_2
Tatro_004945-T1	1.01902	5.74215	19.3283	0.000233891	0.00790656	85479	pro41 protein	-	-	hypothetical_protein
Tatro_011064-T1	1.01772	3.95217	14.342	0.00102667	0.0218245	306764	hypothetical protein	-	-	hypothetical_protein
Tatro_004398-T1	1.01353	5.05042	23.3674	8.08983e-05	0.00384887	285453	c6 zinc finger domain containing protein	-	Fungal_trans,Zn_clus	Fungal_trans
Tatro_004344-T1	0.997525	4.92147	25.6705	4.61704e-05	0.0027055	-	-	-	-	hypothetical_protein
Tatro_003530-T1	0.988705	6.95835	20.9117	0.000152298	0.0058192	294555	hypothetical protein	-	-	hypothetical_protein
Tatro_006249-T1	0.98314	6.30466	23.44	7.94451e-05	0.00379984	77642	twin-arginine translocation pathway signal	-	Ferritin_2	Ferritin_2
Tatro_008086-T1	0.981864	8.75277	30.1166	1.68878e-05	0.00139317	132795	hypothetical protein	-	-	hypothetical_protein
Tatro_000929-T1	0.979845	6.45702	24.5484	6.04545e-05	0.00310633	257612	leucine rich repeat protein	-	LRR_6	LRR_6
Tatro_010043-T1	0.966072	4.60516	19.0504	0.000252642	0.00813642	138765	galactose-proton symport	-	SET	hypothetical_protein
Tatro_005868-T1	0.965475	6.64645	45.9444	8.68906e-07	0.000225548	204500	alpha-ketoglutarate dependent xanthine dioxygenase	-	TauD	TauD
Tatro_006254-T1	0.965391	3.57365	14.3646	0.00101929	0.0217191	77637	hypothetical protein	-	ACT_7	ACT_7
Tatro_009352-T1	0.952301	6.87435	16.0266	0.000608104	0.0152739	131910	valyl-trna synthetase	-	Anticodon_1,tRNA-synt_1	tRNA-synt_1
Tatro_009511-T1	0.950006	6.14476	18.0267	0.000337358	0.00989805	39628	glycerol kinase	GUT1	FGGY_C,FGGY_N	FGGY_C
Tatro_004677-T1	0.944751	8.72048	26.7279	3.60321e-05	0.00226574	300716	hypothetical protein	-	-	hypothetical_protein
Tatro_007793-T1	0.93608	4.86817	20.8166	0.000156199	0.00582797	314610	ankyrin repeat protein	-	Ank,Ank_2,Ank_3,Ank_4	Ank_2
Tatro_009073-T1	0.9272	6.0352	30.051	1.71291e-05	0.00140022	238031	aromatic-l-amino-acid decarboxylase	-	Pyridoxal_deC	-
Tatro_009048-T1	0.915842	10.7188	17.5641	0.00038548	0.0107647	154960	glycoside hydrolase family 16 protein	-	Glyco_hydro_16	Glyco_hydro_16
Tatro_001438-T1	0.903498	6.96821	18.8408	0.000267878	0.00848155	300609	tetraspanin	-	-	hypothetical_protein
Tatro_004759-T1	0.901462	6.72902	46.4315	8.02478e-07	0.000225548	-	-	-	AMP-binding,DIT1_PvcA,PP-binding,Transferase	-
Tatro_009953-T1	0.897749	4.85462	14.6212	0.000939548	0.0206059	284275	vacuolar endopolyphosphatase	PPN1	Metallophos	Metallophos
Tatro_000347-T1	0.897262	6.2493	51.4922	3.62957e-07	0.000130548	128399	major facilitator superfamily transporter	SIT1	MFS_1,Sugar_tr,TRI12	MFS_1
Tatro_005867-T1	0.894988	5.26052	12.3244	0.00199595	0.0349175	250316	major facilitator superfamily transporter	-	MFS_1	MFS_1
Tatro_007952-T1	0.888921	6.29218	18.6873	0.000279678	0.00872594	141876	acriflavine sensitivity control protein acr-2	-	Fungal_trans_2,Zn_clus	Fungal_trans_2
Tatro_002785-T1	0.880929	2.9751	11.0964	0.00305991	0.0475211	210639	caib baif family enzyme	-	CoA_transf_3	CoA_transf_3
Tatro_008701-T1	0.871391	6.97095	11.5242	0.00263115	0.0424003	192688	mfs multidrug	-	MFS_1	MFS_1
Tatro_009407-T1	0.8657	3.35206	13.8275	0.00121137	0.0241521	170080	upf0132 domain-containing protein	-	-	-
Tatro_004863-T1	0.863138	4.46486	26.2846	3.99509e-05	0.00242103	148686	sulfate permease	-	STAS,Sulfate_transp	-
Tatro_003807-T1	0.861287	6.25623	12.8082	0.00169501	0.0312327	127484	hypothetical protein	-	FNIP_N	-
Tatro_001936-T1	0.855884	6.04635	26.3595	3.92578e-05	0.00241963	133259	homoserine kinase	THR1	GHMP_kinases_C,GHMP_kinases_N	GHMP_kinases_N
Tatro_002756-T1	0.849031	3.70203	14.3682	0.00101813	0.0217191	134218	adenosine deaminase	AAH1	A_deaminase	A_deaminase
Tatro_003367-T1	0.846721	5.30572	27.4115	3.0789e-05	0.00199606	128532	hypothetical protein	-	-	hypothetical_protein
Tatro_005619-T1	0.845097	8.08056	35.927	5.15659e-06	0.000644001	147765	c-1-tetrahydrofolate synthase	ADE3	FTHFS,THF_DHG_CYH,THF_DHG_CYH_C	-
Tatro_008546-T1	0.840695	7.23662	17.2027	0.000428304	0.0116706	82663	proline oxidase	PUT1	Pro_dh	Pro_dh
Tatro_005012-T1	0.829677	10.1431	18.4961	0.00029517	0.00902779	136004	5-methyltetrahydropteroyltriglutamate-homocysteine methyltransferase	MET6	Meth_synt_1,Meth_synt_2	-
Tatro_011431-T1	0.814354	5.15454	11.4031	0.0027454	0.0439929	313961	hypothetical protein	-	-	-
Tatro_004071-T1	0.812852	4.42391	21.8967	0.000117628	0.00490054	247137	mfs transporter	-	MFS_1	-
Tatro_000531-T1	0.80845	6.83196	16.4608	0.000533557	0.0138663	140398	choline-sulfatase	-	Choline_sulf_C,Sulfatase	-
Tatro_001317-T1	0.799485	5.50794	37.0958	4.12341e-06	0.000554345	223428	hexokinase-1	NAG5	Hexokinase_1,Hexokinase_2	Hexokinase_2
Tatro_006488-T1	0.791681	8.96318	12.2342	0.00205832	0.0356618	302363	glycoside hydrolase	-	-	hypothetical_protein
Tatro_006239-T1	0.787151	8.37968	11.7971	0.00239248	0.0397656	165146	wsc domain-containing protein	-	DUF1996	DUF1996
Tatro_009265-T1	0.782781	3.5975	11.8378	0.00235897	0.0392812	-	-	-	AAA_16,NACHT	-
Tatro_010216-T1	0.778824	9.93595	13.0896	0.00154315	0.0290293	297471	hypothetical protein	-	-	hypothetical_protein
Tatro_003744-T1	0.778128	8.12369	23.7688	7.32065e-05	0.00360767	149087	mfs transporter	-	MFS_1	MFS_1
Tatro_000165-T1	0.77287	4.2278	11.6764	0.00249502	0.0407173	302719	hypothetical protein	-	DUF3716	-
Tatro_010233-T1	0.772089	7.06545	11.8886	0.00231789	0.0389594	156641	beta- -glucanase	-	Glyco_hydro_30,Glyco_hydro_30C	-
Tatro_005478-T1	0.770987	7.92728	23.0113	8.84673e-05	0.0041005	267529	ring finger domain-containing protein	-	SH3_1,ZZ,zf-C3HC4,zf-C3HC4_2,zf-RING_UBOX	-
Tatro_002964-T1	0.770091	4.91741	32.476	1.02673e-05	0.00100352	317650	hypothetical protein	-	-	hypothetical_protein
Tatro_011211-T1	0.761254	8.70809	15.0658	0.000817097	0.0189854	167856	serine-threonine rich	-	-	Cu_bind_like
Tatro_003614-T1	0.760161	5.60452	15.9083	0.000630351	0.0156146	33767	methylenetetrahydrofolate reductase 1	MET13	MTHFR	-
Tatro_009520-T1	0.759992	5.24341	35.0227	6.15039e-06	0.00070903	182356	multicopper oxidase family protein	-	Cu-oxidase,Cu-oxidase_2,Cu-oxidase_3	Cu-oxidase_3
Tatro_006464-T1	0.759712	9.28262	12.6468	0.00178946	0.0326387	146895	hexose transporter-like protein	HXT5	Sugar_tr	Sugar_tr
Tatro_001237-T1	0.758746	7.40646	20.8575	0.000154508	0.00582797	257822	glutaryl- dehydrogenase	-	Acyl-CoA_dh_1,Acyl-CoA_dh_M,Acyl-CoA_dh_N	-
Tatro_011028-T1	0.75474	5.65725	14.0613	0.00112326	0.023166	46148	protein	-	Glyco_hydro_88	Glyco_hydro_88
Tatro_010333-T1	0.745832	5.94549	12.1074	0.00214967	0.036679	133590	glucose transporter	HGT1	Sugar_tr	-
Tatro_001984-T1	0.744611	5.04315	11.1225	0.00303157	0.0473261	288311	subtilisin-like protease	-	PA,Peptidase_S8,fn3_5	-
Tatro_008910-T1	0.734002	5.58344	20.5059	0.000169716	0.00622893	155142	hypothetical protein	-	-	-
Tatro_003287-T1	0.730028	5.5397	12.2669	0.00203543	0.0354701	-	-	-	Glyco_hydro_72	Glyco_hydro_72
Tatro_005035-T1	0.72682	8.17533	15.9981	0.000613382	0.0153228	301540	extracellular serine-rich protein	-	-	hypothetical_protein
Tatro_002977-T1	0.713928	4.34326	14.193	0.00107676	0.0224645	-	-	-	DUF3716	-
Tatro_000360-T1	0.711862	5.58997	30.3685	1.59963e-05	0.00135697	89305	msf membrane transporter	-	MFS_1	MFS_1
Tatro_002062-T1	0.709592	5.07185	15.8104	0.000649428	0.0158686	260217	hypothetical protein	-	DUF3602	DUF3602
Tatro_008467-T1	0.708191	10.5271	11.6837	0.00248866	0.0407173	297873	hypothetical protein	-	-	hypothetical_protein
Tatro_011197-T1	0.707018	4.67013	14.3948	0.00100953	0.021717	291354	nicotinamide-nucleotide adenylyltransferase 2	NMA1	CTP_transf_like	-
Tatro_000930-T1	0.698293	4.40488	12.6108	0.00181128	0.0329031	244671	histone acetyltransferase sas2	SAS2	MOZ_SAS	MOZ_SAS
Tatro_008930-T1	0.696735	4.93574	11.5601	0.00259838	0.0419474	-	-	-	-	hypothetical_protein
Tatro_002806-T1	0.696127	6.01043	17.2141	0.000426883	0.0116673	279777	alanyl-trna synthetase	-	tRNA-synt_2c,tRNA_SAD	-
Tatro_000827-T1	0.683188	5.6964	10.8972	0.00328528	0.0498045	201231	acyl- dehydrogenase	-	Acyl-CoA_dh_1,Acyl-CoA_dh_M,Acyl-CoA_dh_N	Acyl-CoA_dh_1
Tatro_001761-T1	0.682617	7.79084	20.9011	0.000152728	0.0058192	303063	hypothetical protein	-	-	hypothetical_protein
Tatro_010062-T1	0.67044	5.33734	26.3563	3.92866e-05	0.00241963	87687	gamma-glutamyltranspeptidase	-	G_glu_transpept	-
Tatro_009465-T1	0.670372	9.3715	14.2143	0.00106943	0.0224187	131866	aspartyl protease	-	Asp	Asp
Tatro_010709-T1	0.658517	6.49024	19.1883	0.000243141	0.00802264	-	-	-	Malic_M,malic	Malic_M
Tatro_002947-T1	0.652201	8.17099	21.8937	0.000117718	0.00490054	218916	hypothetical protein	-	Beta_helix	Beta_helix
Tatro_008652-T1	0.652071	6.64224	10.8931	0.00329002	0.0498045	47528	leucine rich repeat protein	-	-	-
Tatro_006590-T1	0.642963	8.23827	11.3551	0.00279214	0.0445158	32325	glycosyl	-	Glyco_tranf_2_3,Glyco_trans_2_3	-
Tatro_002116-T1	0.641565	8.79999	11.2554	0.0028922	0.0457864	155976	branched-chain amino acid aminotransferase	-	Aminotran_4	Aminotran_4
Tatro_004583-T1	0.636312	6.46243	11.3784	0.00276941	0.0442318	319971	membrane transporter	HOL1	MFS_1	-
Tatro_007545-T1	0.632907	5.03233	18.9141	0.000262441	0.00833876	297332	hypothetical protein	-	DUF3074	DUF3074
Tatro_009960-T1	0.631576	4.10906	13.6917	0.00126601	0.0249648	318846	cysteine-binding protein	-	Fungal_trans_2,Zn_clus	-
Tatro_003858-T1	0.631499	7.54481	27.5029	3.01537e-05	0.00198042	285860	phosphatidylethanolamine n-methyltransferase	CHO2	PEMT	-
Tatro_003137-T1	0.623777	5.33317	16.3141	0.000557561	0.0142562	-	-	-	HET	HET
Tatro_003307-T1	0.618264	6.80704	25.4598	4.85429e-05	0.00274527	282906	glycerophosphodiester phosphodiesterase gde1	GDE1	Ank_2,Ank_4,GDPD,SPX	-
Tatro_002017-T1	0.614072	7.46476	15.3751	0.000742289	0.0176578	82291	isocitrate dehydrogenase	IDP2	Iso_dh	-
Tatro_006714-T1	0.609765	5.63193	13.9539	0.00116282	0.0235498	40363	fructose- -bisphosphatase	FBP26	6PF2K,His_Phos_1	-
Tatro_009240-T1	0.606799	5.83923	14.1526	0.00109081	0.0226526	37736	l-ornithine 5-monooxygenase	-	K_oxygenase	-
Tatro_011455-T1	0.601694	4.77616	11.2896	0.00285746	0.0453629	-	-	-	Lipase_GDSL,Lipase_GDSL_2,Spherulin4	-
Tatro_009586-T1	0.592424	5.68058	24.9967	5.42387e-05	0.00287066	242992	f-box domain-containing protein	-	F-box	-
Tatro_002991-T1	0.591785	7.96037	16.4752	0.000531267	0.0138468	-	-	-	Asp	Asp
Tatro_009076-T1	0.589306	5.86058	24.137	6.68519e-05	0.00335828	91168	bifunctional p-450:nadph-p450 reductase	-	FAD_binding_1,Flavodoxin_1,NAD_binding_1,p450	-
Tatro_011861-T1	0.588615	6.1288	13.6024	0.00130339	0.0254232	216865	short chain dehydrogenase	-	adh_short,adh_short_C2	adh_short
Tatro_009088-T1	0.586103	9.97451	13.6641	0.00127746	0.0250805	142365	glycosyltransferase family 2 protein	-	Chitin_synth_2,Cyt-b5,DEK_C,Myosin_head	-
Tatro_007612-T1	0.582842	6.3442	18.5022	0.000294662	0.00902779	280422	p-type atpase	DNF3	Cation_ATPase,E1-E2_ATPase,Hydrolase,PhoLip_ATPase_C,PhoLip_ATPase_N	-
Tatro_001752-T1	0.579587	5.22407	13.9647	0.00115878	0.0235498	288502	mitochondrial carrier	MTM1	Mito_carr	-
Tatro_006413-T1	0.577822	5.37303	19.1321	0.000246965	0.00807532	146943	trichothecene 3-o-acetyltransferase	-	Transferase	-
Tatro_010763-T1	0.576775	5.37915	14.6512	0.000930683	0.0204751	254399	choline transporter	-	AA_permease_2	-
Tatro_008698-T1	0.57423	4.64721	11.6788	0.00249287	0.0407173	173442	calponin-like protein	SCP1	CH	-
Tatro_002553-T1	0.574175	8.78892	15.555	0.000702255	0.0167943	305515	ricin-type beta-trefoil lectin domain-containing protein	-	-	-
Tatro_007986-T1	0.573775	5.43083	25.2107	5.15205e-05	0.00277191	314453	hypothetical protein	-	-	hypothetical_protein
Tatro_009776-T1	0.559453	6.85626	11.6807	0.00249125	0.0407173	198548	snare domain-containing protein	-	SNARE,Syntaxin	-
Tatro_009007-T1	0.550476	6.47383	14.7447	0.000903631	0.0202545	155005	fructose- -bisphosphatase	FBP1	FBPase	-
Tatro_000668-T1	0.544514	10.3661	21.0074	0.000148481	0.00577225	150014	aconitate hydratase	ACO1	Aconitase,Aconitase_C	-
Tatro_009563-T1	0.532963	4.55416	10.9196	0.00325901	0.0496695	79944	acetate- ligase	-	ACAS_N,ADH_zinc_N,AMP-binding,AMP-binding_C	-
Tatro_004342-T1	0.519536	6.04536	15.655	0.000681034	0.0163303	246716	acetyl-coenzyme a transporter 1	-	Acatn	Acatn
Tatro_009839-T1	0.516901	5.37313	16.7752	0.000485838	0.0128869	151505	duf962 domain-containing protein	-	DUF962	-
Tatro_003249-T1	0.516126	7.07285	15.9454	0.000623283	0.0154822	141221	fggy-family pentulose kinase	-	FGGY_C,FGGY_N	-
Tatro_006412-T1	0.51046	7.564	18.139	0.000326691	0.00969508	229437	polyketide synthase	-	ADH_N,ADH_zinc_N,ADH_zinc_N_2,Acyl_transf_1,Carn_acyltransf,KAsynt_C_assoc,KR,Ketoacyl-synt_C,Methyltransf_12,PP-binding,PS-DH,ketoacyl-synt	-
Tatro_003946-T1	0.498325	5.97191	13.6339	0.00129007	0.025273	34743	pro-apoptotic serine protease nma111	NMA111	PDZ,PDZ_1,PDZ_2,Trypsin_2	-
Tatro_005736-T1	0.493531	5.58046	13.8071	0.00121941	0.0242588	28836	mitochondrial nuclease	NUC1	Endonuclease_NS	-
Tatro_005465-T1	0.481095	5.91729	11.0032	0.00316309	0.0487029	54431	gaba permease	-	AA_permease_2	-
Tatro_005881-T1	0.479057	6.13409	14.8472	0.000874969	0.0198461	302038	arginine permease	LYP1	AA_permease	-
Tatro_006194-T1	0.445744	7.27822	12.5823	0.00182884	0.0330883	31573	phospholipid-translocating p-type atpase	NEO1	Cation_ATPase,E1-E2_ATPase,Hydrolase,PhoLip_ATPase_C,PhoLip_ATPase_N	-
Tatro_006212-T1	0.43036	6.33086	12.1279	0.00213457	0.0364906	130153	serine threonine-protein kinase gcn2	GCN2	HGTP_anticodon2,Pkinase,RWD,tRNA-synt_His	-
Tatro_011214-T1	0.426759	6.58628	11.3988	0.00274955	0.0439929	317112	golgi matrix protein	-	GRAB	-
Tatro_009840-T1	0.423046	7.96786	11.7251	0.00245308	0.0406227	131715	carbamoyl-phosphate synthase arginine-specific large chain	CPA2	CPSase_L_D2,CPSase_L_D3	-
Tatro_006986-T1	0.414178	5.71612	15.1316	0.000800514	0.0186967	152437	choline kinase	-	Choline_kin_N,Choline_kinase	-
Tatro_007987-T1	0.388388	6.8922	13.5697	0.00131742	0.0256411	90550	ion transporter	-	Ion_trans	-
Tatro_007883-T1	0.379823	7.18145	11.1513	0.00300079	0.0470089	44822	endosomal integral membrane protein	TMN2	EMP70	EMP70
Tatro_004235-T1	-0.433865	7.05783	12.5153	0.00187069	0.0335084	300894	u6 snrna-associated protein	lsm7	LSM	-
Tatro_001004-T1	-0.444162	6.03875	11.8831	0.00232231	0.0389594	137944	gtpase-activating protein	gap1	RasGAP,RasGAP_C	RasGAP
Tatro_009497-T1	-0.453053	9.47869	11.3301	0.0028169	0.0448311	299725	peptide transporter	-	PTR2	PTR2
Tatro_011894-T1	-0.455765	6.76507	11.226	0.00292241	0.0461023	132671	fad binding domain-containing protein	-	BBE,FAD_binding_4	-
Tatro_004287-T1	-0.497735	5.72253	11.6647	0.00250516	0.0408087	-	-	-	-	-
Tatro_011704-T1	-0.503057	7.95213	12.2439	0.00205154	0.0356128	216613	ydr124wp-like protein	-	DUF2841	DUF2841
Tatro_008465-T1	-0.524453	5.92785	11.1355	0.00301762	0.0471904	315551	tpr domain protein	-	NB-ARC,PNP_UDP_1,TPR_10,TPR_12	TPR_10
Tatro_011096-T1	-0.525349	5.52455	18.5915	0.000287324	0.00890904	46082	mfs transporter	-	MFS_1	MFS_1
Tatro_003997-T1	-0.548764	6.22087	11.0859	0.00307126	0.0476151	149340	wd domain containing protein	-	DUF2415	DUF2415
Tatro_000981-T1	-0.56604	7.27825	19.9454	0.000197463	0.00699048	127733	prenylcysteine oxidase	-	NAD_binding_8,Prenylcys_lyase	-
Tatro_007778-T1	-0.568361	5.4694	16.1152	0.00059201	0.0149114	297222	protein indc11	-	ADH_N,ADH_zinc_N,ADH_zinc_N_2	-
Tatro_004183-T1	-0.571381	5.55112	19.2044	0.000242056	0.00802264	285608	histone-fold domain containing protein	-	CENP-T_C	CENP-T_C
Tatro_011866-T1	-0.57456	6.4408	13.907	0.0011806	0.0237493	154139	glycoside hydrolase family 3 protein	bglE	Fn3-like,Glyco_hydro_3,Glyco_hydro_3_C	Glyco_hydro_3_C
Tatro_003940-T1	-0.583311	4.85513	17.6954	0.000371092	0.0104933	34125	protein kinase	-	Pkinase	-
Tatro_004372-T1	-0.595549	4.84675	14.7259	0.000909002	0.0202823	32766	hypothetical protein	-	-	hypothetical_protein
Tatro_003841-T1	-0.603858	5.82549	21.9168	0.000117017	0.00490054	310795	wd repeat-containing	-	-	-
Tatro_001768-T1	-0.604748	4.7374	18.7093	0.000277951	0.00872594	303059	fas1 domain-containing protein	-	Fasciclin	-
Tatro_005321-T1	-0.60482	4.9992	14.2796	0.00104733	0.022159	-	-	-	MMR_HSR1	-
Tatro_003425-T1	-0.606124	5.5984	12.8489	0.00167206	0.0310004	80673	alternative nadh dehydrogenase	-	EF-hand_1,EF-hand_5,Pyr_redox_2	Pyr_redox_2
Tatro_005502-T1	-0.625078	7.1271	12.5675	0.00183797	0.0331868	135426	glycoside hydrolase family 1 protein	-	Glyco_hydro_1	Glyco_hydro_1
Tatro_000388-T1	-0.628789	6.76895	19.0963	0.000249436	0.00809163	-	-	-	Fasciclin	-
Tatro_000048-T1	-0.630183	8.8657	14.0379	0.00113175	0.0232877	302790	mitochondrial hypoxia responsive domain-containing protein	RCF2	HIG_1_N	HIG_1_N
Tatro_003678-T1	-0.631339	7.15618	18.5291	0.000292433	0.00900533	136513	hypothetical protein	-	CorA	-
Tatro_006519-T1	-0.637249	7.94543	22.566	9.9039e-05	0.00447517	20708	rna interference and gene silencing protein	-	ArgoL1,ArgoL2,ArgoN,PAZ,Piwi	Piwi
Tatro_007083-T1	-0.644012	5.02238	13.8675	0.00119576	0.0238939	283530	g-protein beta wd-40 repeats containing	-	AAA_16,NACHT,PNP_UDP_1,WD40	WD40
Tatro_002740-T1	-0.647098	4.11605	12.4456	0.0019154	0.033971	210557	ankyrin repeat and sam domain containing protein 6	-	HET	-
Tatro_008852-T1	-0.651787	6.01555	18.4832	0.000296247	0.00903001	133045	g-protein coupled receptor	-	7tm_2	hypothetical_protein
Tatro_008592-T1	-0.652602	6.419	16.6402	0.00050573	0.0132195	297936	hypothetical protein	-	-	-
Tatro_004092-T1	-0.655694	4.92706	12.4849	0.00189008	0.0337885	130989	integral membrane protein	-	-	-
Tatro_006848-T1	-0.658029	5.71825	22.8156	9.29529e-05	0.00426445	88885	smr domain-containing protein	-	DUF1771,Smr	-
Tatro_004129-T1	-0.664352	5.12205	14.687	0.000920223	0.020369	285651	ankyrin repeat-containing protein	-	-	hypothetical_protein
Tatro_005108-T1	-0.664472	6.90475	12.6263	0.00180186	0.0327981	206230	abc transporter transmembrane region	-	ABC_membrane,ABC_tran	ABC_membrane
Tatro_005907-T1	-0.674551	8.79462	15.8919	0.000633502	0.0156147	77873	glutathione s-	-	GST_C_3,GST_N	-
Tatro_004208-T1	-0.67557	6.36803	17.0723	0.00044502	0.0120169	131046	oligopeptidase family protein	-	PD40,Peptidase_S9	Peptidase_S9
Tatro_004125-T1	-0.680948	4.62352	15.6803	0.000675771	0.0162929	285654	hypothetical protein	-	-	hypothetical_protein
Tatro_009330-T1	-0.690919	4.39439	12.3927	0.0019501	0.0344505	80097	histone-lysine n-methyltransferase	-	Rubis-subs-bind,SET,zf-MYND	-
Tatro_011148-T1	-0.712223	3.84259	15.3311	0.000752455	0.0178524	14460	n-acylsphingosine amidohydrolase	-	NAAA-beta	-
Tatro_011719-T1	-0.71655	5.58646	12.0097	0.00222305	0.0377606	51984	c6 zinc finger domain-containing protein	-	Fungal_trans,Zn_clus	Zn_clus
Tatro_003327-T1	-0.719096	6.35605	29.2709	2.03026e-05	0.00152278	169094	tetraspanin tsp3	-	-	hypothetical_protein
Tatro_001410-T1	-0.721271	3.69374	19.1052	0.000248817	0.00809163	-	-	SCT1	Acyltransferase	-
Tatro_003293-T1	-0.725426	5.06322	16.433	0.000538019	0.013942	299068	pyridoxamine phosphate oxidase family protein	-	Putative_PNPOx	-
Tatro_011383-T1	-0.732367	5.8302	22.7051	9.55967e-05	0.00436348	134226	kinesin light chain	-	NB-ARC,PNP_UDP_1,TPR_12,TPR_7,TPR_8	TPR_12
Tatro_002459-T1	-0.740958	3.24124	14.4596	0.000988945	0.0213871	10801	uncharacterized conserved protein ucp028035	-	-	DUF6604
Tatro_001273-T1	-0.746193	8.66544	13.2981	0.00144026	0.0273802	257840	allantoate permease	-	Epimerase,MFS_1	MFS_1
Tatro_004378-T1	-0.748676	5.87217	19.6476	0.0002142	0.00740804	300813	hypothetical protein	-	-	-
Tatro_008779-T1	-0.774479	3.37299	16.1401	0.000587565	0.014841	47707	fad binding domain protein	-	FAD_binding_4	-
Tatro_002591-T1	-0.775122	3.98374	16.9959	0.000455151	0.0122171	-	-	-	-	hypothetical_protein
Tatro_000396-T1	-0.792663	8.19086	13.274	0.00145179	0.0275411	-	-	-	-	AhpC-TSA
Tatro_008064-T1	-0.796682	4.53416	16.3074	0.000558684	0.0142562	211440	protein	-	HET	-
Tatro_002042-T1	-0.803747	4.20316	12.1759	0.00209973	0.0362509	48458	neutral amino acid	-	Aa_trans	Aa_trans
Tatro_001201-T1	-0.813734	4.06305	13.9547	0.00116252	0.0235498	223198	ankyrin repeat protein	-	Ank_2,Ank_4,NACHT,PNP_UDP_1	Ank_2
Tatro_008968-T1	-0.81887	8.46071	40.2208	2.31801e-06	0.000396976	298382	ww-domain ligand protein	-	-	hypothetical_protein
Tatro_009484-T1	-0.830482	4.98712	18.3731	0.000305636	0.00916094	39549	siderophore iron transporter	-	MFS_1,TRI12	MFS_1
Tatro_011926-T1	-0.83345	4.7145	11.6256	0.00253957	0.0412199	184253	ankyrin repeat protein	-	-	-
Tatro_010097-T1	-0.838111	4.51221	13.7673	0.00123529	0.0244663	292965	af323583_1beta transducin-like protein het-e2c*4	-	NACHT,NACHT_N,WD40	WD40
Tatro_000099-T1	-0.847449	5.48246	11.8521	0.00234734	0.0392328	252945	serine threonine-protein kinase chk2	-	Ank_2,Ank_4,NACHT,Pkinase	Pkinase
Tatro_002336-T1	-0.847514	5.29677	14.7381	0.000905506	0.0202545	214542	uncharacterized oxidoreductase	-	Epimerase	Epimerase
Tatro_006056-T1	-0.85233	7.23792	19.1819	0.00024357	0.00802264	302132	dnase1 protein	-	-	hypothetical_protein
Tatro_008386-T1	-0.856831	6.10713	12.1445	0.00212247	0.0363528	315483	hypothetical protein	-	DUF4139,DUF4140	DUF4139
Tatro_003825-T1	-0.86066	4.81093	11.6898	0.00248339	0.0407173	172578	sh3 domain-containing protein	-	SH3_9	SH3_9
Tatro_011376-T1	-0.865282	4.21411	24.7377	5.774e-05	0.00301859	94173	hypothetical protein	-	-	hypothetical_protein
Tatro_002268-T1	-0.872602	7.92097	12.5853	0.00182699	0.0330883	255300	argininosuccinate synthase	ARG1	Arginosuc_synth	Arginosuc_synth
Tatro_009461-T1	-0.872912	5.20849	14.2039	0.00107301	0.0224384	299709	oxidoreductase -	-	NAD_binding_10,NmrA	-
Tatro_007845-T1	-0.88303	4.7364	11.2866	0.00286041	0.0453629	233820	amidase	-	Amidase	Amidase
Tatro_002796-T1	-0.894493	6.64965	29.207	2.059e-05	0.00153013	129952	f-box domain-containing protein	-	F-box,F-box-like	F-box
Tatro_006800-T1	-0.89652	3.68595	11.9855	0.00224165	0.0379603	41134	hypothetical protein	-	-	-
Tatro_004443-T1	-0.903292	6.98765	28.6136	2.34789e-05	0.0017026	285415	f-box domain-containing protein	-	F-box,F-box-like	F-box-like
Tatro_011730-T1	-0.90616	8.59811	12.5568	0.00184463	0.0332402	298651	phenylacetyl- ligase	-	AMP-binding,AMP-binding_C	AMP-binding
Tatro_000147-T1	-0.914142	6.67638	20.9494	0.000150783	0.00581031	89493	pa domain-containing protein	-	PA,Peptidase_M28,TFR_dimer	TFR_dimer
Tatro_004651-T1	-0.921001	4.89202	10.9345	0.00324175	0.0495744	310098	ankyrin repeat-containing	-	AAA_16,Ank_2,Ank_3,Ank_4,NACHT,NACHT_N,NACHT_sigma	Ank_2
Tatro_006679-T1	-0.925968	8.32817	37.0596	4.15181e-06	0.000554345	299280	glycoside hydrolase family 13 protein	GLC3	Alpha-amylase,Alpha-amylase_C,CBM_48	Alpha-amylase_C
Tatro_004461-T1	-0.930189	7.30119	11.9685	0.00225484	0.0381119	224516	copper amine oxidase	AMO2	Cu_amine_oxid,Cu_amine_oxidN2,Cu_amine_oxidN3	Cu_amine_oxid
Tatro_010198-T1	-0.951541	7.38073	17.7895	0.000361153	0.0103095	144062	major facilitator superfamily protein	-	MFS_1	MFS_1
Tatro_006461-T1	-0.958856	5.44214	15.6799	0.000675852	0.0162929	229523	nacht and ankyrin domain protein	-	Ank_2,Ank_4,PNP_UDP_1	Ank_2
Tatro_011955-T1	-0.962623	4.11776	19.5666	0.000219016	0.00751677	45073	epoxide hydrolase	-	EHN	EHN
Tatro_004203-T1	-0.965942	2.88268	11.8862	0.00231982	0.0389594	285589	cryptochrome dash	-	DNA_photolyase,FAD_binding_7	-
Tatro_002311-T1	-0.967177	4.69261	11.6056	0.00255733	0.0414334	-	-	-	Ank_2,Ank_4	WD40
Tatro_003112-T1	-0.97523	3.82457	12.145	0.00212209	0.0363528	317538	ankyrin repeat domain-containing protein 50-like	-	-	Ank_2
Tatro_003113-T1	-0.978021	5.17921	24.7133	5.80814e-05	0.00301889	-	-	-	Peptidase_S8	Peptidase_S8
Tatro_000294-T1	-0.980727	3.8565	11.0298	0.00313332	0.0483273	268723	gluconolactonase-like protein	-	SGL	SGL
Tatro_006393-T1	-0.987968	6.13089	25.7317	4.55056e-05	0.0027055	302318	f-box domain-containing protein	-	F-box	hypothetical_protein
Tatro_005382-T1	-0.991415	9.47654	12.3425	0.00198369	0.0348389	301756	histidine acid phosphatase	-	His_Phos_2	hypothetical_protein
Tatro_004127-T1	-0.992459	8.79957	20.2048	0.000184051	0.00664653	300963	protein	-	-	hypothetical_protein
Tatro_002310-T1	-1.00026	4.77999	16.2712	0.000564789	0.0143059	-	-	-	Peptidase_S8	Peptidase_S8
Tatro_010270-T1	-1.0008	7.29981	36.0569	5.02884e-06	0.000636892	297502	hypothetical protein	-	-	hypothetical_protein
Tatro_007901-T1	-1.00605	3.47101	10.9412	0.00323397	0.0495398	-	-	-	HET	Ank_2
Tatro_009723-T1	-1.01021	4.01804	17.0813	0.000443845	0.0120169	87968	c2h2 finger domain	-	-	hypothetical_protein
Tatro_008866-T1	-1.0404	3.46565	18.2085	0.000320283	0.00956804	133039	domain protein	-	DnaJ	DnaJ
Tatro_008063-T1	-1.0475	11.3287	13.9151	0.00117749	0.02374	254423	hypothetical protein	-	-	-
Tatro_003054-T1	-1.05291	3.88797	16.3985	0.000543605	0.0139959	132598	nudix domain protein	-	NUDIX	-
Tatro_001998-T1	-1.05374	6.13223	16.6577	0.000503102	0.0132195	302918	tpr domain protein	-	TPR_2	hypothetical_protein
Tatro_003684-T1	-1.06923	5.13822	13.8742	0.00119318	0.0238939	301229	dienelactone hydrolase family protein	-	DLH	DLH
Tatro_006220-T1	-1.07809	4.73396	18.4483	0.000299192	0.00905838	-	-	-	-	Ank
Tatro_000312-T1	-1.08071	4.05508	16.6487	0.000504447	0.0132195	180413	duf614 domain protein	-	PLAC8	PLAC8
Tatro_001484-T1	-1.08502	8.85098	34.6484	6.62146e-06	0.000753673	79473	glycoside hydrolase family 16 protein	-	Glyco_hydro_16	Glyco_hydro_16
Tatro_008674-T1	-1.08563	5.73762	16.6958	0.000497437	0.0131557	-	-	MRH4	DEAD,Helicase_C	hypothetical_protein
Tatro_011747-T1	-1.08964	3.77377	20.9961	0.000148928	0.00577225	-	-	-	Aldolase_II	-
Tatro_004609-T1	-1.09117	5.03993	30.8591	1.44038e-05	0.00126979	-	-	-	LisH	hypothetical_protein
Tatro_011524-T1	-1.09433	3.6592	17.3525	0.00040995	0.0113076	52125	beta-galactosidase	-	BetaGal_dom2,BetaGal_dom3,BetaGal_dom4_5,Glyco_hydro_35	Glyco_hydro_35
Tatro_004608-T1	-1.09745	5.32837	14.573	0.000953997	0.0208212	-	-	-	Peptidase_S8	Peptidase_S8
Tatro_007351-T1	-1.09772	7.10441	11.6896	0.00248356	0.0407173	88456	cyclohexanone monooxygenase	-	FMO-like,Pyr_redox_3	-
Tatro_006336-T1	-1.10015	3.05687	11.2062	0.00294299	0.0462647	229295	hypothetical protein	-	-	hypothetical_protein
Tatro_004548-T1	-1.10094	3.99606	13.2511	0.00146279	0.0276331	224421	alpha- -mannosyltransferase	-	Helicase_C,SNF2_N	SNF2-rel_dom
Tatro_009448-T1	-1.10529	4.4229	21.8059	0.00012043	0.00490663	220714	het and ankyrin domain protein	-	Ank_2,HET	Ank_2
Tatro_008157-T1	-1.10745	9.79469	14.2595	0.00105407	0.0222493	297668	peroxisomal catalase	CAT1	Catalase,Catalase-rel	Catalase
Tatro_001522-T1	-1.10809	3.19625	17.7484	0.000365453	0.0103992	300661	extracellular serine-rich protein	-	-	-
Tatro_007992-T1	-1.10934	4.87777	11.106	0.00304941	0.0474747	211541	rhs repeat protein	-	RHS_repeat	hypothetical_protein
Tatro_002212-T1	-1.11771	5.27548	26.4127	3.87729e-05	0.00241963	288146	phosphoribosyl transferase domain protein	-	FAD_binding_4,P-mevalo_kinase,Pribosyltran	Pribosyltran
Tatro_009380-T1	-1.12942	6.24039	23.1673	8.50601e-05	0.00398365	299659	sirq protein	-	-	hypothetical_protein
Tatro_007110-T1	-1.13082	3.03	13.3627	0.00140994	0.0269874	256835	hypothetical protein	-	-	hypothetical_protein
Tatro_000226-T1	-1.13129	10.2251	17.9926	0.000340672	0.00991366	302685	glycosyltransferase family 2	-	Glyco_tranf_2_3	Glyco_tranf_2_3
Tatro_000302-T1	-1.13407	5.83303	18.1419	0.000326427	0.00969508	252553	cfem domain-containing protein	-	CFEM	CFEM
Tatro_004546-T1	-1.13566	2.55459	13.3355	0.00142263	0.0271023	-	-	-	-	-
Tatro_004572-T1	-1.13772	4.44163	19.9962	0.000194756	0.00694937	34946	hypothetical protein	-	-	DUF6594
Tatro_000485-T1	-1.14544	5.96573	18.0585	0.000334295	0.00985566	302532	minor allergen alt a 7	PST2	FMN_red	FMN_red
Tatro_002129-T1	-1.15113	3.46893	13.3549	0.0014136	0.0269874	133333	cdp-diacylglycerol-inositol 3-phosphatidyltransferase pis	pis1	CDP-OH_P_transf	-
Tatro_005212-T1	-1.15136	3.64232	13.9706	0.00115657	0.0235498	164928	homeobox domain-containing protein	-	Homeobox	Homeodomain
Tatro_001565-T1	-1.15897	5.27807	47.609	6.63703e-07	0.000210809	175704	hypothetical protein	-	OTT_1508_deam	OTT_1508_deam
Tatro_011654-T1	-1.16164	4.67597	11.2207	0.00292793	0.0461085	144904	dihydrodipicolinate synthetase family protein	-	DHDPS	DHDPS
Tatro_004573-T1	-1.17222	5.74618	28.4154	2.45405e-05	0.00173755	131148	hypothetical protein	-	-	hypothetical_protein
Tatro_007910-T1	-1.18598	4.81257	19.4599	0.000225547	0.00768226	-	-	-	Peptidase_S8	Peptidase_S8
Tatro_001089-T1	-1.19179	9.89546	18.0777	0.000332467	0.00983403	300386	hypothetical protein	-	-	hypothetical_protein
Tatro_004571-T1	-1.19715	3.49272	22.2842	0.000106443	0.00464627	224393	zinc binding	-	ADH_N,ADH_zinc_N	ADH_zinc_N
Tatro_001372-T1	-1.1972	5.44093	14.6491	0.000931307	0.0204751	300565	short-chain dehydrogenase reductase sdr	-	adh_short_C2	adh_short_C2
Tatro_010199-T1	-1.19819	6.05243	27.0399	3.35273e-05	0.00215341	297464	integral membrane protein	-	-	hypothetical_protein
Tatro_002942-T1	-1.20272	6.4725	35.2655	5.86447e-06	0.000693859	80985	glycoside hydrolase family 3 protein	-	Fn3-like,Glyco_hydro_3,Glyco_hydro_3_C	Glyco_hydro_3_C
Tatro_002382-T1	-1.21096	5.0558	17.7134	0.000369168	0.0104718	-	-	-	Ank_2,Ank_4,NACHT	Ank_2
Tatro_008813-T1	-1.2284	2.41991	14.9956	0.000835229	0.0192474	316189	sphingolipid long chain base-responsive protein lsp1	-	Pil1	Pil1
Tatro_010974-T1	-1.23015	3.40664	19.843	0.000203055	0.00707701	291225	nad dependent epimerase dehydratase family protein	-	Epimerase,NAD_binding_10	Epimerase
Tatro_000333-T1	-1.2322	3.68778	24.3268	6.38126e-05	0.00326024	302610	hypothetical protein	-	-	-
Tatro_002251-T1	-1.23426	1.45636	13.4508	0.00247079	0.0407173	54121	c6 transcription	-	Fungal_trans_2,Zn_clus	-
Tatro_002618-T1	-1.2438	1.74181	15.1474	0.000796599	0.018691	-	-	-	-	Fungal_trans
Tatro_004292-T1	-1.26527	5.26623	35.4747	5.62978e-06	0.000684094	300854	zinc finger	-	zf-C2H2,zf-C2H2_4,zf-C2H2_6,zf-met	zf-C2H2_jaz
Tatro_010483-T1	-1.2659	3.22212	35.1192	6.03499e-06	0.000704762	315216	serine threonine protein kinase	-	Ank_2,Pkinase	Ank_2
Tatro_007981-T1	-1.28817	3.18038	19.8841	0.000200789	0.00707701	314457	c2h2 type zinc finger domain-containing protein	-	zf-C2H2	hypothetical_protein
Tatro_001624-T1	-1.29498	3.01687	12.43	0.00192559	0.0340845	-	-	-	-	-
Tatro_003557-T1	-1.29583	2.25558	19.5874	0.000217772	0.00750269	34379	phospholipase d p1	-	PLDc,PLDc_2	PLDc
Tatro_003916-T1	-1.29589	3.4047	14.866	0.00086983	0.0198333	-	-	-	-	hypothetical_protein
Tatro_010475-T1	-1.30616	8.90581	33.8725	7.72873e-06	0.000827343	297596	malate dehydrogenase	-	DUF2990,DUF3455	DUF3455
Tatro_011248-T1	-1.309	3.9716	21.9704	0.000115403	0.00487186	-	-	-	Phospholip_A2_3	Phospholip_A2_3
Tatro_011808-T1	-1.30901	4.12182	17.0034	0.000454148	0.0122171	298696	geranylgeranyl pyrophosphate synthetase	-	-	hypothetical_protein
Tatro_004345-T1	-1.31113	1.93679	12.4457	0.00191537	0.033971	-	-	-	-	hypothetical_protein
Tatro_006869-T1	-1.31384	1.76604	10.9135	0.00326617	0.0496945	-	-	-	Ank_2,Ank_3,Ank_4,Ank_5,KAP_NTPase,NACHT,PNP_UDP_1	PNP_UDP_1
Tatro_004914-T1	-1.31599	3.27491	27.8167	2.80788e-05	0.00189838	32386	hypothetical protein	-	-	hypothetical_protein
Tatro_000041-T1	-1.31912	4.32526	17.2447	0.000423068	0.0116092	253068	hypothetical protein	-	AAA	AAA
Tatro_010357-T1	-1.32646	4.05936	44.4468	1.11375e-06	0.000244264	-	-	-	-	-
Tatro_008298-T1	-1.3286	4.66762	40.0558	2.3878e-06	0.000397613	-	-	-	-	hypothetical_protein
Tatro_002944-T1	-1.32931	6.43713	14.1645	0.00108665	0.0226185	256580	beta-lactamase family protein	-	Beta-lactamase	Beta-lactamase
Tatro_005628-T1	-1.33701	3.73118	38.1534	3.38141e-06	0.000475496	321531	hypothetical protein	-	-	hypothetical_protein
Tatro_008358-T1	-1.33725	2.76382	19.8512	0.000202599	0.00707701	49782	amino acid transporter	-	AA_permease	AA_permease
Tatro_001576-T1	-1.33745	4.24627	13.5093	0.00134372	0.0259844	35776	duf1446 domain-containing protein	-	AtuA	AtuA
Tatro_006602-T1	-1.33783	4.36914	21.1723	0.000142151	0.00559973	268387	acetylornithine deacetylase	-	M20_dimer,PALP,Peptidase_M20,Peptidase_M28	PALP
Tatro_002945-T1	-1.33853	8.75025	21.5037	0.000130298	0.00521689	299249	steroid monooxygenase	-	FMO-like,Pyr_redox_2	FMO-like
Tatro_003580-T1	-1.347	2.55038	14.0074	0.00114295	0.0234644	226070	ring-like domain-containing protein	-	-	hypothetical_protein
Tatro_003068-T1	-1.35037	3.93462	15.6913	0.000673488	0.0162929	218718	scp-like extracellular protein	-	CAP	-
Tatro_010232-T1	-1.35287	4.60852	16.9616	0.000459775	0.0123045	280678	fmn-dependent nitrilotriacetate monooxygenase family	-	Bac_luciferase	Bac_luciferase
Tatro_011001-T1	-1.36045	3.27295	23.1045	8.64137e-05	0.00402607	154744	hypothetical protein	-	MCU	MCU
Tatro_011904-T1	-1.36883	8.13441	15.687	0.000674378	0.0162929	291077	fad binding domain-containing protein	-	FAD_binding_3	FAD_binding_3
Tatro_010482-T1	-1.37122	4.502	44.1034	1.17994e-06	0.000245226	280859	hypothetical protein	-	HeLo,Pkinase_Tyr	hypothetical_protein
Tatro_003784-T1	-1.37588	4.49438	14.78	0.000893636	0.0201393	294361	rna-directed rna polymerase	-	AAA_11,AAA_12,RdRP,ResIII	RdRP
Tatro_003917-T1	-1.38163	5.0618	25.3421	4.99255e-05	0.0027546	301086	hypothetical protein	-	-	hypothetical_protein
Tatro_007298-T1	-1.38361	5.04145	15.0901	0.000810933	0.018891	139690	family taurine catabolism dioxygenase	-	TauD	TauD
Tatro_002820-T1	-1.38954	4.11437	13.3809	0.00140155	0.026929	-	-	-	-	hypothetical_protein
Tatro_003042-T1	-1.39443	2.90829	12.4654	0.00190257	0.0338771	-	-	-	-	hypothetical_protein
Tatro_004260-T1	-1.40173	6.57664	22.1113	0.000111282	0.00473776	300872	hypothetical protein	-	-	hypothetical_protein
Tatro_011158-T1	-1.41661	4.50001	13.0105	0.00158423	0.0297399	46546	hypothetical protein	-	-	-
Tatro_005407-T1	-1.41711	6.88566	22.155	0.000110036	0.00471163	301769	hypothetical protein	-	DUF1349	DUF1349
Tatro_007857-T1	-1.4217	4.75174	27.402	3.08555e-05	0.00199606	-	-	-	2-Hacid_dh,2-Hacid_dh_C	2-Hacid_dh_C
Tatro_009281-T1	-1.42277	12.753	18.6775	0.000280449	0.00872594	299629	extracellular elastinolytic metalloproteinase	MEP	FTP,Peptidase_M36	Peptidase_M36
Tatro_004160-T1	-1.42358	5.79616	19.0858	0.000250164	0.00809163	294099	trna (uracil-o -)-methyltransferase	TRM44	AdoMet_MTase	AdoMet_MTase
Tatro_005010-T1	-1.43568	2.93909	12.3045	0.00200952	0.0350866	32123	mismatched base pair and cruciform dna recognition	-	CsbD	CsbD
Tatro_008492-T1	-1.43582	2.49778	10.9474	0.00322678	0.049514	-	-	-	AAA_16,HET,NACHT,NACHT_N,RelA_SpoT,WD40	hypothetical_protein
Tatro_010394-T1	-1.44404	1.27694	11.7194	0.00245793	0.0406281	50358	dynamin	-	Dynamin_M,Dynamin_N	-
Tatro_004202-T1	-1.44894	2.27743	15.3212	0.000754772	0.0178603	-	-	-	-	-
Tatro_000266-T1	-1.4503	2.36895	22.3779	0.000103915	0.00461893	-	-	-	NACHT,NACHT_N,PNP_UDP_1,RelA_SpoT,SesA,WD40	NACHT
Tatro_002415-T1	-1.45587	4.44534	29.8911	1.77326e-05	0.00141957	298024	vps9-ankyrin repeat-containing	-	PNP_UDP_1	hypothetical_protein
Tatro_006642-T1	-1.46152	4.45073	12.7362	0.00173643	0.0318003	146755	phosphatidylserine decarboxylase family protein	-	PSDC,PS_Dcarbxylase	PSDC
Tatro_002600-T1	-1.46626	9.54957	19.9508	0.000197175	0.00699048	298116	acid proteinase	-	Peptidase_A4	Peptidase_A4
Tatro_006533-T1	-1.4676	1.85048	10.9207	0.00325769	0.0496695	84093	tpr domain containing protein	-	CHAT,TPR_10	-
Tatro_009469-T1	-1.47146	7.87718	19.4202	0.000228028	0.00773747	-	-	HST3	SIR2	Pro-kuma_activ
Tatro_000006-T1	-1.4884	2.24277	12.9908	0.00159469	0.0298554	-	-	-	-	TPR_12
Tatro_010967-T1	-1.49185	1.81398	12.696	0.00176007	0.0321679	91009	subtilisin-like protease	-	PA,Peptidase_S8,fn3_5	-
Tatro_000281-T1	-1.49938	7.11505	17.8046	0.000359581	0.0102973	42070	fad fmn-containing isoamyl alcohol oxidase	-	BBE,FAD_binding_4	FAD_binding_4
Tatro_009248-T1	-1.5023	5.28902	17.8164	0.000358359	0.0102951	256937	oxidoreductase -like protein	-	NmrA	NmrA
Tatro_006372-T1	-1.50259	3.32064	16.895	0.000468904	0.0125115	-	-	-	-	hypothetical_protein
Tatro_007508-T1	-1.51878	3.0738	20.2319	0.000182709	0.00662466	212433	translocator protein	-	TspO_MBR	TspO_MBR
Tatro_009581-T1	-1.52359	6.72551	44.1957	1.16175e-06	0.000245226	151822	spx domain-containing protein	-	SPX,VTC	hypothetical_protein
Tatro_009640-T1	-1.53127	3.57158	25.4095	4.91283e-05	0.00274701	292633	dead deah box helicase	-	DEAD,Helicase_C	DEAD
Tatro_011029-T1	-1.53525	5.60022	33.9144	7.66401e-06	0.000827343	316977	ankyrin repeat protein	-	CorA	hypothetical_protein
Tatro_010760-T1	-1.53777	6.04094	11.5751	0.00258475	0.0418023	165197	finger protein azf1	AZF1	zf-C2H2	hypothetical_protein
Tatro_011822-T1	-1.54479	1.44847	13.5121	0.00134249	0.0259844	238806	cupin 2 domain-containing protein	-	Cupin_7	-
Tatro_011006-T1	-1.54945	2.81745	14.4556	0.000990181	0.0213871	90976	duf427-domain-containing protein	-	NTP_transf_9	NTP_transf_9
Tatro_004047-T1	-1.55303	3.81776	38.7003	3.056e-06	0.000450484	-	-	-	HNH_2	HNH_2
Tatro_006301-T1	-1.55378	3.66313	13.4407	0.00137429	0.0264617	206189	mitochondrial chaperone bcs1	-	AAA,BCS1_N	BCS1_N
Tatro_008554-T1	-1.55439	2.39651	20.3204	0.000178396	0.00649448	82669	oxalate decarboxylase	-	Cupin_1	Cupin_1
Tatro_002546-T1	-1.55484	6.77493	23.5871	7.65856e-05	0.00370246	-	-	-	GST_C_3	GST_C_3
Tatro_008775-T1	-1.57076	3.35725	17.6559	0.000375353	0.0105474	290506	integral membrane protein	-	-	hypothetical_protein
Tatro_009532-T1	-1.58138	6.6819	33.7641	7.89882e-06	0.000828346	146350	nadh-cytochrome b5	-	Mo-co_dimer,Oxidored_molyb	Oxidored_molyb
Tatro_011807-T1	-1.59133	5.43295	31.9604	1.14244e-05	0.00107008	316697	aaa family	-	AAA,AAA_11,AAA_12	AAA_12
Tatro_004607-T1	-1.59774	3.33612	17.4325	0.0004005	0.0111151	285308	hypothetical protein	-	-	hypothetical_protein
Tatro_006751-T1	-1.60771	1.48098	15.1509	0.000795732	0.018691	-	-	-	ANAPC4_WD40,NACHT,NACHT_N,Peptidase_S8,WD40	WD40
Tatro_004717-T1	-1.61923	4.30656	14.7034	0.000915474	0.0203258	293784	pfs domain protein	-	PNP_UDP_1	PNP_UDP_1
Tatro_002808-T1	-1.61948	2.25468	11.4994	0.00265411	0.0426936	158420	short-chain dehydrogenase reductase family	-	adh_short_C2	adh_short_C2
Tatro_006792-T1	-1.62598	3.90531	14.3729	0.0010166	0.0217191	41024	dyp-type peroxidase family	-	Dyp_perox	Dyp_perox
Tatro_002566-T1	-1.63231	3.53452	13.685	0.00126879	0.0249648	190964	hypothetical protein	-	OTT_1508_deam	OTT_1508_deam
Tatro_006222-T1	-1.6328	3.58811	32.1402	1.10055e-05	0.0010417	322010	s8 family peptidase	-	Peptidase_S8	Peptidase_S8
Tatro_006520-T1	-1.6336	0.790019	10.9032	0.0032782	0.0497931	278433	pap2-domain-containing protein	-	PAP2	PAP2
Tatro_009827-T1	-1.63759	5.3417	25.4047	4.91847e-05	0.00274701	87880	mitochondrial phosphate carrier protein 2	PIC2	Mito_carr	Mito_carr
Tatro_008472-T1	-1.64134	2.21569	19.1977	0.000242507	0.00802264	315557	hypothetical protein	-	-	hypothetical_protein
Tatro_011151-T1	-1.6473	3.71434	25.683	4.6034e-05	0.0027055	317064	ankyrin partial	-	Ank_2,Ank_4,NACHT	Ank_2
Tatro_004574-T1	-1.64743	5.06879	14.2139	0.00106958	0.0224187	-	-	-	-	-
Tatro_006587-T1	-1.65295	4.35145	38.9389	2.92495e-06	0.00044586	146818	pfs nb-arc and ankyrin-domain-containing protein	-	Ank_2,Ank_3,Ank_4,DUF676,NACHT	Ank_2
Tatro_009531-T1	-1.65297	1.37424	14.9532	0.000846372	0.0193653	88135	catalase	CAT1	Catalase,Catalase-rel	Catalase
Tatro_003867-T1	-1.65817	3.50699	19.309	0.000235143	0.00790748	301128	acyl- n-acyltransferase	-	Acetyltransf_3	Acetyltransf_3
Tatro_002487-T1	-1.65892	1.84764	12.1507	0.00211799	0.0363528	53479	cupin domain protein	-	Cupin_1,Cupin_2	-
Tatro_001287-T1	-1.66202	3.3316	14.989	0.000836936	0.0192474	300517	hypothetical protein	-	-	hypothetical_protein
Tatro_008516-T1	-1.66251	2.48613	15.141	0.000798192	0.018691	271260	hypothetical protein	-	-	hypothetical_protein
Tatro_004159-T1	-1.6661	6.43732	45.6677	9.09295e-07	0.000225548	225013	hydroxyquinol -dioxygenase	-	Dioxygenase_C,Dioxygenase_N	Dioxygenase_C
Tatro_000280-T1	-1.67286	3.33775	14.1099	0.00110587	0.0228597	42245	digeranylgeranylglyceryl phosphate synthase	-	UbiA	UbiA
Tatro_007837-T1	-1.67794	3.74963	16.779	0.0004853	0.0128869	297191	hypothetical protein	-	Ifi-6-16	hypothetical_protein
Tatro_002568-T1	-1.68807	3.98254	19.8706	0.000201529	0.00707701	-	-	-	zf-C2H2	hypothetical_protein
Tatro_011411-T1	-1.68997	2.50964	13.6076	0.0013012	0.0254232	54835	nrps-like enzyme	-	AAA_33,AMP-binding,NAD_binding_4,PP-binding,SKI	NAD_binding_4
Tatro_010783-T1	-1.69259	5.28687	25.6282	4.66361e-05	0.0027055	133938	glutathione s-	-	GST_C_2,GST_N_3	GST_N_3
Tatro_000405-T1	-1.69418	2.04865	12.9864	0.00159702	0.0298554	322590	protein kinase-like domain	-	Pkinase	-
Tatro_001879-T1	-1.70142	1.5874	12.3444	0.00198238	0.0348389	155728	calcofluor white hypersensitive protein	-	-	hypothetical_protein
Tatro_005261-T1	-1.70436	1.17878	13.1883	0.00149346	0.0281534	158984	cell wall glycoprotein	-	-	-
Tatro_004611-T1	-1.70514	2.70276	12.8323	0.00168135	0.0311085	-	-	-	-	-
Tatro_002342-T1	-1.72136	2.47755	14.4683	0.000986192	0.0213871	-	-	-	Ank_2,Ank_4,NACHT	Ank_2
Tatro_001861-T1	-1.72189	2.40349	27.9373	2.73235e-05	0.00186131	133230	af323581_1beta transducin-like protein het-e4s	-	NACHT,NACHT_N,PNP_UDP_1,RelA_SpoT,SesA,WD40	hypothetical_protein
Tatro_000070-T1	-1.74011	4.06394	22.3644	0.000104275	0.00461893	181285	pfs domain protein	-	PNP_UDP_1	PNP_UDP_1
Tatro_002471-T1	-1.75126	2.77986	17.6145	0.000379887	0.0106416	-	-	-	Ank_2,Ank_3,Ank_4,NACHT,PNP_UDP_1	NACHT
Tatro_005827-T1	-1.76126	1.67111	12.9298	0.00162747	0.0302504	77925	d-xylulose 5-phosphate d-fructose 6-phosphate phosphoketolase	-	XFP,XFP_C,XFP_N	XFP_N
Tatro_002339-T1	-1.78475	2.15909	15.9668	0.000619243	0.0154245	93963	alpha beta-hydrolase	-	Abhydrolase_3,Peptidase_S9	-
Tatro_009316-T1	-1.79044	1.77065	14.5817	0.000951375	0.0208145	220486	ankyrin repeat-containing	-	Ank,Ank_2,Ank_4,NACHT,PNP_UDP_1,WD40	Ank_2
Tatro_008972-T1	-1.79338	3.96168	38.6025	3.11157e-06	0.000451279	47799	histidine kinase group protein	-	-	hypothetical_protein
Tatro_011996-T1	-1.79386	2.31682	13.9177	0.00117653	0.02374	-	-	-	Ank_2,Ank_3,Ank_4	Ank_2
Tatro_007017-T1	-1.79847	3.24477	20.9389	0.000151202	0.00581031	40111	autophagy protein	-	ATG22	ATG22
Tatro_010366-T1	-1.80005	4.58899	15.8832	0.000635177	0.0156147	297537	hypothetical protein	-	NmrA	NmrA
Tatro_006266-T1	-1.80564	2.30662	16.3914	0.000544768	0.0139959	161123	glycoside hydrolase family 93 protein	-	BNR_2	hypothetical_protein
Tatro_005386-T1	-1.81479	4.1633	16.6783	0.000500031	0.0131856	-	-	-	-	hypothetical_protein
Tatro_007237-T1	-1.82964	4.15464	25.4955	4.81315e-05	0.00273923	-	-	-	HET,NACHT,NACHT_N,WD40	NACHT
Tatro_004797-T1	-1.83161	0.318242	12.8991	0.00212062	0.0363528	19657	cellulose signalling related protein ooc1	-	-	hypothetical_protein
Tatro_001782-T1	-1.83337	2.97365	29.2666	2.03218e-05	0.00152278	-	-	-	Cellulase,GLEYA,Ricin_B_lectin	GLEYA
Tatro_011810-T1	-1.84008	1.71313	18.3971	0.000303566	0.00912932	186979	alpha-ketoglutarate-dependent sulfonate dioxygenase	-	TauD	TauD
Tatro_003516-T1	-1.84888	3.57015	29.4703	1.94344e-05	0.0015065	226203	glycosyl hydrolase	-	Glyco_hydro_15	Glyco_hydro_15
Tatro_003040-T1	-1.84911	5.32966	30.6025	1.52138e-05	0.00131541	218763	atpase family aaa domain-containing protein 3b	-	AAA	AAA
Tatro_004740-T1	-1.85263	5.47406	46.112	8.45396e-07	0.000225548	293769	aaa family	-	AAA	AAA
Tatro_002150-T1	-1.85395	1.70356	21.7276	0.000122905	0.00497821	-	-	-	-	zf-C2H2
Tatro_006552-T1	-1.86197	2.09935	21.8175	0.000120068	0.00490663	84076	hypothetical protein	-	-	hypothetical_protein
Tatro_003823-T1	-1.86328	3.80645	14.8608	0.000871236	0.0198333	294334	het-s domain protein	-	HeLo	HeLo
Tatro_004232-T1	-1.86526	3.07823	26.8503	3.50258e-05	0.00221797	86269	hypothetical protein	-	-	hypothetical_protein
Tatro_010272-T1	-1.87142	4.46169	12.5268	0.00186341	0.0334447	297505	hypothetical protein	-	-	-
Tatro_004158-T1	-1.89316	6.69982	24.783	5.71092e-05	0.00300308	86201	het-domain-containing partial	-	HET	HET
Tatro_004716-T1	-1.89726	4.13369	38.0344	3.45713e-06	0.000478253	-	-	-	HET,NB-ARC,PNP_UDP_1,SesA,TPR_10,TPR_12,TPR_16,TPR_7,TPR_8	TPR_12
Tatro_006373-T1	-1.89785	2.43908	19.6823	0.000212174	0.00736627	-	-	-	-	hypothetical_protein
Tatro_002567-T1	-1.90511	3.44597	15.0295	0.000826415	0.0191524	305527	hypothetical protein	-	-	hypothetical_protein
Tatro_002794-T1	-1.90795	1.89604	14.7814	0.00089325	0.0201393	-	-	-	NACHT	hypothetical_protein
Tatro_008392-T1	-1.91427	4.04736	29.6912	1.85196e-05	0.00145683	297822	glutathione s-transferase	-	GST_C_2,GST_N_2,GST_N_3	GST_N_3
Tatro_007902-T1	-1.91699	1.83698	20.1364	0.000187487	0.00671666	280212	hypothetical protein	-	-	hypothetical_protein
Tatro_002357-T1	-1.91954	1.49309	13.5266	0.00133612	0.025949	134170	ankyrin repeat domain-containing protein 28	-	Ank_2,Ank_3,Ank_4	Ank_2
Tatro_004711-T1	-1.95628	6.16663	22.1797	0.00010934	0.0047102	137475	gaba permease	-	AA_permease_2	AA_permease_2
Tatro_004547-T1	-1.9672	2.40997	23.2918	8.24439e-05	0.00390177	-	-	-	NACHT	-
Tatro_007746-T1	-1.98362	1.57827	15.7835	0.000654776	0.015956	188779	hypothetical protein	-	DUF4238	DUF4238
Tatro_002105-T1	-1.98977	2.64241	28.4692	2.4247e-05	0.00173039	-	-	-	DUF4419	DUF4419
Tatro_006637-T1	-2.00045	11.1303	26.2461	4.0313e-05	0.00242103	302419	alkaline proteinase	alp	Inhibitor_I9,Peptidase_S8	Peptidase_S8
Tatro_000293-T1	-2.00619	7.19176	21.2791	0.000138207	0.00547469	302640	l-psp endoribonuclease family	-	Ribonuc_L-PSP	Ribonuc_L-PSP
Tatro_010865-T1	-2.01482	4.86363	32.6193	9.96887e-06	0.000985056	217165	high affinity nitrate transporter	-	MFS_1	MFS_1
Tatro_007149-T1	-2.01615	6.91537	28.815	2.24516e-05	0.00164134	152303	duf323 domain protein	-	DinB_2,FGE-sulfatase,Methyltransf_33	Methyltransf_33
Tatro_006385-T1	-2.0217	1.56473	29.9325	1.75739e-05	0.00141957	-	-	-	-	Ank_2
Tatro_006414-T1	-2.02422	0.575246	17.3856	0.000406008	0.0112333	146062	hydrophobin	-	Hydrophobin_2	Hydrophobin_2
Tatro_004178-T1	-2.02478	2.23668	22.4249	0.000102674	0.00459326	320271	ankyrin repeat-containing	-	-	hypothetical_protein
Tatro_005939-T1	-2.03188	4.08509	20.8231	0.000155927	0.00582797	147444	hypothetical protein	-	-	hypothetical_protein
Tatro_006512-T1	-2.03629	3.74619	28.1744	2.59028e-05	0.00179168	-	-	-	Peptidase_S8	hypothetical_protein
Tatro_010866-T1	-2.0411	6.97561	22.8935	9.11376e-05	0.00420261	-	-	-	Fer2_BFD,NIR_SIR,NIR_SIR_ferr,Pyr_redox_2,Rieske,Rieske_2	Pyr_redox_2
Tatro_004599-T1	-2.06723	5.46956	30.9627	1.40901e-05	0.00126548	131157	p-loop containing nucleoside triphosphate hydrolase protein	-	MMR_HSR1	MMR_HSR1
Tatro_003735-T1	-2.06771	3.60437	55.5298	2.00439e-07	9.47001e-05	-	-	-	Ank_2,Pkinase	Ank_4
Tatro_001670-T1	-2.06995	5.48981	52.703	3.02712e-07	0.000113416	-	-	-	-	HET
Tatro_004598-T1	-2.07134	4.94203	38.1488	3.38432e-06	0.000475496	137421	hypothetical protein	-	MMR_HSR1	MMR_HSR1
Tatro_003161-T1	-2.0862	3.81811	18.6862	0.00027976	0.00872594	-	-	-	DUF3638,DUF3645	DUF3638
Tatro_007991-T1	-2.1011	3.567	40.9342	2.04099e-06	0.000367051	297133	hypothetical protein	-	-	hypothetical_protein
Tatro_010986-T1	-2.11672	4.4405	38.9355	2.92673e-06	0.00044586	298819	inorganic pyrophosphatase	-	Pyrophosphatase	Pyrophosphatase
Tatro_010677-T1	-2.12185	2.82968	33.7493	7.92235e-06	0.000828346	157788	hypothetical protein	-	Acetyltransf_1	Acetyltransf_1
Tatro_011859-T1	-2.12707	7.80774	46.7831	7.57981e-07	0.000225548	298717	flavohemoglobin	-	FAD_binding_6,Globin,NAD_binding_1	NAD_binding_1
Tatro_010439-T1	-2.14318	4.63972	62.3476	7.87543e-08	5.44738e-05	280830	nb-arc and tpr domain protein	-	NB-ARC,PNP_UDP_1,TPR_10,TPR_12,TPR_7,TPR_8	TPR_12
Tatro_005981-T1	-2.14665	3.66458	45.0717	1.00346e-06	0.000231361	134934	flavin-binding monooxygenase-like family protein	-	FMO-like,Pyr_redox_2,Pyr_redox_3	Pyr_redox_3
Tatro_002509-T1	-2.15464	4.39314	81.1593	8.51038e-09	9.56567e-06	-	-	-	-	Ank_5
Tatro_000436-T1	-2.17134	5.8759	30.2918	1.6262e-05	0.00136662	132249	4-coumarate:coenzyme a ligase	-	-	hypothetical_protein
Tatro_007325-T1	-2.19116	3.66316	18.4028	0.000303071	0.00912932	152183	alpha-ketoglutarate-dependent taurine dioxygenase	-	TauD	TauD
Tatro_008373-T1	-2.19636	2.77751	17.1664	0.000432886	0.0117599	281104	transcription regulator pab1642	-	TENA_THI-4	-
Tatro_011343-T1	-2.21291	2.82186	35.5748	5.52109e-06	0.000680077	217898	hypothetical protein	-	-	hypothetical_protein
Tatro_002524-T1	-2.21596	1.85671	15.1486	0.000796311	0.018691	-	-	-	Ank_2,Ank_3,Peptidase_S8	Peptidase_S8
Tatro_003041-T1	-2.23549	2.70925	13.688	0.00126756	0.0249648	317584	ribonuclease p mrp	-	Abhydrolase_6	Abhydrolase_6
Tatro_002910-T1	-2.23783	5.60824	20.6836	0.000161834	0.00598851	43329	d-amino acid	-	DAO	DAO
Tatro_001069-T1	-2.24567	5.80669	28.5037	2.40612e-05	0.00173039	79211	hypothetical protein	-	-	hypothetical_protein
Tatro_005393-T1	-2.24821	1.37097	11.9038	0.00230573	0.0388989	-	-	-	-	hypothetical_protein
Tatro_003303-T1	-2.26461	2.33892	14.3695	0.00101771	0.0217191	-	-	-	-	hypothetical_protein
Tatro_010271-T1	-2.26756	7.40119	31.185	1.3442e-05	0.00123337	129459	taurine catabolism dioxygenase	-	TauD	TauD
Tatro_002693-T1	-2.27068	2.20212	18.9699	0.000258382	0.00826821	145654	lipase esterase family	-	-	hypothetical_protein
Tatro_001703-T1	-2.27439	1.36863	13.9903	0.00114926	0.0235403	296804	mfs transporter	-	MFS_1	MFS_1
Tatro_000814-T1	-2.29728	1.33943	25.2473	5.10702e-05	0.00276641	-	-	-	-	-
Tatro_004205-T1	-2.30629	7.78039	54.5631	2.30382e-07	9.47001e-05	300913	protein	-	-	hypothetical_protein
Tatro_002351-T1	-2.31242	5.07085	11.8461	0.00235223	0.0392417	-	-	-	-	-
Tatro_001559-T1	-2.31866	2.09118	16.4089	0.000541916	0.0139959	79507	hypothetical protein	-	Glyco_hydro_25	Glyco_hydro_25
Tatro_003247-T1	-2.326	5.00984	87.6287	4.35164e-09	7.82599e-06	-	-	-	Ank,Ank_2,Ank_3,Ank_4,Ank_5,NACHT,PNP_UDP_1	Ank_4
Tatro_008931-T1	-2.33226	1.99302	43.9141	1.21828e-06	0.000245226	-	-	-	-	hypothetical_protein
Tatro_005627-T1	-2.35664	5.50158	45.3821	9.53163e-07	0.000225548	162337	aaa family	-	AAA	AAA
Tatro_006439-T1	-2.37815	1.85751	14.133	0.00109768	0.0227427	31436	ankyrin repeat protein	-	Ank_2	Ank_2
Tatro_010285-T1	-2.39554	0.656376	13.7941	0.00122455	0.0243072	-	-	-	DIT1_PvcA	DIT1_PvcA
Tatro_001070-T1	-2.43579	9.66557	32.1687	1.09407e-05	0.0010417	36337	neutral protease	-	Aspzincin_M35,Peptidase_M35	Peptidase_M35
Tatro_000890-T1	-2.53202	2.1	24.299	6.4249e-05	0.003264	319201	hypothetical protein	-	-	hypothetical_protein
Tatro_003689-T1	-2.54054	5.84896	32.6313	9.94434e-06	0.000985056	18328	extracellular protein	-	-	hypothetical_protein
Tatro_007439-T1	-2.54712	4.18427	28.2199	2.56393e-05	0.00179168	-	-	-	AAA_11,AAA_12,zf-CCCH	AAA_12
Tatro_004594-T1	-2.59519	1.5901	15.656	0.000680817	0.0163303	285321	alcohol dehydrogenase	-	ADH_N,ADH_N_assoc,ADH_zinc_N	ADH_N
Tatro_002761-T1	-2.61238	0.220975	12.0063	0.00222566	0.0377606	186979	alpha-ketoglutarate-dependent sulfonate dioxygenase	-	TauD	-
Tatro_002152-T1	-2.62854	5.41807	43.1332	1.39138e-06	0.000271984	156014	integral membrane protein	-	-	hypothetical_protein
Tatro_010833-T1	-2.6458	3.33093	23.757	7.34213e-05	0.00360767	291137	very large low complexity protein	-	DUF3638,DUF3645	DUF3638
Tatro_010217-T1	-2.64603	5.53312	19.1623	0.000244898	0.00803695	297472	dephospho- kinase	-	DUF2236	MPAB_Lcp_cat
Tatro_007599-T1	-2.65183	6.81614	31.7611	1.19094e-05	0.00110401	289308	aaa atpase domain containing protein	-	MMR_HSR1	MMR_HSR1
Tatro_004713-T1	-2.68509	2.6544	20.1748	0.000185551	0.00667391	-	-	-	Acetyltransf_1,Acetyltransf_10,Acetyltransf_7	Acetyltransf_1
Tatro_001932-T1	-2.69141	2.20583	29.0425	2.13495e-05	0.00157357	-	-	-	-	Ifi-6-16
Tatro_004634-T1	-2.7006	3.17587	29.3519	1.99449e-05	0.00151987	-	-	-	-	hypothetical_protein
Tatro_000863-T1	-2.72681	4.76117	26.2383	4.03864e-05	0.00242103	300245	inorganic phosphate transporter pho84	-	Sugar_tr	Sugar_tr
Tatro_002719-T1	-2.75381	1.33492	12.9283	0.00162825	0.0302504	94162	set domain-containing protein 5	-	SET	SET
Tatro_000364-T1	-2.7595	1.9255	22.5869	9.85147e-05	0.00447396	322622	aaa family protein	-	AAA	AAA
Tatro_010975-T1	-2.76138	3.31303	98.8498	1.48762e-09	4.45889e-06	81600	hypothetical protein	-	DUF3292	DUF3292
Tatro_000365-T1	-2.76672	2.97311	14.964	0.000843515	0.0193492	322621	ankyrin repeat protein	-	Ank_2,NACHT,PNP_UDP_1	PNP_UDP_1
Tatro_002681-T1	-2.78292	3.75767	72.3851	2.27073e-08	2.04184e-05	-	-	-	Ank_2,HET,WD40	WD40
Tatro_006592-T1	-2.7864	2.44989	32.8391	9.52952e-06	0.000962803	146809	3-hydroxyacyl- nad binding	-	3HCDH,3HCDH_N	3HCDH_N
Tatro_007844-T1	-2.80508	1.89273	23.5419	7.74514e-05	0.00372429	297186	hypothetical protein	-	-	hypothetical_protein
Tatro_011077-T1	-2.82265	-0.0467132	15.2071	0.000905205	0.0202545	46393	fad binding domain protein	-	BBE,FAD_binding_4	FAD_binding_4
Tatro_000781-T1	-2.82355	0.902277	22.4586	0.000101794	0.00457665	79017	ankyrin repeat domain-containing protein 28	-	-	Ank_2
Tatro_001096-T1	-2.87309	2.80804	12.0437	0.00219721	0.0374191	309443	hypothetical protein	-	-	-
Tatro_011056-T1	-2.90203	4.0557	30.1376	1.68114e-05	0.00139317	-	-	-	F-box,F-box-like	hypothetical_protein
Tatro_006722-T1	-2.90693	2.85204	27.5	3.01732e-05	0.00198042	41061	hypothetical protein	-	-	hypothetical_protein
Tatro_010859-T1	-2.91541	0.061294	21.3055	0.000137248	0.00546079	217148	multicopper oxidase	-	Cu-oxidase,Cu-oxidase_2,Cu-oxidase_3	-
Tatro_000316-T1	-2.92346	3.88367	44.8659	1.03839e-06	0.000233431	322665	hypothetical protein	-	-	hypothetical_protein
Tatro_005571-T1	-2.92799	3.03124	26.884	3.47542e-05	0.00221638	31047	lipase ii precursor	-	COesterase	COesterase
Tatro_004257-T1	-2.96141	12.0381	94.846	2.15571e-09	4.84604e-06	258206	hydrophobin	-	Hydrophobin_2	Hydrophobin_2
Tatro_007292-T1	-3.00053	4.55354	25.5401	4.76235e-05	0.00272814	88508	alcohol oxidase	-	GMC_oxred_C,GMC_oxred_N	GMC_oxred_N
Tatro_006183-T1	-3.00076	2.91774	21.823	0.000119898	0.00490663	302204	hypothetical protein	-	-	hypothetical_protein
Tatro_000889-T1	-3.01604	2.75	40.1686	2.33983e-06	0.000396976	-	-	-	Ank_2,NACHT,PNP_UDP_1	WD40
Tatro_002153-T1	-3.02279	5.94536	30.6692	1.49986e-05	0.00130939	133343	tpa: family regulatory (afu_orthologue afua_3g14730)	-	Transferase	hypothetical_protein
Tatro_007600-T1	-3.05663	5.65136	65.9195	4.97623e-08	3.72885e-05	297306	hypothetical protein	-	AAA_2,AAA_5	AAA_5
Tatro_005979-T1	-3.06918	4.99801	54.935	2.1832e-07	9.47001e-05	321796	ankyrin repeat protein	-	Ank_2,Ank_3,Ank_4	Ank_2
Tatro_002296-T1	-3.08342	3.60037	14.5012	0.000975966	0.0212491	-	-	sge1	Gti1_Pac2	-
Tatro_008515-T1	-3.08839	2.03537	27.7168	2.87219e-05	0.00191591	-	-	-	-	Ank_2
Tatro_006337-T1	-3.1603	1.80491	21.4967	0.000130538	0.00521689	-	-	-	-	hypothetical_protein
Tatro_007182-T1	-3.18853	8.05332	38.9016	2.945e-06	0.00044586	152285	o-methylsterigmatocystin oxidoreductase	-	p450	p450
Tatro_010804-T1	-3.20702	1.14827	14.902	0.000991816	0.0213871	211357	polyketide synthase	-	ADH_N,ADH_zinc_N,ADH_zinc_N_2,Acyl_transf_1,KAsynt_C_assoc,KR,Ketoacyl-synt_C,Methyltransf_12,PP-binding,PS-DH,ketoacyl-synt	ketoacyl-synt
Tatro_007601-T1	-3.21644	4.88146	24.6884	5.8434e-05	0.00301976	297304	hypothetical protein	-	-	hypothetical_protein
Tatro_002588-T1	-3.25294	3.08428	49.1081	5.23653e-07	0.000181103	-	-	-	-	hypothetical_protein
Tatro_004013-T1	-3.35118	4.55292	53.0672	2.86799e-07	0.000112126	136870	polyamine acetyltransferase	-	Acetyltransf_1,Acetyltransf_10,Mss4	Acetyltransf_1
Tatro_009209-T1	-3.37112	4.6199	43.8708	1.22722e-06	0.000245226	88424	pyoverdine dityrosine biosynthesis	-	DIT1_PvcA,TauD	DIT1_PvcA
Tatro_002951-T1	-3.4072	7.82138	19.5333	0.000221033	0.00755714	291825	peptidase family m28	-	Peptidase_M28	Peptidase_M28
Tatro_007324-T1	-3.4555	0.668311	13.3587	0.00141182	0.0269874	40284	pantothenate transporter liz1	-	MFS_1	-
Tatro_006806-T1	-3.50855	0.525362	19.5179	0.000271299	0.00855973	291965	hypothetical protein	-	-	hypothetical_protein
Tatro_010812-T1	-3.52416	0.628671	20.8375	0.000155333	0.00582797	53012	mfs dha1 multidrug resistance protein	-	MFS_1	MFS_1
Tatro_002959-T1	-3.5492	1.25356	22.3262	0.000105302	0.00462356	218896	glyoxalase bleomycin resistance protein dioxygenase	-	Glyoxalase	hypothetical_protein
Tatro_009507-T1	-3.55226	2.50788	78.6607	1.11545e-08	1.11446e-05	242829	o-	-	Methyltransf_2	Methyltransf_2
Tatro_005506-T1	-3.59272	1.57872	22.1747	0.000109479	0.0047102	-	-	-	ADH_N,ADH_zinc_N,ADH_zinc_N_2,Acyl_transf_1,KAsynt_C_assoc,KR,Ketoacyl-synt_C,Methyltransf_12,PP-binding,PS-DH,ketoacyl-synt	KR
Tatro_004123-T1	-3.61675	5.06152	24.2145	6.55912e-05	0.00331346	258295	hydrophobin	-	-	Hydrophobin_2
Tatro_010807-T1	-3.74838	0.771549	18.9452	0.000260168	0.00829586	52932	ochratoxin a non-ribosomal peptide synthetase	-	AMP-binding,NAD_binding_4,PP-binding	NAD_binding_4
Tatro_010913-T1	-3.75048	4.71415	26.2616	4.01667e-05	0.00242103	298790	hypothetical protein	-	-	hypothetical_protein
Tatro_002151-T1	-3.8812	2.04173	54.5239	2.31695e-07	9.47001e-05	-	-	-	NACHT	hypothetical_protein
Tatro_004705-T1	-3.88886	0.205662	19.0403	0.000253358	0.00813642	-	-	-	DUF3237	DUF3237
Tatro_011617-T1	-3.91406	1.22207	19.2873	0.000236556	0.00790748	-	-	-	-	hypothetical_protein
Tatro_004118-T1	-4.09832	6.81297	55.6772	1.96259e-07	9.47001e-05	310560	c2h2 type zinc finger domain containing protein	-	Fungal_trans	Fungal_trans
Tatro_005312-T1	-4.12989	2.47425	16.3016	0.000559657	0.0142562	321268	hypothetical protein	-	-	hypothetical_protein
Tatro_006568-T1	-4.13312	3.02708	68.7487	3.50561e-08	2.86568e-05	130029	cellular retinoic acid binding protein	-	Lipocalin	hypothetical_protein
Tatro_008559-T1	-4.28446	5.34167	29.6635	1.86316e-05	0.00145683	297930	l-xylulose reductase	-	adh_short_C2	adh_short_C2
Tatro_010808-T1	-4.32561	0.670099	15.497	0.000714905	0.0170515	93352	o-acetylhomoserine -lyase	MET15	Cys_Met_Meta_PP	-
Tatro_007246-T1	-4.43817	4.159	17.9542	0.000344437	0.00999089	299543	hydrophobin	-	Hydrophobin_2	Hydrophobin_2
Tatro_006665-T1	-4.47846	0.511042	22.7887	0.000156902	0.00583002	302423	hydrophobin [Trichoderma atroviride IMI 206040]	-	-	hypothetical_protein
Tatro_006666-T1	-4.75122	-0.261819	13.6469	0.00168962	0.0311972	-	-	-	-	-
Tatro_004633-T1	-5.12144	4.92458	85.2849	5.52231e-09	8.27611e-06	319933	intracellular serine protease	-	Peptidase_S8	Peptidase_S8
Tatro_002847-T1	-5.45678	2.28215	32.1487	1.09861e-05	0.0010417	288740	capsule polysaccharide biosynthesis	-	Caps_synth	Caps_synth
Tatro_005313-T1	-5.46793	5.21757	82.0874	7.7097e-09	9.56567e-06	301725	beta-ig-h3 fasciclin	-	Fasciclin	Fasciclin
Tatro_004635-T1	-5.55345	4.12	55.6753	1.96312e-07	9.47001e-05	-	-	-	-	Ank_2
Tatro_004164-T1	-5.6237	8.36042	60.3184	1.03137e-07	6.42608e-05	-	-	-	-	hypothetical_protein
Tatro_002718-T1	-7.13587	0.292653	17.9694	0.000374335	0.0105474	-	-	-	SET	hypothetical_protein
Tatro_011067-T1	-7.18948	0.127283	35.5396	6.73999e-06	0.000757575	45973	polyketide synthase	-	ADH_N,ADH_zinc_N,ADH_zinc_N_2,Acyl_transf_1,KAsynt_C_assoc,KR,Ketoacyl-synt_C,PP-binding,PS-DH,ketoacyl-synt	-
Tatro_005392-T1	-7.45917	1.36212	14.6402	0.00115996	0.0235498	311647	ankyrin repeat protein	-	Ank,Ank_2,Ank_4,Ank_5,NACHT,NACHT_N,PNP_UDP_1	NACHT_N
Tatro_011069-T1	-7.96625	0.526036	30.4689	2.63157e-05	0.00180635	239450	cupin domain-containing protein	-	Cupin_2	hypothetical_protein
Tatro_010976-T1	-10.9874	6.49251	291.935	1.3478e-11	1.21194e-07	306687	protein iq-domain 14-like	-	-	hypothetical_protein

## Sheet: Hoja2
Δlox1_90min_injury vs ΔWT_90min_injury
Test for Differential Expression Relative to a Threshold (log2FC=0); Differential gene expression (FDR<0.05)
ID	logFC	logCPM	F	PValue	FDR	JGI_ID_v2.0	Annotation	Preferred_name	PFAMs	pfam
Tatro_007293-T1	4.63483	0.916322	25.2224	5.13762e-05	0.00120936	54365	glycoside hydrolase family 75 protein	csn	Glyco_hydro_75	Glyco_hydro_75
Tatro_007091-T1	4.51288	2.48646	82.6622	7.2553e-09	2.96544e-06	39934	glycosyltransferase family 8 protein	GNT1	-	hypothetical_protein
Tatro_002723-T1	4.09556	0.616137	19.2659	0.000237961	0.00389924	54434	had-superfamily subfamily variant 2 (had-like)	-	HAD_2	HAD_2
Tatro_002710-T1	4.00966	4.54384	60.8369	9.62062e-08	1.62187e-05	54382	x-pro dipeptidyl-peptidase (s15 family) protein	-	PepX_C,Peptidase_S15	Peptidase_S15
Tatro_006458-T1	3.51678	0.356835	14.1737	0.00123817	0.0122347	28929	n-acetyltransferase ats1	ats1	Acetyltransf_1	Acetyltransf_1
Tatro_002102-T1	3.23705	1.15958	19.2748	0.000237377	0.00389924	91914	integral membrane protein	-	-	hypothetical_protein
Tatro_011421-T1	3.18353	1.6122	26.1168	4.15537e-05	0.00104139	54775	non-catalytic module family expn protein	-	-	hypothetical_protein
Tatro_002464-T1	3.04742	4.22295	19.9395	0.00019778	0.00338315	-	-	-	TRI5	TRI5
Tatro_001554-T1	2.65147	0.0947525	15.9337	0.000625491	0.00764187	-	-	-	Abhydrolase_3	Abhydrolase_3
Tatro_002209-T1	2.62754	0.924831	29.279	2.02664e-05	0.000626238	-	-	-	BTB	hypothetical_protein
Tatro_003174-T1	2.59622	1.56084	11.3346	0.00281239	0.0207457	153853	mfs monocarboxylate transporter	-	MFS_1	MFS_1
Tatro_009452-T1	2.57573	1.00447	11.0381	0.003124	0.02232	88202	dihydroxyacetone kinase	-	Dak1,Dak2	Dak1
Tatro_000931-T1	2.54074	10.3577	30.8451	1.44465e-05	0.000485724	300285	atp synthase subunit 9	-	ATP-synt_C	ATP-synt_C
Tatro_007084-T1	2.52745	2.27724	51.5544	3.59563e-07	3.9916e-05	283531	exported protein	-	-	hypothetical_protein
Tatro_004448-T1	2.51689	6.37155	42.1052	1.66147e-06	0.000119058	300786	bys1 family protein	-	Bys1	Bys1
Tatro_010917-T1	2.50441	2.26655	32.812	9.58247e-06	0.000371788	45499	major facilitator superfamily transporter	-	MFS_1	MFS_1
Tatro_008042-T1	2.48934	1.83235	12.2649	0.00203685	0.0169744	81348	barwin-like endoglucanase	-	DPBB_1	hypothetical_protein
Tatro_001935-T1	2.44134	10.8777	70.1102	2.97348e-08	6.68437e-06	302952	epl1 protein	-	Cerato-platanin	Cerato-platanin
Tatro_002769-T1	2.41348	1.58587	20.6061	0.000165223	0.0029131	54365	glycoside hydrolase family 75 protein	csn	Glyco_hydro_75	Glyco_hydro_75
Tatro_001898-T1	2.38975	4.50898	39.0219	2.88077e-06	0.000169307	296657	glycoside hydrolase family 76 protein	-	Glyco_hydro_76	Glyco_hydro_76
Tatro_002449-T1	2.38301	6.82198	31.3712	1.29243e-05	0.0004522	53493	signal peptide-containing protein	-	-	Nis1
Tatro_008176-T1	2.34953	0.80722	9.01255	0.00661143	0.0366986	235502	major facilitator superfamily transporter	-	MFS_1	MFS_1
Tatro_002758-T1	2.32151	1.70145	24.5079	6.10541e-05	0.00137817	288687	cytochrome p450 pisatin	-	p450	p450
Tatro_004528-T1	2.29755	4.2291	27.7565	2.84643e-05	0.000789801	33651	family a1 protease	-	Asp	Asp
Tatro_007273-T1	2.2896	3.5149	14.9682	0.00084241	0.00949242	88524	glycoside hydrolase family 23 protein	-	SLT	SLT
Tatro_007302-T1	2.2782	5.70405	88.0365	4.17715e-09	1.97689e-06	292296	candidapepsin-3 precursor	-	Asp	Asp
Tatro_006465-T1	2.22389	2.305	23.1795	8.47993e-05	0.00178073	77531	l-lactate dehydrogenase	-	FMN_dh	FMN_dh
Tatro_004399-T1	2.20219	5.82039	97.1014	1.74649e-09	1.04696e-06	149789	mfs monocarboxylate	-	MFS_1	MFS_1
Tatro_010791-T1	2.15429	4.98768	36.8154	4.34879e-06	0.000212524	52592	chitinase-like protein	-	-	hypothetical_protein
Tatro_011976-T1	2.1538	2.13752	34.0075	7.52226e-06	0.000319057	90319	mfs sugar	-	Sugar_tr	Sugar_tr
Tatro_006097-T1	2.1497	7.06341	17.8681	0.000353072	0.00509603	295566	hypothetical protein	-	-	hypothetical_protein
Tatro_007798-T1	2.09825	1.86388	8.59864	0.00776372	0.0404469	233892	catalase domain containing protein	-	Catalase	Catalase
Tatro_009412-T1	2.0956	0.767672	14.357	0.00102176	0.0108473	-	-	-	Acetyltransf_1	Acetyltransf_1
Tatro_002724-T1	2.06794	3.1927	43.4213	1.32457e-06	0.00010357	129963	alanine racemase domain protein	-	Ala_racemase_N,D-ser_dehydrat	D-ser_dehydrat
Tatro_004046-T1	2.05239	0.883686	8.70562	0.00744598	0.039408	-	-	-	-	hypothetical_protein
Tatro_010792-T1	2.00529	5.21454	23.2328	8.36726e-05	0.00176202	54365	glycoside hydrolase family 75 protein	csn	Glyco_hydro_75	Glyco_hydro_75
Tatro_011959-T1	2.00393	4.09854	70.9425	2.69206e-08	6.51217e-06	44659	cation-transporting atpase 4	-	-	hypothetical_protein
Tatro_002541-T1	1.99593	1.13525	12.5215	0.00186677	0.0159387	302405	amino acid	-	Aa_trans	Aa_trans
Tatro_010944-T1	1.98884	5.89402	38.7589	3.02323e-06	0.000173152	282469	tim phosphate binding protein	-	TAL_FSA	TAL_FSA
Tatro_010943-T1	1.96642	4.51639	20.3317	0.000177855	0.00308146	291204	short chain dehydrogenase reductase family	-	adh_short,adh_short_C2	adh_short_C2
Tatro_002511-T1	1.93781	2.77832	15.6704	0.00067783	0.00810511	214851	hypothetical protein	-	-	hypothetical_protein
Tatro_011201-T1	1.9314	1.67278	29.459	1.94824e-05	0.000608285	-	-	-	DUF4419	DUF4419
Tatro_002115-T1	1.92693	4.85861	8.39682	0.0084048	0.0426433	-	-	-	-	hypothetical_protein
Tatro_008595-T1	1.91399	1.72772	13.0208	0.00157882	0.0142537	315643	polysaccharide lyase family 7 protein	-	Alginate_lyase2	Alginate_lyase2
Tatro_002909-T1	1.89235	3.02054	14.0478	0.00112817	0.0115662	291851	efflux pump antibiotic resistance	-	MFS_1	MFS_1
Tatro_000991-T1	1.89025	8.7423	38.8452	2.97568e-06	0.000172437	-	-	-	-	hypothetical_protein
Tatro_011958-T1	1.8873	6.01312	24.0118	6.89425e-05	0.00150531	154210	short chain dehydrogenase	-	adh_short	adh_short
Tatro_002532-T1	1.88438	0.186822	8.63153	0.00766447	0.0401526	281501	related to stress response protein rds1p	-	Ferritin_2	Ferritin_2
Tatro_001010-T1	1.86623	1.3098	15.4103	0.000734263	0.00860821	319302	hypothetical protein	-	-	hypothetical_protein
Tatro_008054-T1	1.86326	4.81265	51.0431	3.88539e-07	4.15921e-05	81358	amino acid	-	Aa_trans	Aa_trans
Tatro_007633-T1	1.84366	3.92218	43.7006	1.26313e-06	9.96324e-05	83118	sterol 24-c-methyltransferase	-	Methyltransf_11,Sterol_MT_C	Sterol_MT_C
Tatro_000025-T1	1.83977	8.46812	16.0272	0.000608	0.00752013	89596	subtilisin-like protease	-	PA,Peptidase_S8,fn3_5	Peptidase_S8
Tatro_005875-T1	1.83807	0.453369	9.89269	0.00473938	0.029411	228352	aspartic proteinase	-	Asp	Asp
Tatro_002785-T1	1.83611	2.9751	47.3807	6.88404e-07	6.25266e-05	210639	caib baif family enzyme	-	CoA_transf_3	CoA_transf_3
Tatro_001555-T1	1.83283	8.7054	21.1359	0.000143521	0.0026609	300664	small secreted protein	-	-	hypothetical_protein
Tatro_007299-T1	1.81981	2.22623	21.8293	0.0001197	0.00229989	292294	major facilitator superfamily transporter	-	MFS_1	MFS_1
Tatro_010910-T1	1.8198	7.50817	28.3964	2.46448e-05	0.000729834	154783	cyanide hydratase	chy	CN_hydrolase	CN_hydrolase
Tatro_002709-T1	1.81292	2.50069	32.7906	9.62456e-06	0.000371788	-	-	-	-	HET
Tatro_009920-T1	1.80312	1.20133	7.74985	0.0108895	0.0499837	-	-	-	DNA_mis_repair,HATPase_c,HATPase_c_3	HATPase_c_3
Tatro_007300-T1	1.7965	5.08487	25.0244	5.38774e-05	0.00124541	292295	trans-aconitate 2-methyltransferase	-	Methyltransf_25	Methyltransf_25
Tatro_001512-T1	1.79455	2.11061	26.4568	3.83759e-05	0.000983122	87489	hypothetical protein	-	-	hypothetical_protein
Tatro_001259-T1	1.79051	2.48134	25.6768	4.61012e-05	0.00111436	87269	hypothetical protein	-	Pyr_redox_2	Pyr_redox_2
Tatro_002804-T1	1.77797	5.93702	27.2825	3.17103e-05	0.000841119	54570	peptidase m20 domain containing 2	-	-	hypothetical_protein
Tatro_005605-T1	1.77227	0.71024	7.79688	0.0106837	0.0493501	-	-	-	-	hypothetical_protein
Tatro_000015-T1	1.77111	4.68597	90.9605	3.12875e-09	1.75836e-06	322916	integral membrane protein	-	-	hypothetical_protein
Tatro_002920-T1	1.77011	6.24426	36.5691	4.55795e-06	0.000221541	299263	hypothetical protein	-	-	hypothetical_protein
Tatro_002929-T1	1.76654	3.95182	14.5109	0.000972947	0.0105237	283182	carbohydrate-binding protein	-	-	hypothetical_protein
Tatro_002983-T1	1.75569	7.61495	13.9008	0.00118294	0.0119116	299224	hypothetical protein	-	-	hypothetical_protein
Tatro_000733-T1	1.74773	1.74689	15.4258	0.00073076	0.00858953	36308	protein	-	Acetyltransf_1,Acetyltransf_7	Acetyltransf_1
Tatro_008053-T1	1.73498	7.44697	61.8556	8.40246e-08	1.49509e-05	83332	glycoside hydrolase	-	-	hypothetical_protein
Tatro_007359-T1	1.73183	4.60242	23.0509	8.75882e-05	0.0018106	220265	valacyclovir hydrolase	-	Abhydrolase_1,Abhydrolase_6	Abhydrolase_6
Tatro_010279-T1	1.72996	6.67896	62.3336	7.88986e-08	1.44787e-05	161168	glycoside hydrolase family 55 protein	-	Pectate_lyase_3	Pectate_lyase_3
Tatro_004663-T1	1.7292	2.23579	12.5065	0.00187628	0.015992	293815	cytochrome p450	-	p450	p450
Tatro_007792-T1	1.70724	5.20315	30.806	1.45674e-05	0.000485724	254530	pyridoxine	SNO1	SNO	SNO
Tatro_006355-T1	1.69995	4.33786	9.99701	0.00455945	0.0286344	302304	cutinase	-	Cutinase	Cutinase
Tatro_004690-T1	1.69133	3.89868	45.081	1.0019e-06	8.11632e-05	34174	pyoverdine dityrosine biosynthesis	-	DIT1_PvcA,TauD	DIT1_PvcA
Tatro_009449-T1	1.68441	3.28389	35.4346	5.67394e-06	0.000260306	131874	tri15 protein	-	zf-C2H2_2	zf-C2H2_2
Tatro_011914-T1	1.68238	5.04479	39.1256	2.82664e-06	0.000167228	44568	b-(1-6) glucan synthase	-	-	hypothetical_protein
Tatro_001672-T1	1.66994	3.62027	11.8754	0.00232846	0.0182912	303128	hypothetical protein	-	-	hypothetical_protein
Tatro_011552-T1	1.66237	4.05914	41.8945	1.72363e-06	0.000119843	133896	hypothetical protein	-	-	hypothetical_protein
Tatro_010087-T1	1.65067	7.47844	21.2812	0.000138131	0.00258227	300080	phosphotransferase enzyme family protein	-	-	hypothetical_protein
Tatro_003450-T1	1.64847	1.88595	9.19571	0.00616301	0.0352082	-	-	-	zf-RING_5	-
Tatro_007794-T1	1.64201	9.23678	79.8193	9.83098e-09	3.53601e-06	-	-	-	-	hypothetical_protein
Tatro_001012-T1	1.63909	6.88291	17.4336	0.000400375	0.00563407	87055	fungal transcriptional regulatory protein	-	Zn_clus	Zn_clus
Tatro_009214-T1	1.61152	3.63859	26.3106	3.97092e-05	0.00101439	283740	hypothetical protein	-	Hce2	Hce2
Tatro_004511-T1	1.61077	2.59838	30.8237	1.45125e-05	0.000485724	34073	gnat family family	-	Acetyltransf_1,Acetyltransf_10	Acetyltransf_10
Tatro_008587-T1	1.59977	7.42619	72.4393	2.25638e-08	6.1483e-06	315637	glycoside hydrolase family 55 protein	-	Pectate_lyase_3	Pectate_lyase_3
Tatro_002592-T1	1.59582	4.15501	54.1726	2.43836e-07	3.04524e-05	53332	hypothetical protein	-	-	hypothetical_protein
Tatro_011789-T1	1.5895	4.71744	40.5594	2.18171e-06	0.000140128	291006	glycosyltransferase family 17	-	Glyco_transf_17	Glyco_transf_17
Tatro_002142-T1	1.58127	5.45243	19.0698	0.000251281	0.0040205	288190	subtilisin-like protein	-	Pro-kuma_activ	Pro-kuma_activ
Tatro_000527-T1	1.57747	4.08158	21.836	0.000119492	0.00229989	152924	glutathione-dependent formaldehyde-activating	-	GFA	GFA
Tatro_011396-T1	1.57702	3.0015	21.3465	0.000135778	0.0025517	83873	extracellular	-	Glyco_hydro_28	Glyco_hydro_28
Tatro_011725-T1	1.57215	1.36314	10.4308	0.00388792	0.0256307	-	-	-	-	hypothetical_protein
Tatro_003487-T1	1.57192	7.971	17.3905	0.00040543	0.0056874	258690	d-arabinitol dehydrogenase	ARDH	adh_short_C2	adh_short_C2
Tatro_010798-T1	1.57016	1.25973	8.94597	0.00678328	0.0372765	288974	capsule polysaccharide biosynthesis protein	-	Caps_synth	-
Tatro_001936-T1	1.56021	6.04635	99.1094	1.45289e-09	9.33172e-07	133259	homoserine kinase	THR1	GHMP_kinases_C,GHMP_kinases_N	GHMP_kinases_N
Tatro_011577-T1	1.54962	3.09713	14.7297	0.000907912	0.0100158	-	-	-	-	hypothetical_protein
Tatro_008543-T1	1.54419	5.0419	16.5977	0.000512169	0.00660749	255242	ubie coq5	-	Methyltransf_31	Methyltransf_31
Tatro_001005-T1	1.53284	1.04008	9.50415	0.00548186	0.0326863	-	-	-	CorA	CorA
Tatro_004691-T1	1.51635	6.28385	71.2732	2.58842e-08	6.4653e-06	86646	norsolorinic acid reductase	-	Aldo_ket_red	Aldo_ket_red
Tatro_011160-T1	1.51283	3.04647	15.9069	0.000630611	0.00767934	81501	amino acid transporter	-	Aa_trans	Aa_trans
Tatro_010598-T1	1.50738	4.97412	11.4509	0.00269971	0.0200793	-	-	SPT4	Spt4	Spt4
Tatro_007190-T1	1.50582	0.727769	9.22792	0.00608767	0.0349555	-	-	-	-	hypothetical_protein
Tatro_006359-T1	1.50418	7.10063	14.498	0.00097694	0.0105458	302305	might be a transmembrane protein	-	MARVEL	hypothetical_protein
Tatro_000902-T1	1.50121	1.30083	12.7907	0.00170499	0.0149428	-	-	-	APH	hypothetical_protein
Tatro_004704-T1	1.50055	5.03443	25.5854	4.71127e-05	0.00113576	319878	mitochondrial precursor	-	Arginase	Arginase
Tatro_010216-T1	1.49736	9.93595	56.4714	1.75318e-07	2.35292e-05	297471	hypothetical protein	-	-	hypothetical_protein
Tatro_004693-T1	1.48385	3.84145	42.3389	1.59538e-06	0.000117588	319887	cytochrome p450	-	p450	p450
Tatro_008013-T1	1.47801	1.55259	7.83041	0.0105397	0.048951	211525	carbonyl reductase	-	adh_short	-
Tatro_006224-T1	1.47494	3.11677	24.6571	5.88797e-05	0.00134245	77659	acyl transferase	-	Transferase	Transferase
Tatro_007953-T1	1.47348	6.29284	10.1413	0.00432292	0.0276927	45374	major facilitator superfamily transporter	-	MFS_1	MFS_1
Tatro_007740-T1	1.47246	4.88895	22.7564	9.43592e-05	0.0019153	314651	ubiquitin carrier protein	-	-	hypothetical_protein
Tatro_003353-T1	1.47084	1.86373	24.0334	6.85768e-05	0.00150531	317345	hypothetical protein	-	-	hypothetical_protein
Tatro_002103-T1	1.4684	4.3014	25.3016	5.04111e-05	0.0011992	302863	alpha beta	-	Abhydrolase_1	Abhydrolase_1
Tatro_003704-T1	1.46776	4.07363	9.50534	0.0054794	0.0326863	301220	got1 family protein	GOT1	Got1	-
Tatro_002936-T1	1.4608	2.35526	9.51396	0.0054616	0.0326338	43714	alcohol dehydrogenase	-	ADH_N,ADH_zinc_N	ADH_N
Tatro_005783-T1	1.45723	1.69441	24.5012	6.1153e-05	0.00137817	259330	hypothetical protein	-	-	hypothetical_protein
Tatro_002540-T1	1.45157	1.08523	9.92539	0.00468215	0.0291969	53730	amidohydrolase family protein	-	Amidohydro_3	Amidohydro_3
Tatro_008093-T1	1.44803	1.57752	10.6332	0.0036126	0.0244428	90644	alcohol dehydrogenase	-	ADH_N,ADH_zinc_N	ADH_zinc_N
Tatro_007270-T1	1.44725	5.06617	33.584	8.19063e-06	0.000334871	159166	infection structure specific protein	-	-	hypothetical_protein
Tatro_002064-T1	1.44708	3.12156	13.9449	0.00116623	0.0117961	-	-	-	-	hypothetical_protein
Tatro_006459-T1	1.44486	7.10781	9.75572	0.00498764	0.0305832	302346	duf636 domain protein	-	GFA	GFA
Tatro_009352-T1	1.43696	6.87435	41.776	1.75971e-06	0.000120788	131910	valyl-trna synthetase	-	Anticodon_1,tRNA-synt_1	tRNA-synt_1
Tatro_001513-T1	1.43577	2.77998	28.452	2.43403e-05	0.000727137	-	-	-	Asp	Asp
Tatro_005610-T1	1.42239	2.02115	8.41041	0.00835984	0.042542	28723	hypothetical protein	-	-	hypothetical_protein
Tatro_004677-T1	1.42023	8.72048	70.2905	2.90988e-08	6.68437e-06	300716	hypothetical protein	-	-	hypothetical_protein
Tatro_008445-T1	1.41966	3.87887	24.3783	6.30145e-05	0.00141303	49322	gcn5-related n-acetyltransferase	-	Acetyltransf_1	Acetyltransf_1
Tatro_004730-T1	1.4098	5.80068	25.5456	4.7561e-05	0.0011435	137483	hypothetical protein	-	-	hypothetical_protein
Tatro_011071-T1	1.40972	1.72805	10.481	0.00381764	0.0253392	-	-	-	p450	p450
Tatro_008532-T1	1.40684	5.58415	12.066	0.00218043	0.0176794	297910	gcn5-related n-acetyltransferase	-	Acetyltransf_1	Acetyltransf_1
Tatro_008086-T1	1.40567	8.75277	71.9465	2.39065e-08	6.27159e-06	132795	hypothetical protein	-	-	hypothetical_protein
Tatro_011626-T1	1.40552	4.58824	12.0481	0.0021939	0.0177406	52098	polysaccharide lyase family 7 protein	-	Alginate_lyase2	Alginate_lyase2
Tatro_009048-T1	1.39663	10.7188	47.9463	6.28946e-07	5.83039e-05	154960	glycoside hydrolase family 16 protein	-	Glyco_hydro_16	Glyco_hydro_16
Tatro_011766-T1	1.39657	3.12921	13.423	0.00138226	0.0132509	167710	hypothetical protein	-	-	hypothetical_protein
Tatro_011239-T1	1.38193	3.99886	42.4772	1.55763e-06	0.000115754	142040	endothiapepsin precursor	-	Asp	Asp
Tatro_006262-T1	1.37602	9.18932	9.0139	0.00660798	0.0366986	259578	60s ribosomal protein l38	RPL38	Ribosomal_L38e	-
Tatro_005221-T1	1.36996	6.32353	11.471	0.00268068	0.0200051	148232	defender against cell death 1 protein	OST2	DAD	DAD
Tatro_006627-T1	1.36663	5.52366	13.5542	0.00132412	0.0128858	77441	glycosyltransferase family 4 protein	-	Glycos_transf_1	Glycos_transf_1
Tatro_000377-T1	1.34349	3.79935	26.1764	4.09771e-05	0.00103638	278815	tam domain	-	Methyltransf_23,Methyltransf_25,Methyltransf_31	Methyltransf_23
Tatro_000348-T1	1.34041	3.79447	12.2071	0.00207748	0.0172014	322636	cell wall protein	-	-	hypothetical_protein
Tatro_011946-T1	1.3388	5.77283	19.8203	0.000204315	0.00346642	45317	glycoside hydrolase family 18 protein	CHT2	CBM_1,CBM_19,Flocculin_t3,Glyco_hydro_18	Glyco_hydro_18
Tatro_001694-T1	1.33865	4.58167	11.9112	0.00229989	0.0181919	82044	monosaccharide-p-dolichol utilization protein	-	PQ-loop	PQ-loop
Tatro_011517-T1	1.33437	3.99575	37.836	3.58744e-06	0.000189755	157600	integral membrane mpv17 pmp22 family	-	Mpv17_PMP22	Mpv17_PMP22
Tatro_004412-T1	1.33155	1.74911	15.1032	0.00080763	0.00923945	224623	hypothetical protein	-	-	hypothetical_protein
Tatro_008841-T1	1.32578	1.85356	8.31414	0.00868417	0.0434064	316211	hypothetical protein	-	-	hypothetical_protein
Tatro_001263-T1	1.31824	4.13925	11.5879	0.00257324	0.0195427	35866	allantoate transport protein	-	MFS_1	MFS_1
Tatro_011887-T1	1.3181	4.03056	27.3322	3.13519e-05	0.000834073	282317	acyl-thioesterase 2	-	NPP1	hypothetical_protein
Tatro_009045-T1	1.30303	1.94775	11.4806	0.00267172	0.0199853	281947	hypothetical protein	-	-	hypothetical_protein
Tatro_008395-T1	1.29829	3.86999	43.045	1.41255e-06	0.000109497	129373	monooxygenase fad-binding protein	-	FAD_binding_3	FAD_binding_3
Tatro_010786-T1	1.295	1.04241	9.21271	0.00612311	0.0350694	303674	hypothetical protein	-	Fungal_trans_2	Fungal_trans_2
Tatro_005998-T1	1.29147	3.69825	13.1309	0.00152215	0.0140198	321815	c6 finger domain	-	-	hypothetical_protein
Tatro_002038-T1	1.28966	10.2838	7.74858	0.0108951	0.0499839	302896	60s acidic ribosomal protein p1	-	Ribosomal_60s	-
Tatro_009580-T1	1.28939	3.995	18.6483	0.000282766	0.00433897	299764	gnat family	-	Acetyltransf_1,Acetyltransf_10,Acetyltransf_7	Acetyltransf_7
Tatro_008724-T1	1.28611	9.97266	8.06431	0.00959275	0.0463753	298207	60s ribosomal protein l43	RPL43	Ribosomal_L37ae	-
Tatro_010918-T1	1.28164	5.55952	20.9732	0.000149834	0.00274088	282448	peptidase family t4 protein	-	FAR1,Peptidase_S58	Peptidase_S58
Tatro_010390-T1	1.28157	2.82422	36.9633	4.22831e-06	0.000209838	-	-	-	FMN_red	FMN_red
Tatro_006249-T1	1.28063	6.30466	47.1575	7.13541e-07	6.35263e-05	77642	twin-arginine translocation pathway signal	-	Ferritin_2	Ferritin_2
Tatro_001688-T1	1.27939	6.03343	12.6606	0.00178115	0.0154436	260442	dna repair protein	-	Ost5	Ost5
Tatro_007107-T1	1.27572	4.84025	16.8568	0.000474242	0.00628965	256833	cdc25 family phosphatase ibp1	ibp1	Rhodanese	Rhodanese
Tatro_011849-T1	1.27399	2.4763	16.4022	0.000542998	0.00691592	184941	hypothetical protein	-	AhpC-TSA,AhpC-TSA_2	hypothetical_protein
Tatro_001925-T1	1.27295	4.4812	13.2705	0.00145346	0.013714	48100	zn-dependent hydrolases of the beta-lactamase	-	Lactamase_B_2	Lactamase_B_2
Tatro_000881-T1	1.27207	4.24028	20.7177	0.000160368	0.00287831	319193	abc transporter	-	ABC_membrane,ABC_tran	ABC_tran
Tatro_007749-T1	1.27027	4.01133	18.5926	0.000287239	0.00440009	224184	hypothetical protein	-	-	hypothetical_protein
Tatro_007304-T1	1.26014	7.06601	27.1092	3.29969e-05	0.00086982	139683	hypothetical protein	-	Protoglobin	Protoglobin
Tatro_007791-T1	1.25928	7.35306	11.6391	0.00252768	0.0193273	297210	pyridoxine biosynthesis protein pdx1	SNZ1	SOR_SNZ	SOR_SNZ
Tatro_006144-T1	1.25728	10.7348	8.13331	0.00933169	0.0454554	302177	nucleoside diphosphate kinase	ndk1	NDK	-
Tatro_002262-T1	1.25715	3.61064	15.6521	0.000681642	0.00812215	290132	glycerate dehydrogenase	-	2-Hacid_dh,2-Hacid_dh_C	2-Hacid_dh_C
Tatro_005278-T1	1.25304	4.31644	10.0123	0.00453372	0.0285485	30408	dpy-30 domain-containing protein	SDC1	Dpy-30	Dpy-30
Tatro_009428-T1	1.2495	1.49096	12.3465	0.00198099	0.0166633	80032	protein	-	RTA1	hypothetical_protein
Tatro_001370-T1	1.24487	4.38467	13.0788	0.00154868	0.0141093	300095	amino-acid permease inda1	-	AA_permease	AA_permease
Tatro_008475-T1	1.24407	2.22818	10.9879	0.00318047	0.0225721	281185	2-oxoglutarate-dependent ethylene succinate-forming enzyme	-	2OG-FeII_Oxy,DIOX_N	2OG-FeII_Oxy
Tatro_002499-T1	1.24397	9.81585	9.19093	0.00617428	0.0352502	-	-	RPS19A	Ribosomal_S19e	-
Tatro_003433-T1	1.24207	2.09717	8.82961	0.00709559	0.038351	153516	cyclopropane-fatty-acyl-phospholipid synthase	-	CMAS	-
Tatro_011610-T1	1.24163	4.45854	7.84596	0.0104736	0.0488225	255934	duf788 domain-containing protein	-	DUF788	-
Tatro_010255-T1	1.24115	6.51814	21.1779	0.000141941	0.00263705	254812	translocation protein sec72	-	TPR_2,TPR_8	TPR_2
Tatro_000429-T1	1.23965	3.21573	20.6223	0.000164507	0.00291191	287810	set domain-containing protein 5	-	SET	hypothetical_protein
Tatro_009915-T1	1.23959	4.59257	39.4966	2.64182e-06	0.000159431	128024	nucleotide exchange factor sil1	-	SIL1	hypothetical_protein
Tatro_001075-T1	1.23671	4.51067	7.90199	0.0102393	0.0482296	37284	thioesterase superfamily protein	-	4HBT	-
Tatro_001858-T1	1.23546	1.5731	13.1284	0.0015234	0.0140198	-	-	-	-	hypothetical_protein
Tatro_003050-T1	1.23538	5.13456	16.8656	0.000472997	0.00628965	299195	glycan biosynthesis protein	-	PIG-L	PIG-L
Tatro_002161-T1	1.23361	3.37305	26.1708	4.1031e-05	0.00103638	-	-	-	DUF2456	DUF2456
Tatro_008596-T1	1.23168	0.726857	8.4049	0.00837803	0.0425864	31590	rta1 domain protein	-	RTA1	RTA1
Tatro_003097-T1	1.2308	9.91271	8.82544	0.00710707	0.0383594	256508	40s ribosomal protein s16	RPS16	Ribosomal_S9	-
Tatro_000520-T1	1.22958	8.33178	13.0273	0.00157544	0.0142519	159353	translocon protein sec61beta	SBH1	Sec61_beta	Sec61_beta
Tatro_004177-T1	1.22143	4.60832	29.2823	2.02521e-05	0.000626238	300933	mfs monocarboxylate transporter	-	MFS_1	MFS_1
Tatro_008007-T1	1.21778	1.88152	14.398	0.00100851	0.0107852	314437	gnat family	-	Acetyltransf_1,Acetyltransf_10	Acetyltransf_10
Tatro_000016-T1	1.21661	5.09056	21.4926	0.000130677	0.00248243	-	-	-	Oxidored_FMN	Oxidored_FMN
Tatro_000259-T1	1.21045	6.43324	10.2567	0.00414333	0.0268228	252624	lsm domain-containing protein	-	LSM	-
Tatro_006932-T1	1.21025	4.19892	14.9623	0.000843966	0.00949805	152499	deoxyribose-phosphate aldolase 2	-	Methyltrn_RNA_3	Methyltrn_RNA_3
Tatro_008970-T1	1.20635	5.95175	8.64541	0.007623	0.0399919	46825	hypothetical protein	-	-	-
Tatro_004055-T1	1.20378	3.43233	16.9848	0.000456644	0.00615614	320365	hypothetical protein	-	-	hypothetical_protein
Tatro_010704-T1	1.20323	5.32934	11.0763	0.00308178	0.0221869	297037	trafficking pga2	-	PGA2	PGA2
Tatro_009351-T1	1.20062	8.72871	36.07	5.01619e-06	0.000237398	80087	hypothetical protein	-	-	hypothetical_protein
Tatro_011931-T1	1.19603	4.11988	18.458	0.000298374	0.00455514	291101	mfs monocarboxylate transporter	-	MFS_1	MFS_1
Tatro_006970-T1	1.19442	6.77895	10.351	0.00400276	0.0261957	307844	mitochondrial import tom5 subunit	-	Tom5	Tom5
Tatro_007381-T1	1.18418	10.3697	7.84828	0.0104638	0.0488021	297445	40s ribosomal protein s23	rps23	Ribosom_S12_S23	-
Tatro_008688-T1	1.18088	5.44949	27.4175	3.07467e-05	0.000820856	47762	uaa transporter	HUT1	UAA	UAA
Tatro_002503-T1	1.17831	4.29371	12.1946	0.00208639	0.0172434	83581	integral membrane	-	-	hypothetical_protein
Tatro_010693-T1	1.17701	6.61859	46.0356	8.56033e-07	7.12726e-05	297025	nadp-specific glutamate dehydrogenase	GDH3	ELFV_dehydrog,ELFV_dehydrog_N	ELFV_dehydrog
Tatro_004187-T1	1.17639	3.64288	8.51451	0.00802414	0.0413839	149578	exosome-associated family protein	-	Sas10_Utp3	-
Tatro_007401-T1	1.17431	5.21086	15.9627	0.000620015	0.00761079	82946	duf786 family protein	-	Rab5ip	EMC6
Tatro_005849-T1	1.17308	8.23874	28.1405	2.61009e-05	0.000749349	31624	ec86 protein	-	-	hypothetical_protein
Tatro_000483-T1	1.17259	4.42211	28.1152	2.62495e-05	0.000749349	89198	hypothetical protein	-	-	hypothetical_protein
Tatro_006464-T1	1.17152	9.28262	35.8181	5.26638e-06	0.000246642	146895	hexose transporter-like protein	HXT5	Sugar_tr	Sugar_tr
Tatro_001997-T1	1.16838	6.28667	32.2236	1.08168e-05	0.00040038	48567	alcohol dehydrogenase	-	ADH_N,ADH_zinc_N	ADH_zinc_N
Tatro_006326-T1	1.16237	2.25968	9.48765	0.00551611	0.0328048	134540	c6 zinc finger domain protein	-	Fungal_trans_2	-
Tatro_010419-T1	1.16222	3.29359	22.5064	0.000100558	0.00201835	50326	succinyl- :3-ketoacid-coenzyme a transferase	-	CoA_trans	CoA_trans
Tatro_007776-T1	1.159	3.22905	22.7821	9.37449e-05	0.00190714	211948	interferon-induced gtp-binding protein mx	-	Dynamin_M,Dynamin_N	Dynamin_N
Tatro_002302-T1	1.15371	6.39772	9.06085	0.00648977	0.0364023	129922	microsomal signal peptidase 12kda subunit	-	SPC12	-
Tatro_011437-T1	1.15177	2.9455	18.344	0.000308169	0.00465723	210433	transcriptional	-	FMN_bind_2	FMN_bind_2
Tatro_011211-T1	1.14998	8.70809	40.9052	2.05151e-06	0.000132714	167856	serine-threonine rich	-	-	Cu_bind_like
Tatro_001989-T1	1.14988	4.2642	8.74627	0.00732903	0.0390783	91815	hypothetical protein	-	-	hypothetical_protein
Tatro_010003-T1	1.14859	3.45774	13.195	0.00149015	0.0138424	183615	sulfate transporter	-	MFS_MOT1	MFS_MOT1
Tatro_005942-T1	1.14632	4.2436	20.9698	0.000149968	0.00274088	302071	acyl-coenzyme a thioesterase 13	-	4HBT	4HBT
Tatro_006466-T1	1.14556	3.43614	24.5929	5.98043e-05	0.00135798	77530	aldo-keto reductase	-	Aldo_ket_red	Aldo_ket_red
Tatro_001304-T1	1.1455	5.33194	8.53492	0.00796008	0.0411599	257860	50s ribosomal protein l33	-	Ribosomal_L33	-
Tatro_005219-T1	1.14108	2.27288	11.0678	0.00309112	0.0222185	29791	rna cap guanine-n2 methyltransferase	tgs1	Methyltransf_15	Methyltransf_15
Tatro_006437-T1	1.13984	5.66324	17.4804	0.000394957	0.00556654	299151	mitochondrial phosphate carrier protein	MIR1	Mito_carr	Mito_carr
Tatro_011668-T1	1.13892	3.26208	16.9759	0.000457847	0.00616311	238530	quinic acid utilization activator	-	Fungal_trans,Zn_clus	Zn_clus
Tatro_005279-T1	1.13708	10.0049	8.10005	0.00945652	0.0458894	301694	40s ribosomal protein s13	RPS13	Ribosomal_S13_N,Ribosomal_S15	-
Tatro_001184-T1	1.13545	2.66118	11.0717	0.00308684	0.0222055	223166	glutathione s-transferase	-	GST_C_3,GST_N_3	GST_N_3
Tatro_000882-T1	1.13374	5.14473	26.0582	4.21299e-05	0.0010465	300255	hypothetical protein	-	-	hypothetical_protein
Tatro_008811-T1	1.13155	4.70955	8.66604	0.00756183	0.0398103	47543	mitochondrial ribosomal protein l44	MRPL44	MRP_L53	-
Tatro_001937-T1	1.13137	3.04338	18.3771	0.000305288	0.00463819	91768	amidohydrolase family protein	-	Amidohydro_1	Amidohydro_1
Tatro_010165-T1	1.131	1.73466	7.88323	0.0103171	0.0484192	183670	set domain protein	-	SET	SET
Tatro_002913-T1	1.12789	4.58284	14.1457	0.00109321	0.0113251	307550	gcn5-related n-acetyltransferase	-	Acetyltransf_1	Acetyltransf_1
Tatro_008671-T1	1.12548	4.30623	15.4336	0.000729001	0.00858007	155450	type 2a phosphatase activator tip41	TIP41	TIP41	TIP41
Tatro_002756-T1	1.12333	3.70203	34.9486	6.24071e-06	0.000280582	134218	adenosine deaminase	AAH1	A_deaminase	A_deaminase
Tatro_000765-T1	1.12045	4.98311	16.8998	0.000468243	0.00628424	300187	acyl- n-acyltransferase	-	Acetyltransf_1	Acetyltransf_1
Tatro_007888-T1	1.11906	3.01909	13.2835	0.00144724	0.0136697	289117	short-chain dehydrogenase reductase	-	adh_short_C2	adh_short_C2
Tatro_003797-T1	1.11862	3.70441	17.0421	0.000448995	0.00608036	35173	transcription factor s-ii	RPA12	RNA_POL_M_15KD,TFIIS_C	TFIIS_C
Tatro_007032-T1	1.11696	7.64053	15.0562	0.000819552	0.00931658	139876	protein transporter sec61 subunit gamma	-	SecE	SecE
Tatro_003049-T1	1.11556	6.21847	13.071	0.0015527	0.0141093	299196	glycosyl	-	Gly_transf_sug	Gly_transf_sug
Tatro_000929-T1	1.11266	6.45702	37.296	3.97031e-06	0.000201701	257612	leucine rich repeat protein	-	LRR_6	LRR_6
Tatro_011735-T1	1.1104	6.23381	17.4214	0.000401805	0.00564536	129673	signal peptidase complex	-	SPC25	SPC25
Tatro_000539-T1	1.10768	9.74669	9.18076	0.00619832	0.0353202	302500	60s ribosomal protein l31	RPL31B	Ribosomal_L31e	-
Tatro_003766-T1	1.10327	3.6847	11.614	0.00254985	0.0194143	310861	hypothetical protein	-	-	hypothetical_protein
Tatro_001126-T1	1.10293	5.08146	22.2408	0.000107635	0.00211784	300407	methyltransferase domain-containing protein	-	Methyltransf_25	hypothetical_protein
Tatro_002559-T1	1.10276	10.2074	8.79369	0.00719519	0.0386725	298082	60s ribosomal protein l34	-	Ribosomal_L34e	-
Tatro_010503-T1	1.10046	6.09658	16.7434	0.000490442	0.00642865	297623	mapeg family protein	-	MAPEG	MAPEG
Tatro_006843-T1	1.09994	4.19313	24.5542	6.03703e-05	0.00136738	41228	synaptobrevin	-	Use1	hypothetical_protein
Tatro_005266-T1	1.09968	5.1872	12.8354	0.00167964	0.0148654	135688	fumarylacetoacetate hydrolase	-	FAA_hydrolase	FAA_hydrolase
Tatro_007421-T1	1.09915	4.73365	11.9986	0.00223158	0.0179004	51260	alternative oxidase	AOX2	AOX	AOX
Tatro_004144-T1	1.09595	10.2488	8.18987	0.0091236	0.0447569	258285	60s ribosomal protein l21	RPL21A	Ribosomal_L21e	-
Tatro_002481-T1	1.09555	3.76766	8.82138	0.00711827	0.0383968	93659	g protein-coupled receptor	-	ABA_GPCR,GPHR_N	-
Tatro_007885-T1	1.0955	7.57363	9.1033	0.0063849	0.0361543	303925	alpha- glucosyltransferase alg-10	-	QCR10	-
Tatro_004832-T1	1.09459	7.92621	11.8946	0.00231309	0.018245	148711	snrnp and snornp protein	SNU13	Ribosomal_L7Ae	Ribosomal_L7Ae
Tatro_002603-T1	1.08801	4.07701	11.6748	0.00249642	0.0192026	290327	low affinity iron	-	Iron_permease	Iron_permease
Tatro_008266-T1	1.08657	4.27099	8.54224	0.00793722	0.041089	49564	peptidyl-prolyl cis-trans isomerase e	-	RRM_1	-
Tatro_011928-T1	1.08563	6.02438	11.5178	0.00263712	0.019807	45033	mitochondrial 37s ribosomal protein mrp2	MRP2	Ribosomal_S14	Ribosomal_S14
Tatro_008820-T1	1.08269	7.0455	17.632	0.000377963	0.00541186	298282	coatomer zeta subunit	RET3	Clat_adaptor_s	Clat_adaptor_s
Tatro_011872-T1	1.08196	6.16493	10.2049	0.00422291	0.0271619	216890	glycoside hydrolase family 75 protein	-	Glyco_hydro_75	Glyco_hydro_75
Tatro_009989-T1	1.0807	6.23903	33.2881	8.69619e-06	0.000347538	300014	endo alpha- polygalactosaminidase precusor	-	Glyco_hydro_114	Glyco_hydro_114
Tatro_000972-T1	1.07928	2.72384	9.21388	0.0061204	0.0350694	-	-	MDM35	UPF0203	-
Tatro_010101-T1	1.07871	5.47262	8.90357	0.00689529	0.0376228	-	-	-	Pkinase	Pkinase
Tatro_008498-T1	1.07722	4.71093	9.11084	0.00636646	0.0360953	49434	nucleolar protein nop52 variant	-	Nop52	-
Tatro_008362-T1	1.07704	3.08301	9.32872	0.00585843	0.0341406	160355	hypothetical protein	-	-	-
Tatro_001854-T1	1.07008	9.69416	8.92659	0.00683422	0.0373804	260329	60s ribosomal protein l22	rpl22	Ribosomal_L22e	-
Tatro_000688-T1	1.06916	3.73033	9.36191	0.00578505	0.0338887	78949	protein	-	Rsa3	-
Tatro_008603-T1	1.06864	2.06271	8.42026	0.0083274	0.0424695	-	-	-	Cupin_2	Cupin_2
Tatro_005924-T1	1.06426	9.80173	21.715	0.00012331	0.00235415	-	-	-	-	hypothetical_protein
Tatro_009802-T1	1.06132	2.91431	8.98173	0.00669038	0.0369672	-	-	-	-	hypothetical_protein
Tatro_005063-T1	1.06124	10.4756	8.98276	0.00668773	0.0369672	258888	60s ribosomal protein l27	RPL27B	Ribosomal_L27e	-
Tatro_000821-T1	1.06104	7.19408	18.8874	0.00026441	0.0041923	300221	hypoxanthine guanine phosphoribosyltransferase	HPT1	Pribosyltran	Pribosyltran
Tatro_002429-T1	1.05995	6.2264	8.61053	0.00772765	0.0403525	298032	nadh:ubiquinone oxidoreductase subunit	-	NDUF_B4	-
Tatro_008270-T1	1.05934	10.606	9.03883	0.00654492	0.0365225	297753	40s ribosomal protein s10b	-	S10_plectin	-
Tatro_011974-T1	1.05744	6.09918	12.8078	0.00169522	0.0149153	90317	nucleoside-diphosphate-sugar epimerase	-	Epimerase,NAD_binding_10,NmrA	Epimerase
Tatro_003048-T1	1.05435	5.69781	31.0412	1.38574e-05	0.000473786	132601	glycosyltransferase family 32 protein	-	Gly_transf_sug	Gly_transf_sug
Tatro_008481-T1	1.05364	6.49178	19.3455	0.000232778	0.00384768	297883	microsomal signal peptidase 18 kda subunit	SEC11	Peptidase_S24	Peptidase_S24
Tatro_010520-T1	1.05164	10.2302	9.34641	0.00581919	0.0340001	297635	60s ribosomal protein l12	-	Ribosomal_L11,Ribosomal_L11_N	-
Tatro_000172-T1	1.05112	10.2469	8.87286	0.00697767	0.0379342	302714	40s ribosomal protein s11	RPS11B	Ribosomal_S17,Ribosomal_S17_N	-
Tatro_004681-T1	1.04944	5.07341	15.2714	0.000766495	0.00892788	300714	protein	-	adh_short	adh_short
Tatro_006084-T1	1.04838	6.9351	18.1035	0.000330023	0.00488221	29837	glycoside hydrolase family 16 protein	-	Glyco_hydro_16	hypothetical_protein
Tatro_003437-T1	1.04511	4.25751	17.1731	0.000432044	0.00593513	195069	aminotransferase	YEY2	Aminotran_1_2	Aminotran_1_2
Tatro_009937-T1	1.04394	6.03017	12.624	0.00180324	0.0155612	299992	glycine cleavage system t protein	GCV1	GCV_T,GCV_T_C	GCV_T
Tatro_006092-T1	1.04236	8.73509	14.2478	0.00105802	0.0110966	287170	related to a-agglutinin core protein aga1	-	-	hypothetical_protein
Tatro_001599-T1	1.0414	3.57153	19.3873	0.000230104	0.00381551	37481	kinetochore protein	-	FTA4	FTA4
Tatro_001185-T1	1.03909	9.599	19.08	0.000250571	0.0040205	300451	heme peroxidase	-	peroxidase	peroxidase
Tatro_007822-T1	1.03595	6.39865	31.0139	1.39378e-05	0.000474729	141763	mannose-1-phosphate guanylyltransferase	-	NTP_transferase	NTP_transferase
Tatro_005697-T1	1.03369	2.09957	9.61922	0.0052494	0.0316542	-	-	-	2OG-FeII_Oxy_3	2OG-FeII_Oxy_3
Tatro_004199-T1	1.03243	4.5775	8.73159	0.00737103	0.0391668	137104	replication regulator	cms1	CMS1	-
Tatro_005153-T1	1.0323	4.5302	8.97156	0.00671664	0.0370528	135826	f-box and domain-containing protein	-	Cupin_8,F-box,F-box-like	-
Tatro_000508-T1	1.03138	2.63121	18.0487	0.000335233	0.00494978	41700	acyl- n-acyltransferase	-	Acetyltransf_3	Acetyltransf_3
Tatro_000686-T1	1.03105	4.2595	18.8463	0.000267465	0.00420462	78947	n -adenine-specific dna methyltransferase	EFM5	N6-adenineMlase	N6-adenineMlase
Tatro_010571-T1	1.03035	4.433	8.18134	0.00915466	0.0448603	314149	d-isomer specific 2-hydroxyacid dehydrogenase	-	2-Hacid_dh,2-Hacid_dh_C	2-Hacid_dh_C
Tatro_011579-T1	1.0295	7.07906	41.9681	1.70163e-06	0.00011954	316521	alpha- -mannosyltransferase cmt1	-	CAP59_mtransfer	CAP59_mtransfer
Tatro_003664-T1	1.02937	5.49142	10.999	0.0031679	0.0225365	148985	diphthine synthase	DPH5	TP_methylase	TP_methylase
Tatro_001542-T1	1.02666	2.11455	13.324	0.00142803	0.0135266	-	-	-	-	hypothetical_protein
Tatro_007818-T1	1.02442	3.34125	11.9395	0.00227746	0.0181198	303984	hypothetical protein	-	SLX9	SLX9
Tatro_000446-T1	1.02368	3.14068	16.5862	0.000513931	0.00661126	41962	bicyclomycin resistance	-	MFS_1	MFS_1
Tatro_010377-T1	1.0235	4.76356	16.2877	0.000561996	0.00710755	50385	hypothetical protein	-	-	hypothetical_protein
Tatro_006567-T1	1.0203	3.94301	8.8493	0.00704165	0.0382237	126865	hypothetical protein	-	Alb1	-
Tatro_008464-T1	1.01948	5.11276	28.1594	2.59898e-05	0.000749038	297871	hd domain-containing protein	-	Clr5,HD	HD
Tatro_008126-T1	1.01765	5.5959	10.112	0.00436977	0.0278334	-	-	-	-	-
Tatro_003286-T1	1.01679	5.97297	16.0452	0.000604693	0.00749124	89790	short-chain dehydrogenase reductase family	-	adh_short	adh_short
Tatro_002443-T1	1.0148	2.46909	12.2076	0.00207714	0.0172014	93625	hemerythrin hhe cation binding domain-containing protein	-	Hemerythrin	Hemerythrin
Tatro_011215-T1	1.0124	5.16082	14.6713	0.000924789	0.0101041	81469	hypothetical protein	-	-	hypothetical_protein
Tatro_009436-T1	1.01222	4.73817	11.4926	0.00266048	0.0199345	264755	glutamyl-trna amidotransferase subunit a	-	Amidase	Amidase
Tatro_006347-T1	1.01171	4.01233	9.47833	0.00553557	0.032877	77588	lcl2_nech7 ame: full=long chronological lifespan protein 2 flags: precursor	LCL2	-	-
Tatro_007021-T1	1.01124	3.24987	19.8296	0.000203796	0.00346642	40604	rna 3 -terminal phosphate cyclase	-	RTC,RTC_insert	RTC
Tatro_002582-T1	1.0103	8.35342	34.149	7.31241e-06	0.000311626	145570	uricase	-	Uricase	Uricase
Tatro_009477-T1	1.00957	2.36389	9.48166	0.0055286	0.0328574	-	-	-	4HBT_2	-
Tatro_001751-T1	1.00904	4.44081	10.5278	0.00375328	0.0250739	133181	wd repeat-containing protein	-	WD40	WD40
Tatro_005868-T1	1.00813	6.64645	58.9094	1.24883e-07	1.80772e-05	204500	alpha-ketoglutarate dependent xanthine dioxygenase	-	TauD	TauD
Tatro_000698-T1	1.00632	6.18328	18.4265	0.000301045	0.00458814	150066	signal recognition particle 14kd protein	-	SRP14	SRP14
Tatro_011708-T1	1.00534	5.94164	22.1565	0.000109994	0.00215483	216621	glycosyltransferase family 31 protein	-	Fringe	hypothetical_protein
Tatro_000974-T1	1.00451	5.81199	32.1105	1.10734e-05	0.000405812	79147	n-acetylglucosaminyl transferase component	gpi1	Gpi1,UPF0203	Gpi1
Tatro_005852-T1	1.00396	6.51882	26.0019	4.26918e-05	0.00105463	259357	hypothetical protein	-	-	hypothetical_protein
Tatro_002855-T1	1.00321	5.59817	11.5153	0.00263939	0.019807	296915	ribosomal protein s19	RSM19	Ribosomal_S19	Ribosomal_S19
Tatro_010699-T1	1.00181	4.79528	7.93619	0.0100992	0.0478461	303596	heat shock factor binding protein 1	-	HSBP1	-
Tatro_010796-T1	1.00139	6.12874	16.5814	0.000514669	0.00661129	297095	glycoside hydrolase family 45 protein	-	CBM_1,DPBB_1	CBM_1
Tatro_009693-T1	1.00076	10.0475	10.9375	0.00323827	0.0227845	257160	60s ribosomal protein l44	RPL44	Ribosomal_L44	Ribosomal_L44
Tatro_003363-T1	0.99654	4.33363	27.7383	2.8582e-05	0.000789801	299027	hypothetical protein	-	-	hypothetical_protein
Tatro_010043-T1	0.995743	4.60516	23.7415	7.37039e-05	0.00159314	138765	galactose-proton symport	-	SET	hypothetical_protein
Tatro_005292-T1	0.99543	4.61762	8.5501	0.0079128	0.0410649	135662	small nuclear ribonucleoprotein lsm2	LSM2	LSM	-
Tatro_002792-T1	0.994298	4.3349	19.9373	0.000197902	0.00338315	288710	flotillin domain-containing protein	-	Band_7	Band_7
Tatro_003060-T1	0.993048	4.72124	9.44121	0.0056138	0.0331491	44016	endoribonuclease l-psp	-	Ribonuc_L-PSP	Ribonuc_L-PSP
Tatro_002662-T1	0.990753	7.97103	13.778	0.00123099	0.0122175	298139	phosphate transporter	PHO88	Pho88	Pho88
Tatro_011737-T1	0.988231	4.2511	12.0336	0.00220481	0.0177649	83183	rna polymerase iii subunit rpc25	rpc25	RNA_pol_Rbc25,SHS2_Rpb7-N	RNA_pol_Rbc25
Tatro_004839-T1	0.988053	2.69682	14.6863	0.000920412	0.0100882	311163	hypothetical protein	-	-	hypothetical_protein
Tatro_009078-T1	0.987344	7.18609	10.4567	0.00385154	0.025476	298458	hypothetical protein	-	-	hypothetical_protein
Tatro_005336-T1	0.986832	4.37707	8.01246	0.00979424	0.046881	321282	calcium transporter	-	VIT1	-
Tatro_000542-T1	0.986256	3.21483	9.75872	0.00498205	0.0305792	252132	anaphase-promoting complex subunit 11	APC11	zf-ANAPC11	-
Tatro_004065-T1	0.985093	4.90954	11.726	0.00245228	0.0189613	301006	thioredoxin-like protein	-	GST_N_3	GST_N_3
Tatro_001821-T1	0.9787	2.97176	10.2712	0.00412137	0.0267894	296716	haloacid type ii	-	HAD_2,Hydrolase	HAD_2
Tatro_000666-T1	0.977022	3.78749	18.2039	0.000320702	0.00481428	309045	solute carrier family 25 member 45	-	Mito_carr	Mito_carr
Tatro_012012-T1	0.973923	8.87695	11.8383	0.00235859	0.0184641	-	-	-	Ribosomal_L40e,ubiquitin,zf-RRN7	zf-RRN7
Tatro_001816-T1	0.968544	7.45708	13.8457	0.00120423	0.0120584	303026	gdp-mannose transporter	VRG4	EamA,UAA	UAA
Tatro_001960-T1	0.968182	3.37517	23.0764	8.70263e-05	0.00180725	48478	duf1715 domain-containing protein	-	Yae1_N	Yae1_N
Tatro_011717-T1	0.964696	7.55931	9.46957	0.00555391	0.0329207	-	-	-	-	-
Tatro_004186-T1	0.964518	5.88752	9.05258	0.00651043	0.0364249	300926	chch domain protein	-	DUF2076	-
Tatro_008761-T1	0.962323	9.31688	10.3436	0.00401361	0.0262475	298228	40s ribosomal protein s22	RPS22	Ribosomal_S8	Ribosomal_S8
Tatro_008139-T1	0.96106	3.34798	17.1234	0.000438389	0.00599012	143531	duf28 domain-containing protein	-	Transcrip_reg	Transcrip_reg
Tatro_001317-T1	0.959071	5.50794	61.7864	8.47969e-08	1.49509e-05	223428	hexokinase-1	NAG5	Hexokinase_1,Hexokinase_2	Hexokinase_2
Tatro_001080-T1	0.95793	7.26246	27.6235	2.93368e-05	0.000800513	37369	acyl- n-acyltransferase	-	Acetyltransf_1,FR47	hypothetical_protein
Tatro_008262-T1	0.953952	5.37851	20.5042	0.000169796	0.00298204	297746	sad1 interacting factor 1	-	GET2	GET2
Tatro_000930-T1	0.950741	4.40488	25.6802	4.60648e-05	0.00111436	244671	histone acetyltransferase sas2	SAS2	MOZ_SAS	MOZ_SAS
Tatro_004703-T1	0.950579	4.93122	16.0134	0.000610543	0.00753087	224178	amino acid	-	AA_permease_2	AA_permease_2
Tatro_007531-T1	0.949253	7.20873	11.9377	0.00227891	0.0181198	144632	endosomal protein p24b	EMP24	EMP24_GP25L	EMP24_GP25L
Tatro_011281-T1	0.948903	4.34507	14.9149	0.000856584	0.00960399	45585	chitinase chi18- partial	-	Glyco_hydro_18	Glyco_hydro_18
Tatro_007930-T1	0.947254	6.68188	16.7073	0.000495735	0.00646037	90499	mfs efflux	-	MFS_1	MFS_1
Tatro_006782-T1	0.947246	3.2118	10.272	0.00412028	0.0267894	291946	glycosyltransferase family 71 protein	-	Mannosyl_trans3	Mannosyl_trans3
Tatro_006053-T1	0.947231	3.62624	11.6813	0.00249079	0.0191756	31521	gcn5-related n-acetyltransferase	-	Acetyltransf_3	Acetyltransf_3
Tatro_004398-T1	0.946054	5.05042	23.6708	7.50081e-05	0.00161357	285453	c6 zinc finger domain containing protein	-	Fungal_trans,Zn_clus	Fungal_trans
Tatro_004814-T1	0.945549	10.4355	8.77086	0.00725928	0.0389008	301380	60s ribosomal protein l18	-	Ribosomal_L18	-
Tatro_000964-T1	0.943996	9.72368	13.4169	0.00138506	0.0132635	150394	40s ribosomal protein s20	RPS20	Ribosomal_S10	Ribosomal_S10
Tatro_004216-T1	0.942392	6.94077	7.79645	0.0106856	0.0493501	177132	short chain dehydrogenase	-	adh_short	adh_short
Tatro_004617-T1	0.941198	5.77988	28.5217	2.39646e-05	0.0007207	-	-	-	-	hypothetical_protein
Tatro_003598-T1	0.940594	7.47745	13.2269	0.00147454	0.0138093	301281	phosphatidylglycerol phosphatidylinositol transfer protein	NPC2	E1_DerP2_DerF2	E1_DerP2_DerF2
Tatro_004692-T1	0.93947	4.72602	29.2204	2.05294e-05	0.000630036	-	-	-	AMP-binding,NAD_binding_4,PP-binding	NAD_binding_4
Tatro_006746-T1	0.937154	2.87405	9.24207	0.00605492	0.0348565	80336	monooxygenase	-	FAD_binding_3	FAD_binding_3
Tatro_008181-T1	0.937147	3.33465	12.2906	0.00201909	0.016882	213515	hit zinc finger	BCD1	zf-HIT	zf-HIT
Tatro_008223-T1	0.936914	5.21446	13.2114	0.00148213	0.0138212	49542	uba domain-containing protein ucp14	-	CUE,DUF1751,Rhomboid	DUF1751
Tatro_003640-T1	0.933064	4.27433	7.77456	0.0107808	0.0496196	301255	hypothetical protein	-	-	hypothetical_protein
Tatro_005851-T1	0.932204	4.45579	19.8257	0.000204012	0.00346642	321699	upf0052 domain protein	-	UPF0052	CofD
Tatro_001449-T1	0.931298	3.97501	14.8725	0.000868055	0.0097084	319673	secreted protein	-	-	hypothetical_protein
Tatro_001250-T1	0.928797	2.62463	10.194	0.00423981	0.0272122	-	-	-	Myb_DNA-bind_6	hypothetical_protein
Tatro_002775-T1	0.921985	4.805	11.5699	0.00258943	0.0195903	210609	mfs transporter	-	MFS_1	MFS_1
Tatro_007755-T1	0.91556	5.11372	12.9137	0.00163622	0.0146396	297237	phosphatidylethanolamine-binding protein	-	PBP	PBP
Tatro_005545-T1	0.91385	2.94858	8.93565	0.00681035	0.0373179	178778	peptidoglycan-binding lysin domain	-	LysM,UBA_4	LysM
Tatro_005035-T1	0.912614	8.17533	30.5493	1.53881e-05	0.000506848	301540	extracellular serine-rich protein	-	-	hypothetical_protein
Tatro_008440-T1	0.91222	6.02484	54.677	2.26613e-07	2.911e-05	156444	gtp-binding protein rho2	RHO2	Ras	Ras
Tatro_009465-T1	0.911426	9.3715	31.703	1.20548e-05	0.000431858	131866	aspartyl protease	-	Asp	Asp
Tatro_008653-T1	0.909085	6.52705	23.3362	8.15336e-05	0.00172506	298165	nitrate reductase	CBR1	FAD_binding_6,NAD_binding_1	FAD_binding_6
Tatro_000818-T1	0.90747	6.23845	10.6298	0.00361712	0.024455	257550	dolichyl-phosphate mannosyltransferase polypeptide 3	-	DPM3	DPM3
Tatro_009440-T1	0.905563	7.8309	19.2483	0.000239127	0.00389924	220695	transmembrane amino acid transporter family protein	-	Aa_trans	Aa_trans
Tatro_000109-T1	0.905492	5.69401	9.08439	0.00643139	0.0362649	302752	dna-directed rna polymerases i ii iii subunit 10	RPB10	RNA_pol_N	-
Tatro_003136-T1	0.905449	7.12153	16.6595	0.000502835	0.00651511	317515	hypothetical protein	-	-	hypothetical_protein
Tatro_010083-T1	0.903786	9.3598	9.59662	0.00529418	0.0318643	300077	cytochrome c	CYC1	Cytochrom_C	Cytochrom_C
Tatro_000053-T1	0.901588	3.67366	7.88195	0.0103225	0.0484192	-	-	-	-	-
Tatro_001618-T1	0.90136	1.80885	11.8265	0.00272613	0.0202354	36324	c6 transcription	-	Fungal_trans,Zn_clus	Zn_clus
Tatro_003064-T1	0.897566	7.24384	9.09512	0.00640497	0.0362223	299186	paxu protein	-	DUF829	DUF829
Tatro_003739-T1	0.894432	5.24488	22.8858	9.13158e-05	0.00187041	-	-	-	Hexokinase_1,Hexokinase_2,MFS_1	Hexokinase_2
Tatro_004883-T1	0.894383	5.56851	15.8998	0.000631974	0.00767934	294663	pap2 domain containing protein	-	PAP2	PAP2
Tatro_010513-T1	0.890792	7.41429	11.8838	0.00232172	0.018281	254953	nadh:ubiquinone oxidoreductase subunit	-	Ndufs5	hypothetical_protein
Tatro_004945-T1	0.887799	5.74215	18.1027	0.000330096	0.00488221	85479	pro41 protein	-	-	hypothetical_protein
Tatro_009681-T1	0.88599	5.56833	21.3058	0.00013724	0.00257096	128117	membrane associated	-	DnaJ	DnaJ
Tatro_005257-T1	0.884918	5.11614	15.0662	0.000817018	0.00930812	31091	exs family protein	ERD1	EXS	EXS
Tatro_001205-T1	0.884739	10.7065	11.8558	0.00234435	0.0183787	300465	40s ribosomal protein s26	RPS26A	Ribosomal_S26e	Ribosomal_S26e
Tatro_003796-T1	0.88417	5.57652	11.8721	0.00233115	0.0182912	225666	deoxyhypusine hydroxylase	LIA1	HEAT_2,HEAT_PBS	HEAT_2
Tatro_006543-T1	0.882475	4.49401	8.8014	0.00717368	0.0386031	251669	efflux pump antibiotic resistance	-	MFS_1	MFS_1
Tatro_006348-T1	0.881795	6.06319	15.4952	0.000715291	0.0084519	84263	50s ribosomal protein l27	-	Ribosomal_L27	Ribosomal_L27
Tatro_002070-T1	0.879581	6.84512	44.4618	1.11095e-06	8.91931e-05	133312	domain-containing protein	SCJ1	DnaJ,DnaJ_C,DnaJ_CXXCXGXG	DnaJ_C
Tatro_007780-T1	0.876792	4.94371	8.24091	0.00894018	0.0441947	297221	transmembrane adaptor erv26	SVP26	Erv26	-
Tatro_004649-T1	0.876766	2.78795	10.4288	0.00389082	0.025631	293825	glutamyl-trna amidotransferase subunit a	-	Amidase	Amidase
Tatro_000340-T1	0.876525	2.81347	13.8504	0.00120242	0.0120537	89322	short-chain dehydrogenase	-	adh_short	adh_short
Tatro_001365-T1	0.87635	5.62071	10.9469	0.00322733	0.0227253	300563	methylene-fatty-acyl-phospholipid synthase	OPI3	PEMT	PEMT
Tatro_001731-T1	0.875081	9.95641	38.1287	3.39696e-06	0.000182907	303083	hypothetical protein	-	-	hypothetical_protein
Tatro_009066-T1	0.874844	5.8617	8.3414	0.00859092	0.0433013	298448	transcription initiation factor iia gamma chain	toa2	TFIIA_gamma_C,TFIIA_gamma_N	-
Tatro_011307-T1	0.873478	4.0789	9.85801	0.00480093	0.0296852	81416	s-adenosylmethionine-dependent methyltransferase	EFM4	Methyltransf_31	-
Tatro_001448-T1	0.873069	5.96175	25.6785	4.60827e-05	0.00111436	300615	hypothetical protein	-	UPF0139	ASTER
Tatro_006706-T1	0.871284	3.2194	11.1342	0.00301902	0.0219073	80347	pyridine nucleotide-disulfide oxidoreductase amid-	-	Pyr_redox_2	Pyr_redox_2
Tatro_004042-T1	0.871123	3.64369	13.9093	0.00117973	0.0118925	301016	hypothetical protein	-	-	hypothetical_protein
Tatro_008168-T1	0.870506	10.036	10.8702	0.00331716	0.0231583	297687	60s ribosomal protein l2	RPL2	Ribosomal_L2,Ribosomal_L2_C	Ribosomal_L2_C
Tatro_003334-T1	0.869822	4.51332	7.94442	0.0100657	0.0477128	240264	integral membrane	-	DUF2470	-
Tatro_007162-T1	0.869757	8.74854	29.8691	1.78171e-05	0.000564123	-	-	-	-	hypothetical_protein
Tatro_001602-T1	0.869685	4.53135	12.5583	0.00184369	0.0158494	300681	thioesterase family protein	-	4HBT,4HBT_2	4HBT
Tatro_001051-T1	0.867189	4.86328	7.84111	0.0104942	0.048893	300361	mitochondrial import inner membrane translocase subunit tim16	-	Pam16	-
Tatro_005040-T1	0.862682	10.358	7.83264	0.0105302	0.048951	258878	40s ribosomal protein s5	RPS5	Ribosomal_S7	-
Tatro_007781-T1	0.861481	4.20026	9.4067	0.00568763	0.0334706	141719	methyltransferase domain-containing protein	BUD23	Methyltransf_11,Methyltransf_25,WBS_methylT	-
Tatro_007548-T1	0.860235	7.85555	9.26716	0.00599728	0.0346578	-	-	NSR1	RRM_1	-
Tatro_000529-T1	0.860006	2.6013	8.76342	0.00728031	0.0389093	230198	hypothetical protein	-	-	-
Tatro_002104-T1	0.85855	4.87663	8.52493	0.00799136	0.0412748	133323	amidohydrolase family protein	-	Amidohydro_3	Amidohydro_3
Tatro_000347-T1	0.858428	6.2493	54.0567	2.4799e-07	3.05469e-05	128399	major facilitator superfamily transporter	SIT1	MFS_1,Sugar_tr,TRI12	MFS_1
Tatro_001794-T1	0.858151	6.09994	8.50493	0.00805437	0.0415043	303046	fad dependent oxidoreductase superfamily	-	DAO	DAO
Tatro_000973-T1	0.857946	2.53568	9.26013	0.00601337	0.0346839	-	-	-	-	hypothetical_protein
Tatro_003456-T1	0.857344	4.29679	15.0968	0.000809245	0.00924616	217995	trna-splicing endonuclease	SEN34	tRNA_int_endo	tRNA_int_endo
Tatro_007549-T1	0.856639	7.04869	8.72471	0.00739079	0.0392314	144662	nadh-ubiquinone oxidoreductase 12 kda subunit	-	NDUFB10	-
Tatro_011553-T1	0.854054	4.17509	7.98847	0.00988901	0.0470614	145015	alpha beta hydrolase fold family	-	Abhydrolase_1,Abhydrolase_6,DLH	-
Tatro_004143-T1	0.852344	10.6335	10.5158	0.00376967	0.0251647	258286	40s ribosomal protein s9	RPS9B	Ribosomal_S4,S4	S4
Tatro_002437-T1	0.852213	10.2574	8.71108	0.00743015	0.0393474	298038	40s ribosomal protein s14	RPS14B	Ribosomal_S11	-
Tatro_009254-T1	0.846872	6.44976	28.3632	2.48284e-05	0.000731991	131929	amidase family protein	-	Amidase	Amidase
Tatro_011327-T1	0.845555	5.84388	9.74859	0.00500094	0.0305832	128804	mitochondrial oxaloacetate transport protein	OAC1	Mito_carr	Mito_carr
Tatro_006527-T1	0.845106	2.12187	8.02844	0.00973162	0.046771	29129	heterokaryon incompatibility protein	-	HET	HET
Tatro_002001-T1	0.844235	3.44354	10.2974	0.00408205	0.0265842	48829	protein	-	-	hypothetical_protein
Tatro_004848-T1	0.843512	9.92077	8.60352	0.00774891	0.0404166	301399	short-chain dehydrogenase reductase sdr	-	adh_short_C2	adh_short_C2
Tatro_004080-T1	0.842602	10.3748	8.04137	0.00968131	0.0466702	300997	60s ribosomal protein l24	RPL24	Ribosomal_L24e	-
Tatro_001515-T1	0.842371	7.20938	13.119	0.00152818	0.0140266	300654	protein	-	Kp4	Kp4
Tatro_001757-T1	0.840509	6.77004	28.0781	2.64699e-05	0.000752569	323300	glycerol uptake protein 1	GUP1	MBOAT	MBOAT
Tatro_002421-T1	0.840188	5.53382	31.1611	1.35102e-05	0.000465455	53626	glycosyltransferase family 57 protein	ALG8	Alg6_Alg8	Alg6_Alg8
Tatro_008429-T1	0.839495	3.58363	14.3052	0.00103878	0.0109633	133483	drug resistance protein	-	MFS_1	MFS_1
Tatro_000988-T1	0.839406	4.25453	17.8891	0.00035094	0.00508157	37577	hypothetical protein	-	Abhydrolase_6	Abhydrolase_6
Tatro_010582-T1	0.839297	6.10653	29.4251	1.96278e-05	0.000610703	254280	related to secretory pathway protein ysy6	-	RAMP4	RAMP4
Tatro_009520-T1	0.838231	5.24341	46.6733	7.71575e-07	6.73593e-05	182356	multicopper oxidase family protein	-	Cu-oxidase,Cu-oxidase_2,Cu-oxidase_3	Cu-oxidase_3
Tatro_008548-T1	0.836821	4.56302	12.8293	0.00168306	0.0148664	297921	hypothetical protein	-	-	hypothetical_protein
Tatro_008467-T1	0.836813	10.5271	19.6659	0.000213128	0.00360235	297873	hypothetical protein	-	-	hypothetical_protein
Tatro_002065-T1	0.835997	6.64757	30.8004	1.45847e-05	0.000485724	302881	copii-coated vesicle protein	-	COPIIcoated_ERV,ERGIC_N	COPIIcoated_ERV
Tatro_000600-T1	0.835465	10.0064	11.4218	0.00272746	0.0202354	259796	60s ribosomal protein l23	RPL23A	Ribosomal_L14	Ribosomal_L14
Tatro_006298-T1	0.835143	6.8054	14.684	0.00092109	0.0100882	259599	hypothetical protein	-	DUF4748	DUF4748
Tatro_006018-T1	0.834184	4.68097	9.24518	0.00604774	0.0348375	302116	dna-directed rna polymerase ii subunit rpb11	RPB11	RNA_pol_L_2	-
Tatro_011189-T1	0.830994	6.87638	48.4093	5.84438e-07	5.65391e-05	298903	urease accessory protein ureg	-	cobW	cobW
Tatro_003639-T1	0.830712	6.29929	7.91375	0.0101909	0.0481284	136464	alpha- -mannosyltransferase	-	-	-
Tatro_005999-T1	0.829283	6.38707	24.0466	6.8354e-05	0.00150531	182407	hypothetical protein	-	-	hypothetical_protein
Tatro_001438-T1	0.827068	6.96821	19.1192	0.000247849	0.00399009	300609	tetraspanin	-	-	hypothetical_protein
Tatro_005039-T1	0.826799	11.0182	11.9389	0.002278	0.0181198	301546	40s ribosomal protein s25	RPS25	Ribosomal_S25	Ribosomal_S25
Tatro_005123-T1	0.824073	4.80196	13.6447	0.00128553	0.0126333	301596	pf02656 domain containing protein	-	DUF202	DUF202
Tatro_003508-T1	0.821021	6.17065	7.8315	0.0105351	0.048951	301342	translation machinery-associated protein 22	TMA22	SUI1	-
Tatro_006079-T1	0.82082	5.52701	17.9237	0.000347473	0.00503948	84499	integral membrane protein	-	TPT	TPT
Tatro_005536-T1	0.820371	3.52252	11.0528	0.00310772	0.0223021	249666	ctd kinase subunit gamma	-	CTK3,CTK3_C	CTK3
Tatro_008505-T1	0.81977	5.56314	8.54817	0.00791879	0.0410649	143968	metallothionein-i transcription activator	RPC10	DNA_RNApol_7kD	-
Tatro_004068-T1	0.818306	10.0571	17.5853	0.000383108	0.00544438	-	-	RPL37B	Ribosomal_L37e	hypothetical_protein
Tatro_000461-T1	0.817156	5.55204	11.0094	0.00315609	0.0224878	302546	duf757 domain-containing protein	YPL225W	Polysacc_synt_4	Polysacc_synt_4
Tatro_002967-T1	0.816988	5.51912	8.99437	0.00665788	0.0369325	299236	u6 small nuclear ribonucleoprotein	-	LSM	-
Tatro_001709-T1	0.816736	7.39961	15.7472	0.000662082	0.00793792	303098	squalene synthase	ERG9	SQS_PSY	SQS_PSY
Tatro_004342-T1	0.815723	6.04536	47.2955	6.97887e-07	6.2754e-05	246716	acetyl-coenzyme a transporter 1	-	Acatn	Acatn
Tatro_006417-T1	0.813434	5.76778	9.23727	0.006066	0.0348979	302333	golgi membrane	-	Yip1	Yip1
Tatro_008802-T1	0.811193	5.97161	13.5454	0.00132793	0.0128859	155276	domain-containing protein	-	Indigoidine_A,PfkB	Indigoidine_A
Tatro_010399-T1	0.810708	5.69471	13.3281	0.00142611	0.0135266	297558	hypothetical protein	-	-	hypothetical_protein
Tatro_001078-T1	0.810642	6.75081	21.8186	0.000120033	0.00230136	300375	duf833 domain-containing protein	-	TANGO2	TANGO2
Tatro_007605-T1	0.810069	10.0993	20.4884	0.000170517	0.00298886	297301	hypothetical protein	-	-	hypothetical_protein
Tatro_002991-T1	0.809953	7.96037	37.2039	4.03997e-06	0.000204087	-	-	-	Asp	Asp
Tatro_002947-T1	0.808273	8.17099	39.9892	2.41661e-06	0.000148373	218916	hypothetical protein	-	Beta_helix	Beta_helix
Tatro_003949-T1	0.807776	5.58766	10.0431	0.00448229	0.0283238	301065	cue domain-containing protein	-	CUE	CUE
Tatro_006758-T1	0.801214	5.63498	32.2612	1.07331e-05	0.00040038	291934	hypothetical protein	-	Acyl_transf_3	Acyl_transf_3
Tatro_004281-T1	0.799701	5.23661	18.3014	0.000311927	0.00469824	300863	glycosyltransferase family 2	ALG5	Glycos_transf_2	Glycos_transf_2
Tatro_000987-T1	0.799315	4.08084	26.482	3.81511e-05	0.000981124	222777	pth11-type gpcr protein	-	-	hypothetical_protein
Tatro_000720-T1	0.799009	5.30288	13.2088	0.00148337	0.0138212	150107	phosphatidylserine synthase	CHO1	CDP-OH_P_transf	CDP-OH_P_transf
Tatro_011133-T1	0.798714	7.56195	35.4626	5.64301e-06	0.000260215	46284	endoglucanase ii	-	CBM_1,Cellulase	Cellulase
Tatro_008546-T1	0.797721	7.23662	18.3703	0.000305877	0.00463819	82663	proline oxidase	PUT1	Pro_dh	Pro_dh
Tatro_006705-T1	0.796712	4.48577	8.26638	0.00885022	0.0439675	219088	siderophore iron transporter	-	MFS_1,TRI12	MFS_1
Tatro_000656-T1	0.79436	4.97331	12.0826	0.00216803	0.0176266	-	-	DAM1	DASH_Dam1	DASH_Dam1
Tatro_006521-T1	0.794175	5.53685	20.383	0.000175416	0.00305095	30456	formyltetrahydrofolate deformylase	-	ACT,Formyl_trans_N	Formyl_trans_N
Tatro_006082-T1	0.794066	7.41601	22.9503	8.98402e-05	0.00184439	297459	sorbitol utilization protein sou2	SOU1	adh_short_C2	adh_short_C2
Tatro_011019-T1	0.792702	4.12694	10.2542	0.00414723	0.0268287	217405	hexose transporter	-	Sugar_tr	Sugar_tr
Tatro_000132-T1	0.791577	7.33241	11.9687	0.00225466	0.0180213	260071	duf1909-domain-containing protein	-	4F5,zf-met2	zf-met2
Tatro_006471-T1	0.790394	6.45441	10.7373	0.0034794	0.0238285	29026	arginine biosynthesis protein	ECM42	ArgJ	ArgJ
Tatro_005049-T1	0.790136	4.64564	14.7312	0.000907476	0.0100158	148429	hypothetical protein	-	-	hypothetical_protein
Tatro_003963-T1	0.789093	5.63202	9.77382	0.00495403	0.0304696	146209	ubiquitin-conjugating enzyme	-	UQ_con	UQ_con
Tatro_008757-T1	0.789026	6.12449	12.1211	0.00213958	0.0174964	129046	rer1 protein	-	Rer1	Rer1
Tatro_005885-T1	0.788434	3.85942	12.0253	0.00221113	0.017784	295401	pyridine nucleotide-disulfide	-	Pyr_redox_2	Pyr_redox_2
Tatro_010223-T1	0.787026	4.69746	12.4524	0.00191097	0.0162108	82743	oxidoreductase	-	GFO_IDH_MocA	GFO_IDH_MocA
Tatro_003694-T1	0.786715	4.95019	11.7414	0.0024392	0.018908	301225	hypothetical protein	-	-	hypothetical_protein
Tatro_011779-T1	0.78472	6.44841	13.9571	0.00116161	0.0117869	8726	fad-linked sulfhydryl oxidase erv2	-	Evr1_Alr	Evr1_Alr
Tatro_007527-T1	0.784317	10.194	13.226	0.00147496	0.0138093	254670	60s ribosomal protein l6	RPL6	Ribosomal_L6e,Ribosomal_L6e_N	Ribosomal_L6e
Tatro_005625-T1	0.784007	4.24876	8.36574	0.00850862	0.0429642	30874	major facilitator superfamily transporter	-	MFS_1	MFS_1
Tatro_009239-T1	0.783277	4.52806	13.8559	0.00120029	0.0120457	139614	n-terminal binuclear zn cluster-containing dna binding domain-containing protein	-	Fungal_trans,Zn_clus	Fungal_trans
Tatro_007474-T1	0.781834	3.46389	8.63067	0.00766704	0.0401526	51573	hypothetical protein	-	CENP-K	hypothetical_protein
Tatro_007067-T1	0.781397	10.1574	7.88475	0.0103108	0.0484192	139837	40s ribosomal protein s17	RPS17B	Ribosomal_S17e	-
Tatro_001302-T1	0.78088	6.35261	11.6451	0.0025224	0.0193033	300528	hypothetical protein	-	-	hypothetical_protein
Tatro_009063-T1	0.779764	7.13119	14.8019	0.000887499	0.00985233	142415	protein transport protein sec13	SEC13	ANAPC4_WD40,WD40	WD40
Tatro_003563-T1	0.779698	7.73309	18.6807	0.0002802	0.00430693	301307	gpi-anchored cell wall beta- -endoglucanase	eglC	Glyco_hydro_17	Glyco_hydro_17
Tatro_003648-T1	0.779429	7.38986	11.9375	0.00227908	0.0181198	130800	extracellular serine-rich protein	-	-	hypothetical_protein
Tatro_006047-T1	0.777923	5.23027	13.9279	0.00117264	0.0118476	180292	60s ribosomal subunit assembly export protein loc1	LOC1	-	hypothetical_protein
Tatro_005195-T1	0.776885	8.28877	13.7488	0.00124271	0.0122527	301638	phosphomannomutase	PMM1	PMM	PMM
Tatro_011770-T1	0.774672	5.56337	10.568	0.00369888	0.0248582	157349	duf1640-domain-containing protein	FMP32	DUF1640	CCDC90-like
Tatro_001919-T1	0.774127	6.18075	11.0466	0.00311452	0.0223153	260290	duf6 domain	-	CSG2,EamA	CSG2
Tatro_009931-T1	0.77393	3.87274	12.0374	0.00220195	0.0177586	161197	dna repair protein rad51	rhp51	HHH_5,Rad51	Rad51
Tatro_005441-T1	0.772403	4.22073	14.3672	0.00101844	0.0108292	295082	2-heptaprenyl- -naphthoquinone	-	Methyltransf_11,Methyltransf_25	Methyltransf_11
Tatro_010657-T1	0.772263	4.8484	8.22317	0.00900349	0.0442885	-	-	GLO2	HAGH_C,Lactamase_B,Las1	-
Tatro_008436-T1	0.769523	6.40995	8.13718	0.00931729	0.04544	129389	pua domain-containing protein	TMA20	PUA	-
Tatro_010985-T1	0.768071	7.07136	8.67418	0.00753785	0.0397305	154753	mfs quinate	-	Sugar_tr	Sugar_tr
Tatro_001921-T1	0.7665	4.09051	7.82923	0.0105447	0.048951	146562	porphobilinogen deaminase	-	Porphobil_deam,Porphobil_deamC	-
Tatro_008169-T1	0.765966	8.54318	10.0565	0.0044603	0.0282245	255011	adenosine kinase	ADO1	PfkB	PfkB
Tatro_011764-T1	0.764708	5.37698	18.5812	0.000288165	0.00440678	216705	iron-sulfur cluster biosynthesis protein isd11	-	Complex1_LYR	Complex1_LYR
Tatro_000079-T1	0.764636	3.77011	9.57384	0.00533974	0.0320741	-	-	-	PIG-P	-
Tatro_001871-T1	0.763769	10.0661	13.6194	0.00129622	0.012647	302987	60s ribosomal protein l30	RPL30	Ribosomal_L7Ae	Ribosomal_L7Ae
Tatro_005941-T1	0.763482	3.57784	9.5025	0.00548528	0.0326863	-	-	-	MFS_1	MFS_1
Tatro_003258-T1	0.761974	3.95866	16.8641	0.000473208	0.00628965	89813	er-golgi snare complex subunit	BET1	-	hypothetical_protein
Tatro_009591-T1	0.760955	9.68493	33.7568	7.91048e-06	0.000327793	79919	gpi anchored serine-threonine rich protein	-	-	hypothetical_protein
Tatro_007045-T1	0.75977	4.07979	13.0843	0.00154584	0.0141093	88718	tata-binding protein-associated phosphoprotein	NCB2	CBFD_NFYB_HMF	CBFD_NFYB_HMF
Tatro_008984-T1	0.75863	5.55931	12.9755	0.00160282	0.0144414	155042	spermine spermidine synthase	-	Spermine_synth	Spermine_synth
Tatro_007513-T1	0.758222	7.94192	8.32823	0.00863582	0.0433333	51615	fmn-dependent dehydrogenase	-	Cyt-b5,FMN_dh	FMN_dh
Tatro_006037-T1	0.757317	6.98523	19.3826	0.000230407	0.00381551	302125	microsomal signal peptidase subunit	SPC3	SPC22	SPC22
Tatro_000196-T1	0.757241	3.90848	13.3841	0.00140008	0.0133363	322764	conserved fungal protein	-	-	hypothetical_protein
Tatro_010495-T1	0.75582	9.76486	14.9245	0.000854008	0.00959571	297616	calmodulin	CMD1	EF-hand_1,EF-hand_5,EF-hand_8	EF-hand_1
Tatro_010045-T1	0.755271	9.84207	10.7341	0.00348338	0.0238376	300054	60s ribosomal protein l26	RPL26A	KOW,Ribosomal_L26	Ribosomal_L26
Tatro_006540-T1	0.755208	3.77396	13.7401	0.00124623	0.0122739	28801	cdp-diacylglycerol-glycerol-3-phosphate 3-phosphatidyltransferase	PGS1	PLDc,PLDc_2	PLDc_2
Tatro_000678-T1	0.755149	7.61373	10.2378	0.00417219	0.0269514	300139	lyr family protein	-	Complex1_LYR	Complex1_LYR
Tatro_008825-T1	0.755024	7.07202	22.1323	0.000110682	0.0021636	180938	tubulin-specific chaperone	RBL2	TBCA	TBCA
Tatro_008001-T1	0.752823	4.52206	10.2328	0.0041799	0.0269818	154438	amp deaminase	AMD1	A_deaminase	AMP_deaminase
Tatro_011546-T1	0.75133	4.7448	7.79755	0.0106808	0.0493501	93270	dna-directed rna polymerase iii subunit rpc10	RPC11	RNA_POL_M_15KD,TFIIS_C	-
Tatro_006076-T1	0.750641	4.74185	10.9584	0.00321413	0.0226952	321887	2fe-2s iron-sulfur cluster binding domain-containing protein	YAH1	Fer2	Fer2
Tatro_001141-T1	0.745907	10.395	10.7692	0.00343965	0.0236463	300420	60s ribosomal protein l8	rpl8	Ribosomal_L7Ae	Ribosomal_L7Ae
Tatro_005366-T1	0.744767	10.787	11.9125	0.0022988	0.0181919	301750	40s ribosomal protein s15	RPS15	Ribosomal_S19	Ribosomal_S19
Tatro_005449-T1	0.744478	4.3032	11.4044	0.00274418	0.0203427	301798	swr1-complex protein 5	SWC5	BCNT	BCNT
Tatro_008433-T1	0.744387	3.39891	12.0849	0.0021663	0.0176266	133486	threonine dehydratase	-	PALP	PALP
Tatro_005350-T1	0.742007	5.5222	19.0084	0.000255622	0.00406824	301737	heat shock protein 30	-	HSP20	HSP20
Tatro_010311-T1	0.740625	5.18225	11.6159	0.00254821	0.0194143	144174	acyltransferase-like protein	-	Acyltransf_C,Acyltransferase	Acyltransferase
Tatro_007722-T1	0.739889	4.92794	14.2645	0.0010524	0.011068	-	-	-	STAS,Sulfate_transp	Sulfate_transp
Tatro_000705-T1	0.73266	3.28921	7.83644	0.010514	0.0489348	222224	augmenter of liver regeneration	ERV1	Evr1_Alr	-
Tatro_004350-T1	0.731562	4.92647	8.34873	0.00856605	0.0432002	33303	major facilitator superfamily transporter	-	MFS_1	-
Tatro_005590-T1	0.730981	6.3984	15.1188	0.000803711	0.00922722	301872	dolichol phosphate-mannose biosynthesis regulatory protein	dpm2	DPM2	DPM2
Tatro_007871-T1	0.730935	3.46769	8.02641	0.00973958	0.046771	128752	f-box domain-containing protein	-	F-box,F-box-like	-
Tatro_003287-T1	0.730921	5.5397	14.8651	0.000870053	0.00971865	-	-	-	Glyco_hydro_72	Glyco_hydro_72
Tatro_009859-T1	0.729507	7.2256	36.3858	4.72064e-06	0.000226771	299948	translocation protein sec66	sec66	Sec66	Sec66
Tatro_010672-T1	0.729267	4.64187	10.8646	0.00332383	0.0231689	157793	serine family amino acid catabolism-related protein	CHA1	PALP	PALP
Tatro_006725-T1	0.727317	5.18356	19.0288	0.000254167	0.00405945	40849	rna polymerase ii holoenzyme cyclin-like subunit	SSN8	Cyclin_N	Cyclin_N
Tatro_003911-T1	0.721335	5.62869	13.622	0.00129512	0.012647	301091	transmembrane protein	-	DUF1077	DUF1077
Tatro_011673-T1	0.719455	2.08038	7.78732	0.0107252	0.0494823	52025	allantoate permease	-	MFS_1	MFS_1
Tatro_008597-T1	0.716622	5.82999	33.8561	7.75409e-06	0.000324516	-	-	-	Acetyltransf_10,Fungal_trans_2,Zn_clus	Fungal_trans_2
Tatro_001450-T1	0.715655	10.4103	25.399	4.92514e-05	0.00117472	265952	hypothetical protein	-	-	hypothetical_protein
Tatro_001728-T1	0.714299	7.24917	22.7432	9.46748e-05	0.00191738	155537	oligosaccharyltransferase subunit ribophorin ii	-	Ribophorin_II	Ribophorin_II
Tatro_002578-T1	0.712746	7.92563	10.2029	0.00422595	0.0271621	298095	hypothetical protein	-	-	hypothetical_protein
Tatro_003744-T1	0.71206	8.12369	23.9453	7.00823e-05	0.00152176	149087	mfs transporter	-	MFS_1	MFS_1
Tatro_001451-T1	0.712014	5.89054	13.0214	0.00157853	0.0142537	300618	nuclease s1	-	S1-P1_nuclease	S1-P1_nuclease
Tatro_008870-T1	0.711345	4.23413	9.11504	0.00635622	0.03606	255645	transcription factor pcc1	-	Pcc1	-
Tatro_011709-T1	0.710995	5.11538	11.5769	0.00258314	0.0195896	52101	glycosyltransferase family 2 protein	-	Chitin_synth_2,Glyco_tranf_2_3,Glyco_trans_2_3	Glyco_trans_2_3
Tatro_002694-T1	0.70906	5.4462	13.1468	0.00151414	0.013993	145656	carbonate dehydratase	-	Carb_anhydrase	Carb_anhydrase
Tatro_009969-T1	0.70882	6.27924	15.9575	0.000620995	0.00761079	243742	ribosomal large subunit	NSA2	Ribosomal_S8e	Ribosomal_S8e
Tatro_001865-T1	0.70856	6.41317	10.9334	0.00324298	0.0227997	231808	ornithine decarboxylase antizyme	-	ODC_AZ	ODC_AZ
Tatro_007952-T1	0.706854	6.29218	13.8355	0.00120825	0.0120852	141876	acriflavine sensitivity control protein acr-2	-	Fungal_trans_2,Zn_clus	Fungal_trans_2
Tatro_011216-T1	0.706758	7.05838	20.4408	0.000172711	0.00300972	306899	small edrk-rich factor 2	-	4F5	4F5
Tatro_006254-T1	0.702704	3.57365	8.49489	0.00808624	0.0415732	77637	hypothetical protein	-	ACT_7	ACT_7
Tatro_008556-T1	0.702443	6.05224	9.07181	0.00646251	0.0363648	297928	nadh:flavin oxidoreductase nadh oxidase family protein	-	Oxidored_FMN	Oxidored_FMN
Tatro_007399-T1	0.702075	3.60705	8.66419	0.00756728	0.0398157	-	-	-	DUF3602	-
Tatro_003954-T1	0.701728	5.63252	27.5768	2.96499e-05	0.000802355	247347	mosc domain-containing protein	-	MOSC,MOSC_N	MOSC
Tatro_000056-T1	0.700611	5.77901	7.78118	0.0107519	0.0495293	153403	l-arabinitol 4-dehydrogenase	lad1	ADH_N,ADH_zinc_N	ADH_N
Tatro_006231-T1	0.700352	5.18785	7.8038	0.0106538	0.0493047	134655	small nuclear ribonucleoprotein sm d3	SMD3	LSM	-
Tatro_011028-T1	0.697602	5.65725	13.5346	0.00133261	0.0129126	46148	protein	-	Glyco_hydro_88	Glyco_hydro_88
Tatro_009576-T1	0.695778	6.67675	29.0189	2.14614e-05	0.000654172	39638	carboxypeptidase kex1	KEX1	Peptidase_S10	Peptidase_S10
Tatro_008954-T1	0.695607	4.336	22.3554	0.000104517	0.00208384	47141	chy zinc finger domain-containing protein	-	zf-CHY	zf-CHY
Tatro_005367-T1	0.694967	5.57714	16.8644	0.000473165	0.00628965	78211	hypothetical protein	-	-	hypothetical_protein
Tatro_004294-T1	0.691387	5.64693	17.3687	0.000408024	0.00570599	300850	ribosomal rna assembly protein mis3	KRR1	-	KH_8
Tatro_005053-T1	0.690694	5.78185	13.2506	0.00146301	0.0137892	85393	ap-3 complex subunit sigma	APS3	Clat_adaptor_s	Clat_adaptor_s
Tatro_007000-T1	0.690195	5.60068	10.6847	0.00354601	0.0241742	139913	ubiquitin-protein ligase molybdopterin-converting factor	-	ThiF	ThiF
Tatro_005487-T1	0.689992	5.55437	16.2361	0.0005708	0.00719864	127183	zinc finger protein	-	zf-CHY	zf-CHY
Tatro_002964-T1	0.688595	4.91741	29.932	1.75757e-05	0.000558965	317650	hypothetical protein	-	-	hypothetical_protein
Tatro_000827-T1	0.687656	5.6964	12.9161	0.00163489	0.0146396	201231	acyl- dehydrogenase	-	Acyl-CoA_dh_1,Acyl-CoA_dh_M,Acyl-CoA_dh_N	Acyl-CoA_dh_1
Tatro_003429-T1	0.687622	8.38659	8.0119	0.00979642	0.046881	298986	mitochondrial f1f0 atp synthase subunit f	ATP17	F1F0-ATPsyn_F	-
Tatro_005867-T1	0.68676	5.26052	8.19497	0.00910509	0.0446905	250316	major facilitator superfamily transporter	-	MFS_1	MFS_1
Tatro_008523-T1	0.68615	7.13596	27.9195	2.74338e-05	0.000770889	156524	mannose phospho-dolichol synthase	DPM1	Glycos_transf_2	Glycos_transf_2
Tatro_004344-T1	0.686017	4.92147	12.74	0.00173423	0.01514	-	-	-	-	hypothetical_protein
Tatro_011519-T1	0.685549	6.21312	28.3225	2.50561e-05	0.000733891	145049	signal recognition particle receptor subunit alpha	SRP101	SRP-alpha_N,SRP54,SRP54_N,SRX	SRP-alpha_N
Tatro_005074-T1	0.684857	6.44481	12.3721	0.00196382	0.0165653	-	-	-	Allantoicase,Ank_2,DIL	Allantoicase
Tatro_003131-T1	0.683882	4.52439	8.68287	0.00751231	0.0396424	43387	hypothetical protein	-	-	-
Tatro_009788-T1	0.683846	8.44851	9.27603	0.00597704	0.0346152	299884	vacuolar atp synthase 16 kda proteolipid subunit	CUP5	ATP-synt_C	ATP-synt_C
Tatro_009789-T1	0.683685	5.22422	12.4711	0.0018989	0.0161236	38157	hypothetical protein	-	-	hypothetical_protein
Tatro_009782-T1	0.683068	6.56765	13.1126	0.00153139	0.0140266	318713	glycerophosphoryl diester phosphodiesterase	-	GDPD	GDPD
Tatro_006930-T1	0.681582	6.07741	14.8506	0.00087402	0.00974838	40546	glycoside hydrolase family 47 protein	-	Glyco_hydro_47	Glyco_hydro_47
Tatro_008173-T1	0.680487	7.31774	8.41324	0.00835048	0.0425184	143584	nadh-ubiquinone oxidoreductase kda subunit	NdufA6	Complex1_LYR,Complex1_LYR_2	-
Tatro_010384-T1	0.680457	4.79808	11.9885	0.00223935	0.0179467	254873	atp-dependent clp protease proteolytic subunit	-	CLP_protease	CLP_protease
Tatro_005535-T1	0.678253	6.99674	12.1307	0.00213254	0.0174961	127171	54s ribosomal protein l12	MNP1	Ribosomal_L12,Ribosomal_L12_N	Ribosomal_L12
Tatro_010010-T1	0.678116	10.5461	8.27367	0.00882463	0.0438889	-	-	RPL5	Ribosomal_L18_c,Ribosomal_L5e	-
Tatro_010555-T1	0.677801	6.06977	9.29524	0.00593349	0.0344414	210834	mitochondrial 37s ribosomal protein sws2	-	Ribosomal_S13	-
Tatro_007012-T1	0.677664	4.90105	18.8501	0.000267182	0.00420462	41037	initiation-specific alpha- -mannosyltransferase	och1	Gly_transf_sug	Gly_transf_sug
Tatro_000102-T1	0.676818	7.1249	17.4893	0.000393942	0.00556096	-	-	DYN2	Dynein_light	Dynein_light
Tatro_009905-T1	0.676037	5.45888	12.7949	0.00170257	0.0149428	138916	brix domain-containing protein	RPF2	Brix	Brix
Tatro_007545-T1	0.675418	5.03233	25.7854	4.49303e-05	0.00110386	297332	hypothetical protein	-	DUF3074	DUF3074
Tatro_002506-T1	0.674968	6.43662	12.78	0.00171109	0.0149816	298071	small nuclear ribonucleoprotein e	-	LSM	LSM
Tatro_011691-T1	0.6749	8.99317	9.39548	0.00571187	0.0335747	298634	pyruvate dehydrogenase e1 component subunit alpha	PDA1	E1_dh	E1_dh
Tatro_005302-T1	0.674789	6.96167	25.4397	4.8775e-05	0.00116956	301714	endoplasmic reticulum-golgi intermediate compartment protein 3	ERV46	COPIIcoated_ERV,ERGIC_N	COPIIcoated_ERV
Tatro_004892-T1	0.674746	5.36371	7.96943	0.00996499	0.04736	-	-	-	-	-
Tatro_010024-T1	0.674359	6.8294	8.30923	0.00870106	0.0434337	274882	rna recognition domain-containing protein	YRA1	FoP_duplication,RRM_1	-
Tatro_008808-T1	0.673488	10.671	12.3648	0.00196867	0.0165907	298265	hypothetical protein	-	-	hypothetical_protein
Tatro_009668-T1	0.6724	5.82153	8.70251	0.007455	0.0394128	221166	pyridoxal-dependent decarboxylase	-	Pyridoxal_deC	-
Tatro_003137-T1	0.670931	5.33317	21.6784	0.000124489	0.00237163	-	-	-	HET	HET
Tatro_002999-T1	0.670671	6.31229	7.95044	0.0100414	0.0476477	-	-	MVP1	PX	-
Tatro_009511-T1	0.670421	6.14476	10.586	0.00367488	0.024771	39628	glycerol kinase	GUT1	FGGY_C,FGGY_N	FGGY_C
Tatro_005739-T1	0.670362	8.30325	13.7697	0.00123429	0.0122198	301975	small monomeric gtpase	SAR1	Arf	Arf
Tatro_005220-T1	0.670128	5.21123	21.1082	0.000144575	0.00267494	78301	golgi reassembly stacking protein	-	GRASP55_65	GRASP55_65
Tatro_008396-T1	0.668374	4.94141	8.05496	0.00962875	0.0464993	297824	siroheme synthase	MET8	NAD_binding_7,Sirohm_synth_C,Sirohm_synth_M	-
Tatro_002428-T1	0.667707	3.08814	8.33239	0.0086216	0.0433333	83534	sin3-associated polypeptide	-	SAP18	-
Tatro_008958-T1	0.666776	10.3397	18.0053	0.000339431	0.0049872	299021	heat shock protein 70	KAR2	HSP70	HSP70
Tatro_007883-T1	0.666415	7.18145	42.2586	1.61776e-06	0.000118268	44822	endosomal integral membrane protein	TMN2	EMP70	EMP70
Tatro_009604-T1	0.66629	6.92906	12.541	0.00185453	0.0158944	299781	hypothetical protein	-	-	Mim2
Tatro_009953-T1	0.666159	4.85462	8.94503	0.00678575	0.0372765	284275	vacuolar endopolyphosphatase	PPN1	Metallophos	Metallophos
Tatro_010709-T1	0.666039	6.49024	23.2761	8.27685e-05	0.00174707	-	-	-	Malic_M,malic	Malic_M
Tatro_007506-T1	0.665723	5.3777	19.4923	0.000223543	0.00372931	51748	er membrane protein sh3	CSH3	SHR3_chaperone	SHR3_chaperone
Tatro_005583-T1	0.664299	5.25806	10.2658	0.0041296	0.0267899	301865	hypothetical protein	-	-	hypothetical_protein
Tatro_006539-T1	0.662078	6.83317	8.51405	0.00802559	0.0413839	259707	nadh:ubiquinone oxidoreductase subunit	-	NDUFA12	-
Tatro_007029-T1	0.660415	10.7113	9.85664	0.00480338	0.0296852	264382	40s ribosomal protein s27	rps27	Ribosomal_S27e	Ribosomal_S27e
Tatro_004082-T1	0.659481	9.23913	11.8212	0.00237261	0.0185035	300994	nascent polypeptide-associated complex subunit beta	EGD1	NAC	NAC
Tatro_005452-T1	0.658566	6.98237	10.7577	0.00345396	0.0237265	135489	hypothetical protein	-	Abhydrolase_6,DUF676	hypothetical_protein
Tatro_005090-T1	0.657854	11.2811	11.0977	0.00305842	0.0220717	148397	40s ribosomal protein s18	RPS18	Ribosomal_S13	Ribosomal_S13
Tatro_008366-T1	0.656355	4.25263	11.0915	0.00306523	0.0221031	281099	efflux pump antibiotic resistance	-	MFS_1	MFS_1
Tatro_001687-T1	0.655543	5.73207	26.4939	3.80461e-05	0.000981124	303107	dna repair exonuclease rad1	rad1	Ost5,Rad1	Rad1
Tatro_003108-T1	0.655111	5.40516	14.6461	0.000932197	0.0101604	317542	snf7 family protein	DID4	Snf7	Snf7
Tatro_003497-T1	0.654643	2.52339	9.33111	0.00585311	0.0341318	320832	hypothetical protein	-	-	-
Tatro_008334-T1	0.654448	5.51506	11.2839	0.00286314	0.0209995	235820	skp1 family protein	ELC1	Skp1_POZ	Skp1_POZ
Tatro_009024-T1	0.653389	9.07783	20.1439	0.000187106	0.00322928	161217	cross-pathway control protein 1	GCN4	bZIP_1,bZIP_2	bZIP_2
Tatro_001761-T1	0.652832	7.79084	23.1372	8.57063e-05	0.0017881	303063	hypothetical protein	-	-	hypothetical_protein
Tatro_006002-T1	0.652239	7.04148	7.76276	0.0108325	0.0498241	77810	mitochondrial folate carrier protein	FLX1	Mito_carr	-
Tatro_003543-T1	0.651394	6.03142	16.1991	0.000577198	0.00722864	266952	small nuclear ribonucleoprotein	-	LSM	LSM
Tatro_002856-T1	0.650408	5.3548	8.37619	0.00847354	0.0428538	180276	transcription initiation factor tfiid subunit 10	-	TFIID_30kDa	-
Tatro_008037-T1	0.650271	3.50201	8.44307	0.00825286	0.0421692	289020	glycosyltransferase family 31 protein	-	DUF604	DUF604
Tatro_000982-T1	0.649677	6.46052	8.50173	0.00806452	0.0415327	244768	threonine aldolase	-	Beta_elim_lyase	-
Tatro_003297-T1	0.649663	4.9462	17.8004	0.000360017	0.00518794	218339	secretory pathway protein	-	EF-hand_5,EF-hand_6,EF-hand_7	hypothetical_protein
Tatro_000675-T1	0.649591	5.86376	14.0388	0.00113144	0.0115744	300135	ribosomal protein s17	-	Ribosomal_S17	Ribosomal_S17
Tatro_003477-T1	0.647893	5.92044	7.79942	0.0106728	0.0493501	298961	yip1 domain-containing protein	-	Yip1	-
Tatro_001474-T1	0.646751	6.64191	9.91473	0.00470072	0.0292518	245798	vacuolar atp synthase subunit g	-	V-ATPase_G	-
Tatro_006468-T1	0.646663	4.31088	19.0742	0.000250975	0.0040205	163679	hypothetical protein	-	-	hypothetical_protein
Tatro_003467-T1	0.646265	4.26041	13.1256	0.00152484	0.0140198	89627	duf455 domain protein	-	2_5_RNA_ligase2,DUF504,Exo_endo_phos,NTP_transf_2,PAP_central	2_5_RNA_ligase2
Tatro_009422-T1	0.646155	3.20414	8.39508	0.00841056	0.0426433	318424	polysaccharide lyase family 8 protein	-	Lyase_8,Lyase_8_C,Lyase_8_N	Lyase_8
Tatro_005723-T1	0.646045	6.34382	11.1921	0.00295768	0.0216048	-	-	-	-	hypothetical_protein
Tatro_011604-T1	0.645634	7.22091	14.1943	0.0010763	0.0112015	298602	rab5-like protein ypt51	VPS21	Ras	Ras
Tatro_009589-T1	0.645599	5.07434	9.22832	0.00608675	0.0349555	221004	hypothetical protein	-	Alba	Alba
Tatro_010462-T1	0.645393	5.04003	14.1332	0.0010976	0.0113444	297593	ubiquitin carboxyl-terminal hydrolase 2	-	Peptidase_C12	Peptidase_C12
Tatro_010523-T1	0.644217	7.77902	10.7786	0.00342807	0.0236078	297639	gtp cyclohydrolase ii	-	GTP_CH_N,GTP_cyclohydro2	GTP_CH_N
Tatro_004437-T1	0.643834	4.67937	13.1342	0.00152049	0.0140198	258121	mzm1_nech7 ame: full=mitochondrial zinc maintenance protein mitochondrial flags: precursor	MZM1	Complex1_LYR	Complex1_LYR
Tatro_004030-T1	0.64363	7.5508	24.4368	6.21209e-05	0.00139648	33428	translocation protein sec62	SEC62	Sec62	Sec62
Tatro_000360-T1	0.641613	5.58997	27.6173	2.93782e-05	0.000800513	89305	msf membrane transporter	-	MFS_1	MFS_1
Tatro_003343-T1	0.641292	10.6001	7.785	0.0107353	0.0494882	256368	40s ribosomal protein s6	RPS6	Ribosomal_S6e	-
Tatro_004031-T1	0.641058	4.59569	12.2465	0.0020497	0.0170657	33800	mediator of rna polymerase ii transcription subunit 21	SRB7	Med21	Med21
Tatro_001994-T1	0.640419	4.70891	10.2627	0.0041343	0.0267899	231551	fungal specific transcription	-	Zn_clus	Zn_clus
Tatro_009265-T1	0.640301	3.5975	9.68936	0.00511304	0.0309398	-	-	-	AAA_16,NACHT	-
Tatro_002068-T1	0.640215	4.09157	17.1719	0.000432193	0.00593513	48732	oxidoreductase domain containing protein	-	2OG-FeII_Oxy_3	2OG-FeII_Oxy_3
Tatro_006302-T1	0.637951	6.08818	14.3362	0.00102856	0.0108938	-	-	trs31	TRAPP	TRAPP
Tatro_002062-T1	0.637338	5.07185	14.9216	0.000854778	0.00959571	260217	hypothetical protein	-	DUF3602	DUF3602
Tatro_003530-T1	0.637221	6.95835	10.818	0.00337986	0.0234323	294555	hypothetical protein	-	-	hypothetical_protein
Tatro_008166-T1	0.635925	6.16164	7.94905	0.010047	0.0476493	297684	duf1770 domain containing protein	-	DUF1770	-
Tatro_007712-T1	0.63557	5.39675	8.23247	0.00897025	0.0442544	188772	hypothetical protein	-	R3H-assoc	R3H-assoc
Tatro_005191-T1	0.634	3.86435	9.15043	0.00627065	0.0356871	258966	hypothetical protein	-	-	-
Tatro_006093-T1	0.630482	4.54018	16.6226	0.000508394	0.00657767	170596	duf1754-domain-containing protein	-	DUF1754	FAM32A
Tatro_007986-T1	0.629079	5.43083	37.0357	4.17065e-06	0.000209511	314453	hypothetical protein	-	-	hypothetical_protein
Tatro_003159-T1	0.628185	9.15364	7.81027	0.010626	0.0492011	299151	mitochondrial phosphate carrier protein	MIR1	Mito_carr	-
Tatro_002116-T1	0.626623	8.79999	12.948	0.00161757	0.0145452	155976	branched-chain amino acid aminotransferase	-	Aminotran_4	Aminotran_4
Tatro_007592-T1	0.626442	5.24642	19.1692	0.000244431	0.00396023	157240	polysaccharide export protein	-	CAP59_mtransfer	CAP59_mtransfer
Tatro_006159-T1	0.625652	5.3822	14.7613	0.000898921	0.00995455	321954	ribosomal large subunit biogenesis protein	mak16	Mak16,Ribosomal_L28e	Ribosomal_L28e
Tatro_002549-T1	0.623676	7.62269	17.3127	0.000414741	0.00579092	298078	uracil phosphoribosyltransferase	-	UPRTase	UPRTase
Tatro_007657-T1	0.622876	6.02067	11.6238	0.0025412	0.0194142	297274	golgi apparatus membrane protein tvp18	TVP18	Cg6151-P	Cg6151-P
Tatro_010256-T1	0.622223	10.0338	10.5821	0.00368	0.024787	297491	60s ribosomal protein l16	RPL16A	Ribosomal_L13	Ribosomal_L13
Tatro_001242-T1	0.620951	4.20525	9.29879	0.00592549	0.0344331	131462	high-affinity nicotinic acid transporter	-	MFS_1	MFS_1
Tatro_008528-T1	0.620363	7.69262	10.925	0.00325273	0.0228326	-	-	-	TMA7	TMA7
Tatro_005706-T1	0.61861	6.24405	17.6079	0.000380608	0.00543242	301942	prefoldin subunit 4	-	Prefoldin_2	Prefoldin_2
Tatro_010370-T1	0.618327	8.26043	10.9517	0.00322187	0.0227192	297539	succinyl- ligase subunit alpha	LSC1	CoA_binding,Ligase_CoA	CoA_binding
Tatro_005598-T1	0.617109	5.19842	14.0103	0.00114188	0.0116598	-	-	-	Pam16	hypothetical_protein
Tatro_007607-T1	0.617036	6.13284	8.16057	0.00923075	0.0451839	234225	hypothetical protein	-	CoA_transf_3	CoA_transf_3
Tatro_004568-T1	0.614406	6.50502	12.7921	0.00170417	0.0149428	-	-	-	Transferase	Transferase
Tatro_007676-T1	0.612805	4.73813	8.08136	0.00952749	0.0461494	54847	alkaline phytoceramidase	-	Ceramidase	Ceramidase
Tatro_002133-T1	0.611688	10.2625	12.0796	0.00217023	0.0176284	260178	40s ribosomal protein s24	-	Ribosomal_S24e	Ribosomal_S24e
Tatro_006071-T1	0.610421	7.49465	12.2277	0.00206293	0.0171282	147300	emp24 gp25l p24 family gold	-	EMP24_GP25L	EMP24_GP25L
Tatro_001458-T1	0.609892	7.14689	10.1407	0.0043239	0.0276927	293642	hypothetical protein	-	-	hypothetical_protein
Tatro_001903-T1	0.609642	4.94266	9.73225	0.00503161	0.0306719	143209	dcmp deaminase	DCD1	dCMP_cyt_deam_1	-
Tatro_011550-T1	0.608293	5.75556	18.1032	0.000330053	0.00488221	-	-	GPI2	GPI2	GPI2
Tatro_005034-T1	0.606659	6.93645	10.8222	0.00337485	0.0234323	301538	cytochrome b5-like heme steroid binding domain-containing protein	-	Cyt-b5	Cyt-b5
Tatro_005364-T1	0.6063	7.57083	8.75243	0.0073115	0.0390178	8983	nadh-ubiquinone oxidoreductase kda subunit	-	-	-
Tatro_006874-T1	0.606115	4.42941	11.7348	0.00244481	0.0189351	241399	adp-ribosylation factor family protein	ARL3	Arf	Arf
Tatro_011929-T1	0.605992	4.88095	16.0444	0.000604831	0.00749124	-	-	CWC25	CWC25,Cir_N	CWC25
Tatro_005281-T1	0.604992	4.69425	9.01247	0.00661162	0.0366986	-	-	OGG1	HhH-GPD,OGG_N	-
Tatro_011560-T1	0.604608	10.5022	12.1257	0.00213623	0.0174964	193949	60s ribosomal protein l14	-	KOW,Ribosomal_L14e	Ribosomal_L14e
Tatro_008144-T1	0.603044	7.36379	8.20631	0.00906406	0.0445377	297663	nadh:ubiquinone oxidoreductase subunit	-	zf-CHCC	-
Tatro_004214-T1	0.602654	6.19928	10.4963	0.00379639	0.0252681	34313	atp12 chaperone	atp12	ATP12	ATP12
Tatro_009760-T1	0.602618	10.0429	12.2008	0.00208198	0.0172228	151634	outer mitochondrial membrane protein porin	POR1	Porin_3	Porin_3
Tatro_008330-T1	0.601357	3.96784	10.546	0.00372851	0.0249734	213810	hypothetical protein	-	Peptidase_M50B	Peptidase_M50B
Tatro_002953-T1	0.601192	8.1053	17.4898	0.000393882	0.00556096	299247	ethyl tert-butyl ether degradation	-	EthD	hypothetical_protein
Tatro_006535-T1	0.598875	7.48014	10.8264	0.00336975	0.0234323	302374	glycine cleavage system h protein	GCV3	GCV_H	GCV_H
Tatro_003413-T1	0.59739	6.36563	10.8929	0.00329033	0.0230247	299003	ribosome biogenesis protein rlp24	RLP24	Ribosomal_L24e	Ribosomal_L24e
Tatro_010695-T1	0.596416	6.72386	38.3786	3.24305e-06	0.000181127	52595	rhomboid family membrane protein	-	Rhomboid	Rhomboid
Tatro_003662-T1	0.594432	6.06649	10.4156	0.00390952	0.0256977	136495	ubiquitin-conjugating enzyme e2	-	UQ_con	UQ_con
Tatro_003423-T1	0.591868	8.12749	14.2063	0.00107217	0.0111715	298994	ras-like protein rab-6a	ryh1	Ras	Ras
Tatro_003221-T1	0.591501	6.06265	8.84823	0.00704456	0.0382237	256444	50s ribosomal protein l3	-	Ribosomal_L3	-
Tatro_009966-T1	0.591228	5.75154	24.0172	6.88507e-05	0.00150531	221731	mn2+ homeostasis protein per1	-	Per1	Per1
Tatro_007586-T1	0.590927	6.84717	21.2311	0.000139963	0.0026111	234256	mannosyl-oligosaccharide -alpha-mannosidase	MNS1	Glyco_hydro_47	Glyco_hydro_47
Tatro_001312-T1	0.590676	6.03654	10.1689	0.0042791	0.0274449	284944	atp-dependent zn protease	-	AAA	AAA
Tatro_007403-T1	0.589757	7.55223	13.8786	0.0011915	0.0119843	212654	transporter sec9	SEC9	-	hypothetical_protein
Tatro_002450-T1	0.588197	4.57699	12.0511	0.00219158	0.0177378	-	-	IRS4	EF-hand_4	hypothetical_protein
Tatro_003773-T1	0.588064	5.02504	11.1532	0.00299874	0.0217985	127478	hypothetical protein	-	-	hypothetical_protein
Tatro_009263-T1	0.587756	5.98908	7.79364	0.0106977	0.0493809	292375	mfs multidrug	-	MFS_1	MFS_1
Tatro_004293-T1	0.586217	5.32741	10.8784	0.0033074	0.0231081	300851	mitochondrial 54s ribosomal protein 19	MRPL19	Ribosomal_L11,Ribosomal_L11_N	Ribosomal_L11
Tatro_005577-T1	0.584641	5.61384	8.33264	0.00862077	0.0433333	32048	ubiquinol-cytochrome c chaperone	-	Ubiq_cyt_C_chap	-
Tatro_010081-T1	0.584315	5.08605	7.96787	0.00997127	0.0473648	-	-	RRP42	RNase_PH,RNase_PH_C	-
Tatro_000976-T1	0.583506	4.85943	8.18821	0.00912961	0.044762	300310	microtubule-associated protein	-	Med9	-
Tatro_007520-T1	0.582199	10.3841	14.3899	0.00101111	0.0107852	297358	60s ribosomal protein l35	rpl35	Ribosomal_L29	-
Tatro_000328-T1	0.581924	10.6956	8.96952	0.00672193	0.0370593	259948	60s ribosomal protein l28	RPL28	Ribosomal_L27A	-
Tatro_000761-T1	0.581216	5.85401	9.82409	0.00486196	0.030006	137654	major facilitator superfamily transporter	-	MFS_1	-
Tatro_005474-T1	0.581058	4.52032	11.9141	0.00229754	0.0181919	168625	hypothetical protein	FAF1	DUF4602	-
Tatro_005858-T1	0.580674	4.66341	10.4972	0.00379516	0.0252681	295383	inositol phospholipid synthesis protein scs3p	-	Scs3p	-
Tatro_010140-T1	0.579508	6.05068	8.7686	0.00726567	0.0389093	300121	atp phosphoribosyltransferase	HIS1	HisG,HisG_C	-
Tatro_004266-T1	0.579388	6.81213	11.9989	0.00223136	0.0179004	137170	imp-specific 5 -nucleotidase 1	ISN1	ISN1	-
Tatro_009767-T1	0.579064	6.71255	11.6561	0.0025127	0.0192662	243351	tpa: family regulatory (afu_orthologue afua_3g14730)	-	Transferase	-
Tatro_004071-T1	0.578855	4.42391	12.3863	0.00195435	0.0165164	247137	mfs transporter	-	MFS_1	-
Tatro_006413-T1	0.577406	5.37303	22.3851	0.000103725	0.00207728	146943	trichothecene 3-o-acetyltransferase	-	Transferase	-
Tatro_011385-T1	0.577265	8.36095	9.87019	0.00477921	0.0295969	296851	delta fatty acid desaturase	-	DUF3474,FA_desaturase	-
Tatro_000346-T1	0.574895	5.61664	9.3322	0.0058507	0.0341318	302600	tricarboxylate transporter mitochondrial carrier protein	-	Mito_carr	-
Tatro_006714-T1	0.573033	5.63193	14.5092	0.000973473	0.0105237	40363	fructose- -bisphosphatase	FBP26	6PF2K,His_Phos_1	-
Tatro_011439-T1	0.571655	7.55844	15.5866	0.000695472	0.00826114	296855	hypothetical protein	-	-	-
Tatro_006226-T1	0.570594	6.85011	9.734	0.0050283	0.0306719	251030	mfs multidrug	-	MFS_1	-
Tatro_005245-T1	0.5687	6.53729	20.8912	0.000153129	0.00278732	146128	aldehyde dehydrogenase	-	RCR	-
Tatro_001143-T1	0.568395	6.72344	10.486	0.00381072	0.0253259	-	-	-	MWFE	-
Tatro_010062-T1	0.567939	5.33734	21.9074	0.000117301	0.00226832	87687	gamma-glutamyltranspeptidase	-	G_glu_transpept	-
Tatro_004419-T1	0.566602	6.61967	13.0704	0.00155304	0.0141093	78838	hypothetical protein	-	Bot1p	-
Tatro_010117-T1	0.565649	8.81945	8.37162	0.00848885	0.0429071	300099	major facilitator superfamily transporter	-	MFS_1,UNC-93	-
Tatro_003121-T1	0.565015	5.30767	10.7021	0.00352383	0.0240594	132578	phosducin	-	Phosducin	-
Tatro_003428-T1	0.564795	7.66648	8.39815	0.00840037	0.0426433	146445	nadh-ubiquinone oxidoreductase 18 kda	NdufS4	ETC_C1_NDUFA4	-
Tatro_004108-T1	0.564611	10.5163	8.26195	0.0088658	0.0440206	300975	40s ribosomal protein s4	RPS4	40S_S4_C,KOW,RS4NT,Ribosomal_S4e,S4	-
Tatro_003224-T1	0.563364	4.10585	9.57698	0.00533344	0.0320577	43675	kinetochore protein spc25	SPC25	Spindle_Spc25	-
Tatro_011030-T1	0.563154	10.6415	7.88883	0.0102938	0.0484112	298830	glutamine synthetase	GLN1	Gln-synt_C,Gln-synt_N	-
Tatro_004583-T1	0.562725	6.46243	10.8152	0.00338326	0.0234374	319971	membrane transporter	HOL1	MFS_1	-
Tatro_010126-T1	0.561874	8.37414	11.9052	0.00230462	0.0181941	300107	coproporphyrinogen iii oxidase	HEM13	Coprogen_oxidas	-
Tatro_011474-T1	0.561427	4.472	7.75699	0.010858	0.04989	158531	retinol dehydrogenase 8	ADI1	adh_short	-
Tatro_003260-T1	0.56141	6.41665	9.69445	0.0051033	0.0309016	299091	cyclin-dependent protein kinase regulator pho80	-	-	-
Tatro_010765-T1	0.561311	7.93523	17.1361	0.000436764	0.00598686	254402	cofilin tropomyosin-type actin-binding protein	-	Cofilin_ADF	-
Tatro_008316-T1	0.56054	3.39842	7.77416	0.0107826	0.0496196	156303	low temperature requirement a protein	-	LtrA	-
Tatro_000748-T1	0.560183	5.37309	10.5698	0.00369647	0.0248582	-	-	-	-	-
Tatro_001216-T1	0.559692	5.84727	15.9561	0.000621255	0.00761079	293449	hexaprenyldihydroxybenzoate methyltransferase	COQ3	Methyltransf_11,Methyltransf_23	-
Tatro_001006-T1	0.559488	6.57825	17.5433	0.000387804	0.00549154	300330	histone chaperone	ASF1	ASF1_hist_chap	-
Tatro_005465-T1	0.558728	5.91729	17.6483	0.000376184	0.00540359	54431	gaba permease	-	AA_permease_2	-
Tatro_008864-T1	0.558413	4.04552	9.72819	0.00503925	0.0306719	215636	methyl- -binding domain-containing protein 4	-	HhH-GPD	-
Tatro_011174-T1	0.557629	5.65131	8.73804	0.00735255	0.0391208	45892	chd5 domain-containing protein	GET1	CHD5	-
Tatro_001804-T1	0.556932	4.57774	10.8653	0.00332299	0.0231689	209866	cdk-activating kinase assembly factor mat1	TFB3	MAT1,zf-C3HC4_5	MAT1
Tatro_000195-T1	0.552905	5.63277	13.9859	0.0011509	0.0117069	128434	peroxisomal biogenesis factor 2	PEX2	Pex2_Pex12	-
Tatro_009630-T1	0.552575	7.21338	19.1163	0.000248049	0.00399009	299800	transmembrane emp24 domain-containing protein	ERP1	EMP24_GP25L	-
Tatro_003859-T1	0.552316	8.10064	10.9922	0.0031756	0.0225721	146202	eukaryotic translation initiation factor 3 subunit g	TIF35	RRM_1,eIF3g	-
Tatro_005784-T1	0.55228	5.66668	10.2379	0.00417213	0.0269514	77949	dna-directed rna polymerases i	RPO26	RNA_pol_Rpb6	-
Tatro_010266-T1	0.552027	6.49533	9.23161	0.00607911	0.034951	297499	protein hob3	hob3	BAR	-
Tatro_001291-T1	0.55139	6.99073	26.0719	4.19947e-05	0.0010465	150792	ph domain-containing protein	-	-	-
Tatro_006985-T1	0.550622	5.16289	13.7672	0.0012353	0.0122198	40794	had-superfamily subfamily cecr5	-	Hydrolase_6,Hydrolase_like	-
Tatro_003538-T1	0.550251	5.93691	7.91724	0.0101765	0.0481112	301320	ferrochelatase	HEM15	Ferrochelatase	-
Tatro_007763-T1	0.550112	8.10553	10.7142	0.00350852	0.0239731	297227	nadh:ubiquinone oxidoreductase subunit	-	NDUF_B8	-
Tatro_003495-T1	0.549645	6.93385	12.4839	0.0018907	0.0160844	301353	mitochondrial large ribosomal subunit	mrpl22	Ribosomal_L22	-
Tatro_005862-T1	0.547947	5.29848	10.1238	0.00435083	0.0277758	302030	transmembrane alpha-helix domain-containing protein	-	SKG6	-
Tatro_009019-T1	0.545697	5.36167	16.484	0.000529863	0.00679676	-	-	TRM8	Methyltransf_4	-
Tatro_002420-T1	0.544702	7.54124	8.77501	0.00724757	0.0388611	298026	lectin family integral membrane	-	Lectin_leg-like	Lectin_leg-like
Tatro_001600-T1	0.544625	4.95806	8.95699	0.00675449	0.0371931	300679	hypothetical protein	-	-	-
Tatro_011558-T1	0.544578	8.85146	7.75273	0.0108767	0.0499506	146687	atp synthase subunit d	ATP7	Mt_ATP-synt_D	-
Tatro_000130-T1	0.543565	5.21354	14.7362	0.000906054	0.0100158	302741	peptidyl-prolyl cis-trans isomerase	-	Pro_isomerase	-
Tatro_009172-T1	0.542967	6.65816	8.81045	0.00714851	0.0385137	145999	polysaccharide pyruvyl transferase	-	PS_pyruv_trans	-
Tatro_003663-T1	0.54252	4.45077	8.81467	0.00713681	0.0384737	85773	c2h2 finger domain	SNU23	zf-C2H2_jaz,zf-met	-
Tatro_004280-T1	0.542425	7.16561	14.6927	0.000918574	0.0100852	201537	squalene monooxygenase	ERG1	DAO,FAD_binding_3,SE	-
Tatro_004343-T1	0.541559	4.45585	13.6279	0.00129259	0.012647	33839	cenp-o kinetochore centromere component	-	CENP-O	-
Tatro_007458-T1	0.539916	5.10205	14.4736	0.000984541	0.0105771	234525	histone acetyltransferase subunit 4	EAF6	NuA4	-
Tatro_003519-T1	0.537422	5.44134	8.2376	0.00895198	0.0442287	301333	u2 small nuclear ribonucleoprotein a	LEA1	LRR_9	-
Tatro_004290-T1	0.536426	7.18669	8.53777	0.00795117	0.0411375	258186	hsp10-like protein	hsp10	Cpn10	-
Tatro_001488-T1	0.536244	6.2432	17.2215	0.000425958	0.00590172	319706	hypothetical protein	-	-	-
Tatro_011714-T1	0.536241	5.66255	8.74178	0.00734186	0.0391102	216629	60s ribosome biogenesis protein	MAK11	WD40	-
Tatro_011940-T1	0.535142	4.90041	8.31918	0.00866683	0.0433679	154204	mfs monocarboxylate	-	MFS_1	MFS_1
Tatro_007195-T1	0.53456	4.90857	11.1792	0.00297121	0.0216684	264490	magnesium-dependent phosphatase	-	Acid_PPase	-
Tatro_010696-T1	0.534005	4.70691	8.6999	0.00746259	0.039422	297029	hypothetical protein	-	-	-
Tatro_010128-T1	0.533902	6.15232	12.2891	0.00202014	0.016882	138654	udp-n-acetylglucosamine transporter yea4	YEA4	UAA	-
Tatro_000923-T1	0.533753	3.91524	9.1229	0.00633712	0.0359743	300278	ring finger domain protein	-	zf-C3HC4_3,zf-RING_2	-
Tatro_011842-T1	0.53355	6.92801	8.12586	0.00935949	0.0455357	256036	nadh-ubiquinone oxidoreductase kda subunit	N19M	-	-
Tatro_007793-T1	0.532401	4.86817	9.01588	0.00660297	0.0366986	314610	ankyrin repeat protein	-	Ank,Ank_2,Ank_3,Ank_4	Ank_2
Tatro_001237-T1	0.532144	7.40646	12.3527	0.00197679	0.0166435	257822	glutaryl- dehydrogenase	-	Acyl-CoA_dh_1,Acyl-CoA_dh_M,Acyl-CoA_dh_N	-
Tatro_000657-T1	0.531373	5.31799	7.90074	0.0102445	0.0482296	-	-	-	zf-C2H2_jaz	-
Tatro_005919-T1	0.531261	6.04614	18.6915	0.000279347	0.00430693	302057	dna directed rna polymerase ii 15 kda	-	RNA_POL_M_15KD	-
Tatro_011518-T1	0.530535	6.06687	15.7893	0.00065363	0.00786319	298543	hrf1 domain-containing protein	hrf1	YIF1	-
Tatro_007886-T1	0.530357	3.98994	10.2219	0.00419665	0.0270511	289120	glycosyltransferase family 59 protein	ALG10	DIE2_ALG10	-
Tatro_006187-T1	0.530296	4.21663	9.45279	0.00558927	0.0331085	-	-	-	DUF1777	-
Tatro_003367-T1	0.529864	5.30572	13.1721	0.00150149	0.013919	128532	hypothetical protein	-	-	hypothetical_protein
Tatro_004868-T1	0.528065	5.45149	14.1629	0.00108718	0.0112886	130696	molybdenum cofactor sulfurase	hxB	Aminotran_5,MOSC,MOSC_N	-
Tatro_005062-T1	0.525771	5.54605	8.14354	0.00929366	0.04544	301557	hypothetical protein	-	-	-
Tatro_011741-T1	0.525411	5.98361	12.4757	0.00189594	0.0161137	157364	glycosyltransferase family 57 protein	ALG6	Alg6_Alg8	-
Tatro_000106-T1	0.52514	5.80158	9.90222	0.00472262	0.0293272	132378	glucose-inducible sam-dependent methyltransferase	rrg1	Methyltransf_16	-
Tatro_010581-T1	0.523398	4.52995	13.6181	0.00129676	0.012647	-	-	-	-	-
Tatro_005767-T1	0.521272	9.91055	10.4514	0.00385897	0.0254771	301992	elicitor protein	-	HABP4_PAI-RBP1,Stm1_N	-
Tatro_010480-T1	0.52127	6.76394	8.7854	0.00721838	0.038774	280857	nitroreductase family protein	FRM2	Nitroreductase	-
Tatro_006075-T1	0.519784	4.65816	7.99216	0.00987439	0.04703	29846	duf1665 domain-containing protein	RRP15	Rrp15p	-
Tatro_002806-T1	0.518189	6.01043	11.4017	0.00274675	0.0203449	279777	alanyl-trna synthetase	-	tRNA-synt_2c,tRNA_SAD	-
Tatro_006353-T1	0.517653	5.33162	7.75703	0.0108578	0.04989	-	-	-	Ribonucleas_3_3	-
Tatro_007492-T1	0.514041	4.20983	8.71791	0.00741041	0.0392704	83012	sucrose transport protein	-	MFS_2	-
Tatro_001364-T1	0.513961	4.04815	8.49092	0.00809886	0.0416143	161179	transporter protein smf2	SMF3	Nramp	-
Tatro_003590-T1	0.511506	6.31389	10.6215	0.00362789	0.0245094	301289	neuronal calcium sensor 1	ncs1	EF-hand_1,EF-hand_5,EF-hand_6,EF-hand_7	-
Tatro_003098-T1	0.51139	10.4196	10.8191	0.00337855	0.0234323	299178	60s ribosomal protein l32	RPL32	Ribosomal_L32e	-
Tatro_001801-T1	0.511043	4.01145	9.73535	0.00502577	0.0306719	91649	u3 snornp-associated protein utp11	-	Utp11	Utp11
Tatro_010490-T1	0.509898	5.5751	11.3547	0.00279255	0.0206332	156902	duf618 domain-containing protein	RTT103	CTD_bind	-
Tatro_010068-T1	0.508443	4.67869	8.04394	0.00967134	0.0466702	87681	hypothetical protein	-	-	-
Tatro_001037-T1	0.508411	5.43193	12.151	0.00211774	0.0174224	137979	rint-1 family protein	-	RINT1_TIP1	-
Tatro_004254-T1	0.50798	8.29448	8.44805	0.00823669	0.0421525	300880	arp2 3 complex 20 kda subunit	ARC19	ARPC4	-
Tatro_001229-T1	0.507498	4.61555	11.3144	0.00283253	0.02086	164017	ribosomal rna adenine methylase transferase	-	RrnaAD	-
Tatro_007716-T1	0.507086	8.56065	9.30168	0.00591899	0.0344266	158578	t-complex protein 1 subunit alpha	cct1	Cpn60_TCP1	-
Tatro_005854-T1	0.506681	7.01282	9.29778	0.00592777	0.0344331	28999	delta -sterol reductase	ERG24	ERG4_ERG24	-
Tatro_010727-T1	0.506412	5.40696	9.35942	0.00579053	0.0338987	157714	replication factor c subunit 4	RFC4	AAA,DNA_pol3_delta2,Rep_fac_C,RuvB_N	-
Tatro_007435-T1	0.505979	6.73548	15.0632	0.000817773	0.00930812	212571	vacuolar atp synthase subunit c 1	VMA5	V-ATPase_C	-
Tatro_010550-T1	0.504149	10.0871	16.6645	0.00050208	0.00651472	296938	actin lateral binding protein	TPM2	Tropomyosin_1	-
Tatro_006046-T1	0.502239	5.70555	8.88979	0.00693211	0.0377779	84532	alpha beta fold family	-	Abhydrolase_1	-
Tatro_000697-T1	0.502193	7.47131	12.8823	0.00165347	0.0147374	300152	and tpr domain-containing protein	-	DnaJ,TPR_16,TPR_19,TPR_8	-
Tatro_000530-T1	0.501575	4.68442	10.3632	0.00398501	0.0261366	42240	rna polymerase ii mediator complex component med8	MED8	Med8	-
Tatro_010728-T1	0.5009	4.93323	8.02573	0.00974222	0.046771	52927	rrna-processing protein fcf1	FCF1	Fcf1	-
Tatro_007911-T1	0.498764	4.74978	9.13767	0.00630135	0.0358165	314512	sas10 utp3 c1d family protein	-	Sas10_Utp3	-
Tatro_011303-T1	0.49766	10.4081	9.94306	0.00465154	0.0290665	298935	40s ribosomal protein s3	RPS3	KH_2,Ribosomal_S3_C	-
Tatro_003015-T1	0.497485	6.95296	12.9286	0.00162809	0.0146106	240794	glycolipid 2-alpha-mannosyltransferase	omh4	Glyco_transf_15	-
Tatro_004804-T1	0.495958	7.31196	10.7927	0.00341073	0.0235555	258697	pre-mrna splicing factor	-	RRM_1	-
Tatro_006173-T1	0.49234	6.17279	17.641	0.000376984	0.00540644	302198	protein transport protein sec22	SEC22	Longin,Synaptobrevin	-
Tatro_010588-T1	0.491731	7.8332	13.3979	0.00139372	0.0133064	145339	signal sequence receptor alpha chain	-	TRAP_alpha	-
Tatro_006695-T1	0.491344	6.18578	8.13709	0.00931763	0.04544	152715	ribosome biogenesis protein brx1	BRX1	Brix	-
Tatro_007468-T1	0.489702	7.65353	8.78139	0.00722964	0.0388113	297385	fkbp-type peptidyl-prolyl	FPR3	FKBP_C	-
Tatro_010700-T1	0.489655	8.36904	8.138	0.00931426	0.04544	146703	protein disulfide-isomerase tiga precursor	tigA	ERp29,Thioredoxin	-
Tatro_000321-T1	0.489118	4.54038	10.9989	0.00316795	0.0225365	302624	hypothetical protein	-	-	-
Tatro_011547-T1	0.488809	3.56725	11.4786	0.00268984	0.020039	298559	mediator of rna polymerase ii transcription subunit 31	-	Med31	-
Tatro_003905-T1	0.487642	5.45573	14.2815	0.00104668	0.0110338	225467	hypothetical protein	-	-	-
Tatro_009694-T1	0.48568	7.42832	12.758	0.00172379	0.0150782	299833	coatomer subunit epsilon	-	Coatomer_E	-
Tatro_005703-T1	0.484888	8.23316	13.0277	0.00157524	0.0142519	250018	stress protein orp150	LHS1	HSP70	-
Tatro_003584-T1	0.483379	7.6008	11.8724	0.00233092	0.0182912	161626	c2h2 type zinc finger containing protein	-	HTH_Tnp_Tc5,Homeobox_KN	HTH_Tnp_Tc5
Tatro_001622-T1	0.48328	5.89597	11.1194	0.00303494	0.0219727	319797	nucleoside	-	Transp_cyt_pur	-
Tatro_000869-T1	0.483247	5.42421	15.3969	0.000737316	0.00862715	86933	integral membrane protein	-	Glyco_transf_54	-
Tatro_001289-T1	0.480291	4.48509	7.87016	0.0103717	0.0485431	37297	vacuolar h+-atpase assembly protein	-	Vma12,zf-C2H2_3	-
Tatro_004352-T1	0.47927	13.7897	7.87491	0.0103518	0.0485315	300828	translation elongation factor 1 alpha	TEF1	GTP_EFTU,GTP_EFTU_D2,GTP_EFTU_D3	-
Tatro_000191-T1	0.479151	5.87968	12.8544	0.00166897	0.0148148	153251	gpi transamidase subunit pig-u	-	PIG-U	-
Tatro_008807-T1	0.478074	9.6194	12.2191	0.00206899	0.0171627	146528	calnexin precursor	-	Calreticulin	-
Tatro_005797-T1	0.477957	4.70954	8.97284	0.00671334	0.0370528	77939	adp-ribosylation factor family protein	-	Arf	-
Tatro_011471-T1	0.477904	6.2363	12.8156	0.00169079	0.0149054	296867	der1-like family protein	-	DER1	-
Tatro_009798-T1	0.477255	9.98804	11.9151	0.00229677	0.0181919	139062	protein disulfide isomerase	PDI1	Thioredoxin,Thioredoxin_6	-
Tatro_003507-T1	0.477227	4.68264	13.0696	0.0015534	0.0141093	286142	hypothetical protein	-	Nbl1_Borealin_N	-
Tatro_010201-T1	0.476347	4.26413	9.30824	0.00590422	0.0343629	315002	hypothetical protein	-	-	-
Tatro_007906-T1	0.473086	5.78913	14.5084	0.000973725	0.0105237	-	-	-	DUF4336	-
Tatro_007987-T1	0.472602	6.8922	24.6507	5.8971e-05	0.00134245	90550	ion transporter	-	Ion_trans	-
Tatro_004238-T1	0.472125	6.47693	23.0288	8.80762e-05	0.00181647	137146	ubx domain-containing protein	ucp10	UBA_4,UBX	-
Tatro_001254-T1	0.471456	5.54873	10.545	0.0037299	0.0249734	150753	cytochrome p450	-	p450	-
Tatro_009800-T1	0.471191	4.62168	15.7865	0.000654181	0.00786319	221424	hit zinc finger family protein	-	zf-HIT	-
Tatro_003561-T1	0.470453	6.53887	12.2307	0.00206078	0.0171282	294529	zip zinc transporter	-	Zip	-
Tatro_007259-T1	0.470104	6.38103	15.974	0.00061789	0.00761079	299546	short chain dehydrogenase reductase family	-	adh_short	-
Tatro_006857-T1	0.469876	5.11362	8.83977	0.00706768	0.0382616	219372	dfdf domain-containing protein	EDC3	FDF,YjeF_N	-
Tatro_009007-T1	0.469797	6.47383	12.8717	0.00165934	0.0147479	155005	fructose- -bisphosphatase	FBP1	FBPase	-
Tatro_003207-T1	0.469793	6.57414	16.8355	0.000477239	0.00631078	-	-	vps29	Metallophos_2	-
Tatro_000509-T1	0.469103	10.574	8.39436	0.00841295	0.0426433	146396	60s ribosomal protein l20	RPL20B	Ribosomal_L18A	-
Tatro_007144-T1	0.469007	5.62013	9.04336	0.00653355	0.0364905	219927	adaptin ear-binding coat-associated protein 2	-	DUF1681	-
Tatro_005741-T1	0.467722	8.54609	8.31451	0.00868288	0.0434064	135138	atp synthase delta mitochondrial	ATP16	ATP-synt_DE_N	-
Tatro_005385-T1	0.466589	6.36196	10.3524	0.00400071	0.0261957	-	-	-	dCMP_cyt_deam_1	-
Tatro_007168-T1	0.46566	5.02972	13.5181	0.00133986	0.0129453	219961	inositol polyphosphate multikinase	-	IPK	-
Tatro_006741-T1	0.465043	5.81932	9.37489	0.00575663	0.0337662	299326	hypothetical protein	-	DUF3984	-
Tatro_008992-T1	0.46497	5.89231	8.88237	0.00695205	0.0378636	298394	54s ribosomal protein l6	MRPL6	Ribosomal_L6	-
Tatro_010406-T1	0.464354	4.24969	8.22584	0.00899393	0.0442708	-	-	-	Flavin_Reduct	-
Tatro_008956-T1	0.462785	8.10982	10.8466	0.00334532	0.0233006	298374	t-complex protein 1 subunit epsilon	CCT5	Cpn60_TCP1	-
Tatro_007386-T1	0.462163	6.95999	10.2083	0.00421763	0.0271474	297439	prefoldin subunit	-	Prefoldin_2	-
Tatro_009570-T1	0.46144	7.39811	16.992	0.000455668	0.0061522	151833	endoplasmic reticulum vesicle protein 25	ERV25	EMP24_GP25L	-
Tatro_005680-T1	0.461204	5.94741	9.48784	0.00551571	0.0328048	295257	amidophosphoribosyltransferase	ADE4	GATase_6,GATase_7,Pribosyltran	-
Tatro_011861-T1	0.460762	6.1288	9.92035	0.00469093	0.0292111	216865	short chain dehydrogenase	-	adh_short,adh_short_C2	adh_short
Tatro_010549-T1	0.460452	6.00422	11.7184	0.00245881	0.0189945	157940	hypothetical protein	-	-	-
Tatro_005018-T1	0.459805	6.52645	8.32088	0.00866099	0.0433628	301523	guanylate kinase	GUK1	Guanylate_kin	-
Tatro_003373-T1	0.458446	9.99562	8.0397	0.00968778	0.0466702	299023	60s ribosomal protein l15	rpl15	Ribosomal_L15e	-
Tatro_006198-T1	0.457891	7.62968	13.183	0.00149609	0.0138832	130160	vacuolar amino acid transporter 3	-	Aa_trans	-
Tatro_003278-T1	0.456569	6.0597	13.8254	0.00121218	0.0120976	153717	rna polymerase ii subunit 3	rpb3	RNA_pol_A_bac,RNA_pol_L	-
Tatro_011736-T1	0.45639	6.2027	11.1758	0.00297483	0.0216772	144832	transmembrane protein 111	-	DUF106	-
Tatro_008468-T1	0.455924	6.08608	22.0812	0.000112147	0.00218748	297874	gamma-glutamyl phosphate reductase	PRO2	Aldedh	-
Tatro_006876-T1	0.454589	5.2847	9.88527	0.00475247	0.0294719	40909	pre-mrna-splicing factor cwc15	CWC15	Cwf_Cwc_15	-
Tatro_007099-T1	0.452615	5.55637	16.6113	0.000510096	0.0065902	88671	hypothetical protein	-	-	-
Tatro_008457-T1	0.452396	7.68655	9.33423	0.00584617	0.0341318	156464	disulfide isomerase	-	Thioredoxin	-
Tatro_002712-T1	0.451242	4.28624	7.90846	0.0102127	0.0481553	134223	c2h2 type zinc finger domain protein	-	Fungal_trans,Zn_clus,zf-C2H2	-
Tatro_009934-T1	0.450683	11.0481	10.2227	0.00419536	0.0270511	257320	60s ribosomal protein l9	RPL9B	Ribosomal_L6	-
Tatro_005250-T1	0.450231	7.581	13.6758	0.00127258	0.0125198	301668	upf0041 domain-containing protein	-	MPC	-
Tatro_005788-T1	0.449225	7.9886	14.3923	0.00101035	0.0107852	130300	translocation protein sec63	SEC63	DnaJ,Sec63	-
Tatro_006787-T1	0.44672	5.83949	9.9475	0.0046439	0.0290665	41214	brix domain-containing protein	RPF1	Brix	-
Tatro_000792-T1	0.444825	7.97431	8.02715	0.00973666	0.046771	300210	eukaryotic translation initiation factor 3 subunit	-	CSN8_PSD8_EIF3K	-
Tatro_003461-T1	0.444087	4.27324	8.84544	0.00705218	0.0382237	80644	peroxisomal-coenzyme a synthetase	-	AMP-binding,Hexapep,Hexapep_2,PP-binding	AMP-binding
Tatro_009065-T1	0.443994	4.38205	8.12717	0.00935461	0.0455357	128926	transmembrane protein 42	-	-	-
Tatro_001239-T1	0.441822	9.78521	9.17508	0.0062118	0.0353746	257824	ubiquitin-conjugating enzyme e2-16 kda	UBC4	UQ_con	-
Tatro_000790-T1	0.441599	8.02344	10.9833	0.00318565	0.022591	300207	t-complex protein 1 subunit zeta	CCT6	Cpn60_TCP1	-
Tatro_009787-T1	0.440724	7.36622	17.1264	0.000438006	0.00599012	151594	delta(24(24 ))-sterol reductase	ERG4	ERG4_ERG24	-
Tatro_006307-T1	0.438739	4.10681	8.84373	0.00705685	0.038226	278239	trna isopentenyltransferase	tit1	IPPT,zf-C2H2_jaz,zf-met	-
Tatro_006205-T1	0.437619	6.97066	9.13347	0.0063115	0.0358516	312376	ras-like protein rab7	-	Ras	-
Tatro_000239-T1	0.43744	6.25801	9.4457	0.00560426	0.0331319	207964	spry domain-containing protein	-	SPRY	-
Tatro_002553-T1	0.434651	8.78892	10.8977	0.00328464	0.0230027	305515	ricin-type beta-trefoil lectin domain-containing protein	-	-	-
Tatro_005543-T1	0.434107	5.4103	12.3002	0.00201245	0.0168648	301841	mitochondrial import inner membrane translocase subunit tim13	TIM13	zf-Tim10_DDP	-
Tatro_003249-T1	0.43403	7.07285	13.8044	0.0012205	0.0121536	141221	fggy-family pentulose kinase	-	FGGY_C,FGGY_N	-
Tatro_002002-T1	0.432578	6.88499	19.2759	0.000237304	0.00389924	-	-	-	AhpC-TSA_2	-
Tatro_008863-T1	0.432472	6.27927	13.5447	0.00132822	0.0128859	155183	pre-mrna branch site protein p14	-	RRM_1	-
Tatro_000594-T1	0.431335	5.49159	8.13688	0.00931843	0.04544	296004	3-hydroxyacyl- dehydrogenase	-	adh_short	-
Tatro_003864-T1	0.430729	6.98829	11.8739	0.00232969	0.0182912	149202	alpha beta	-	Abhydrolase_1	-
Tatro_005411-T1	0.428625	8.70293	13.5442	0.00132843	0.0128859	148028	oligosaccharyl transferase stt3 subunit	STT3	STT3	-
Tatro_006677-T1	0.427731	6.25647	13.2339	0.00147112	0.0138082	299278	wd repeat protein	CIA1	WD40	-
Tatro_009191-T1	0.427656	7.18871	7.82246	0.0105736	0.048984	296843	hypothetical protein	-	CBM9_2	-
Tatro_007025-T1	0.427569	5.87062	11.8335	0.0023625	0.0184641	152409	glutamyl-trna amidotransferase subunit a	HER2	Amidase	-
Tatro_007464-T1	0.42576	6.00111	8.71762	0.00741125	0.0392704	297387	duf1746-domain-containing protein	-	DUF1746	-
Tatro_005163-T1	0.425419	7.82937	9.42609	0.00564601	0.0332693	301619	chaperone dnaj 2	YDJ1	DnaJ,DnaJ_C,DnaJ_CXXCXGXG	-
Tatro_008812-T1	0.425083	10.1442	8.92473	0.00683912	0.0373844	255595	inorganic pyrophosphatase	IPP1	Pyrophosphatase	-
Tatro_002226-T1	0.424967	6.53827	8.21495	0.00903297	0.0444092	129911	integral membrane protein	-	EamA,Nuc_sug_transp	-
Tatro_008452-T1	0.423412	5.71815	11.4709	0.00268084	0.0200051	315538	polarized growth protein	-	Metallophos	-
Tatro_004759-T1	0.421488	6.72902	12.2915	0.00201843	0.016882	-	-	-	AMP-binding,DIT1_PvcA,PP-binding,Transferase	-
Tatro_002360-T1	0.421199	6.50955	15.3947	0.000737798	0.00862715	173325	transmembrane amino acid transporter	-	Aa_trans	-
Tatro_010077-T1	0.420044	6.22889	9.70543	0.00508235	0.0307955	79595	small nuclear ribonucleoprotein	-	LSM	-
Tatro_000071-T1	0.419628	10.3383	10.2969	0.00408282	0.0265842	260102	immunogenic protein	-	PH_6	-
Tatro_011219-T1	0.41767	5.89638	11.6155	0.0025485	0.0194143	81467	gtp-binding protein gtr2	GTR2	Gtr1_RagA	-
Tatro_003819-T1	0.417093	5.09775	8.36542	0.00850971	0.0429642	301162	peroxisome biosynthesis protein (pas10 peroxin-12)	PEX12	Pex2_Pex12,zf-C3HC4_3	-
Tatro_005814-T1	0.416682	7.38114	10.1229	0.00435232	0.0277758	302013	microtubule-associated protein rp eb family member 1	BIM1	CH,EB1	-
Tatro_005054-T1	0.416335	5.17574	8.54649	0.00792402	0.0410649	226772	mitochondrial iron uptake protein	YFH1	Frataxin_Cyay	-
Tatro_005148-T1	0.416308	5.90161	9.48928	0.00551272	0.0328048	-	-	NSP1	Nsp1_C,Nucleoporin_FG	-
Tatro_001454-T1	0.414877	6.63667	9.27545	0.00597836	0.0346152	300623	isovaleryl- dehydrogenase	-	Acyl-CoA_dh_1,Acyl-CoA_dh_M,Acyl-CoA_dh_N,CMD,Dioxygenase_C,Dioxygenase_N	-
Tatro_001916-T1	0.414266	6.11075	8.49735	0.00807842	0.0415616	231707	37s ribosomal protein	-	Ribosomal_S18	-
Tatro_007515-T1	0.413024	4.33367	8.69867	0.00746616	0.039422	289373	hcngp-like protein	-	HCNGP	-
Tatro_000494-T1	0.412892	5.02623	11.1241	0.00302987	0.0219538	230260	palmitoyltransferase pfa4	PFA4	DHHC	-
Tatro_007530-T1	0.412429	9.84336	10.093	0.00440056	0.0279645	297344	adp-ribosylation factor	ARF1	Arf	-
Tatro_007767-T1	0.412336	5.15859	11.7259	0.0024524	0.0189613	211959	prenyltransferase and squalene oxidase	CDC43	Prenyltrans	-
Tatro_006048-T1	0.409446	5.26021	9.92164	0.00468868	0.0292111	77776	translation initiation factor eif4e3	-	IF4E	-
Tatro_000885-T1	0.409276	4.35838	9.74398	0.00500957	0.030602	150316	integral membrane protein	-	SYS1	-
Tatro_007924-T1	0.408537	7.87389	11.7962	0.00239326	0.0186484	297159	alpha- mannosyltransferase ktr1	KRE2	Glyco_transf_15	-
Tatro_005575-T1	0.408118	4.6974	7.93302	0.0101121	0.047882	31997	opt family small oligopeptide transporter	-	OPT	-
Tatro_005089-T1	0.407626	5.21567	9.50763	0.00547466	0.0326863	31787	shwachman-bodian-diamond syndrome protein	-	SBDS,SBDS_C	-
Tatro_006969-T1	0.405213	5.54848	12.6307	0.0017992	0.0155412	-	-	NUP57	Nucleoporin_FG,Nup54	-
Tatro_008822-T1	0.402586	6.19672	10.5723	0.00369308	0.0248564	290550	golgi transport complex subunit cog4	COG4	COG4	-
Tatro_004834-T1	0.401541	6.20563	8.52489	0.00799148	0.0412748	15838	peroxisomal membrane anchor protein	PEX14	Pex14_N	-
Tatro_005130-T1	0.396795	7.10755	7.85382	0.0104404	0.0487435	31089	mitochondrial protein	-	ApoO	-
Tatro_009492-T1	0.396016	6.14203	14.8475	0.000874883	0.00974838	88167	transporter bos1	BOS1	V-SNARE_C	-
Tatro_006209-T1	0.387893	5.27456	9.99663	0.0045601	0.0286344	134691	pre-mrna splicing factor cwc2	CWC2	RRM_1,Torus	-
Tatro_008935-T1	0.3871	5.33146	10.7256	0.00349418	0.0238933	155109	pol ii transcription elongation factor subunit	CDC73	CDC73_C,CDC73_N	-
Tatro_003184-T1	0.385713	7.36107	16.0628	0.000601479	0.00748063	141307	striatin pro11	ADI1	Striatin,WD40	-
Tatro_010481-T1	0.385684	5.44641	8.32941	0.00863181	0.0433333	156888	fad binding domain-containing protein	-	FAD_binding_1,Flavodoxin_1,NAD_binding_1	-
Tatro_011299-T1	0.385254	7.78842	17.1708	0.00043233	0.00593513	298934	coatomer subunit delta	RET2	Adap_comp_sub,Clat_adaptor_s	-
Tatro_008550-T1	0.383333	6.2966	9.44085	0.00561456	0.0331491	-	-	-	zf-C2H2	-
Tatro_007725-T1	0.377648	6.40061	11.6998	0.00247478	0.0190851	146039	wd repeat-containing protein	RSA4	NLE,WD40	-
Tatro_000916-T1	0.377199	8.62571	8.42986	0.00829594	0.0423366	131315	sec14 cytosolic factor	SEC14	CRAL_TRIO,CRAL_TRIO_N	-
Tatro_008770-T1	0.375561	7.25035	11.7077	0.00246793	0.0190486	298232	hypothetical protein	-	-	-
Tatro_006555-T1	0.374714	6.26459	9.96025	0.00462198	0.0289623	32450	60s ribosomal protein mitochondrial precursor	yml6	Ribosomal_L4	-
Tatro_001863-T1	0.374664	7.53534	14.8051	0.000886631	0.00985233	155704	oxysterol binding protein	OSH3	Oxysterol_BP,PH_8	-
Tatro_003752-T1	0.373787	4.62657	8.60168	0.00775447	0.0404222	301190	hypothetical protein	-	-	-
Tatro_000060-T1	0.373775	8.44676	14.6753	0.00092363	0.0101037	302778	integral membrane protein	-	SUR7	-
Tatro_004813-T1	0.373612	7.62356	11.4784	0.00267374	0.0199853	301378	dolichyl-diphosphooligosaccharide-protein glycotransferase	OST3	OST3_OST6	-
Tatro_003635-T1	0.37342	5.38385	7.9878	0.00989169	0.0470614	136456	bcp1_gibze ame: full=protein bcp1	BCP1	BCIP	-
Tatro_011084-T1	0.373151	6.94644	11.1962	0.00295335	0.0215907	217483	glucosidase ii beta subunit-like protein	YOS9	PRKCSH	-
Tatro_005876-T1	0.373134	5.76552	7.88417	0.0103132	0.0484192	28738	serine threonine-protein kinase rio1	rio1	RIO1	-
Tatro_005736-T1	0.371447	5.58046	9.40929	0.00568204	0.0334597	28836	mitochondrial nuclease	NUC1	Endonuclease_NS	-
Tatro_001845-T1	0.369913	6.64277	8.41759	0.00833618	0.0424696	303003	vacuolar sorting protein 32	SNF7	Snf7	-
Tatro_008110-T1	0.368361	7.79569	8.02052	0.00976262	0.046823	297650	gmp synthase	-	GATase,GMP_synt_C,NAD_synthase	-
Tatro_009670-T1	0.360457	6.18605	10.3773	0.00396462	0.0260408	79863	mitochondrial metalloendopeptidase oma1	OMA1	Peptidase_M48	-
Tatro_009586-T1	0.359011	5.68058	11.1039	0.00305173	0.0220717	242992	f-box domain-containing protein	-	F-box	-
Tatro_006308-T1	0.358311	9.17303	11.8852	0.00232065	0.018281	302279	protein transport protein sec61 alpha subunit	SEC61	Plug_translocon,SecY	-
Tatro_006879-T1	0.354709	6.38882	7.87026	0.0103713	0.0485431	-	-	MMT2	Cation_efflux,ZT_dimer	-
Tatro_003389-T1	0.348955	8.09562	12.876	0.00165699	0.0147479	132463	root hair defective 3 gtp-binding protein	SEY1	RHD3	-
Tatro_000681-T1	0.347249	8.24256	10.2124	0.00421131	0.0271261	300143	nadh-ubiquinone oxidoreductase 40 kda subunit	EFM5	Epimerase,NAD_binding_10,NmrA	-
Tatro_009365-T1	0.346837	5.85419	8.437	0.00827262	0.0422416	-	-	-	Ribosomal_S11	-
Tatro_003216-T1	0.3421	7.14551	11.1704	0.0029805	0.0217009	176324	cue domain	CUE5	CUE	-
Tatro_008784-T1	0.339696	7.31848	7.83316	0.0105279	0.048951	298236	hypothetical protein	-	-	-
Tatro_011441-T1	0.339539	6.66755	8.30834	0.00870413	0.0434337	210445	integral membrane protein	PTM1	Lung_7-TM_R	-
Tatro_000135-T1	0.337965	7.34333	13.4941	0.00135043	0.0129872	140795	ubiquitin-protein ligase sel1 ubx2	HRD3	Sel1	-
Tatro_009876-T1	0.337782	5.66234	8.76596	0.00727312	0.0389093	183179	chromatin structure-remodeling complex protein rsc7	NPL6	CRC_subunit	-
Tatro_003039-T1	0.334134	5.98849	8.23199	0.00897196	0.0442544	-	-	-	-	-
Tatro_005031-T1	0.333303	6.00665	8.49705	0.00807936	0.0415616	127338	replication factor c subunit 3	RFC3	AAA,Rep_fac_C	-
Tatro_008030-T1	0.332129	8.47703	9.60296	0.00528158	0.0318097	90591	t-complex protein beta subunit	CCT2	Cpn60_TCP1	-
Tatro_004636-T1	0.330179	6.15467	10.0352	0.00449553	0.0283477	137431	vacuolar protein sorting-associated protein 62	-	Vps62	-
Tatro_001959-T1	0.32951	7.93054	9.5354	0.00541762	0.0324768	302937	nadh-ubiquinone oxidoreductase	-	-	-
Tatro_005626-T1	0.327149	5.61911	8.24979	0.00890871	0.0440778	147759	dna mismatch repair protein msh-2	-	CDT1_C	-
Tatro_001812-T1	0.326825	6.50572	8.73046	0.00737426	0.0391668	143106	pheromone processing endoprotease kex2	KEX2	P_proprotein,Peptidase_S8	-
Tatro_000663-T1	0.323216	8.40543	9.72746	0.00504062	0.0306719	-	-	GAA1	Gaa1,Rhomboid	-
Tatro_009696-T1	0.321783	8.26449	9.90244	0.00472224	0.0293272	151694	multiprotein-bridging factor 1	MBF1	HTH_3,MBF1	-
Tatro_005136-T1	0.317187	8.57337	9.21051	0.00612826	0.0350766	-	-	-	PRA1	-
Tatro_003883-T1	0.311363	7.42116	10.7777	0.00342917	0.0236078	130898	arf gtpase-activating protein	GLO3	ArfGap	-
Tatro_001085-T1	0.303762	6.55447	8.29261	0.00875857	0.0436811	300381	ubiquitin-conjugating enzyme	UBC6	UQ_con	-
Tatro_005415-T1	0.294736	5.50832	7.85883	0.0104193	0.0486702	85076	rrna-processing protein utp23	-	PP2C_2,SpoIIE	-
Tatro_009801-T1	0.290802	8.69558	7.82368	0.0105684	0.048984	128075	threonyl-trna synthetase	THS1	HGTP_anticodon,TGS,tRNA-synt_2b,tRNA_SAD	-
Tatro_003721-T1	0.288665	6.39219	7.86969	0.0103737	0.0485431	149055	exocyst complex component exo84	EXO84	Exo84_C,Vps51	-
Tatro_009666-T1	0.280617	6.48095	8.6524	0.00760219	0.0399389	11191	scy1 protein kinase	CEX1	Cnd1,Pkinase,Pkinase_Tyr	-
Tatro_001440-T1	0.269824	7.21475	8.12121	0.0093769	0.0455768	300611	vacuolar atp synthase subunit e	VMA4	vATP-synt_E	-
Tatro_010489-T1	-0.275085	6.6069	7.92994	0.0101246	0.0478939	144355	atp-dependent permease mdl2	MDL1	ABC_membrane,ABC_tran	-
Tatro_000757-T1	-0.284796	6.33839	9.07015	0.00646664	0.0363652	319089	cp2 transcription factor	-	CP2	-
Tatro_005167-T1	-0.305891	8.04144	9.43192	0.00563357	0.0332395	321148	glycoside hydrolase family 38 protein	AMS1	Alpha-mann_mid,Glyco_hydro_38,Glyco_hydro_38C	-
Tatro_010124-T1	-0.310163	6.00755	8.67798	0.00752668	0.0396949	244053	mfs alpha-glucoside	-	Sugar_tr	-
Tatro_007526-T1	-0.316314	8.42263	8.832	0.00708902	0.038351	254672	peptidase family m49	YOL057W	Peptidase_M49	-
Tatro_006295-T1	-0.31707	7.61481	9.03785	0.0065474	0.0365225	126920	serine threonine protein phosphatase 2a	RTS1	B56	-
Tatro_009676-T1	-0.318546	8.08141	8.13983	0.00930746	0.04544	284076	leukotriene a-4 hydrolase	LAP2	Leuk-A4-hydro_C,Peptidase_M1	-
Tatro_010951-T1	-0.319465	6.16772	9.21335	0.00612162	0.0350694	291210	dual specificity	YVH1	DSPc	-
Tatro_000933-T1	-0.320769	6.76775	9.24884	0.00603929	0.0348111	300289	hypothetical protein	TPS1	Glyco_transf_20	-
Tatro_002298-T1	-0.323036	5.48505	8.98572	0.00668008	0.0369672	290150	tyrosyl-dna phosphodiesterase domain-containing protein	-	Tyr-DNA_phospho,UIM	-
Tatro_009935-T1	-0.32866	6.96235	9.83465	0.00484287	0.0299087	138874	hypothetical protein	-	-	-
Tatro_000589-T1	-0.331962	8.25478	8.93172	0.00682069	0.0373352	-	-	-	Fungal_trans,Zn_clus	-
Tatro_004953-T1	-0.33585	10.0891	8.56559	0.00786488	0.0408792	301477	transketolase	TKL1	Transket_pyr,Transketolase_C,Transketolase_N	-
Tatro_003582-T1	-0.336396	6.02213	8.45462	0.00821539	0.0421313	174504	siderophore regulation protein	SFU1	GATA	-
Tatro_009223-T1	-0.336685	5.72295	9.62577	0.00523649	0.0316017	88411	dynamin family protein	-	Dynamin_M,Dynamin_N,GED	-
Tatro_009345-T1	-0.339293	8.7557	8.38284	0.00845133	0.0427655	152072	proteasome activator subunit	BLM3	BLM10_N,BLM10_mid,DUF3437	-
Tatro_010805-T1	-0.341292	5.48326	8.47675	0.00814414	0.0417992	211358	fungal transcriptional regulatory protein	-	Fungal_trans,Zn_clus	-
Tatro_000468-T1	-0.347489	6.74043	9.14113	0.00629303	0.0357918	230310	abc transporter	ADP1	ABC2_membrane,ABC_tran,EGF_2	-
Tatro_008038-T1	-0.35198	7.01415	10.5327	0.0037465	0.0250658	44680	n-acetyltransferase b complex non catalytic subunit	-	NatB_MDM20	-
Tatro_009558-T1	-0.35618	6.92094	9.58643	0.0053145	0.0319652	299750	amidohydrolase family protein	LRA2	Amidohydro_2	-
Tatro_001203-T1	-0.356324	6.80035	8.45374	0.00821823	0.0421313	150676	glycoside hydrolase family 18 protein	CHT4	Glyco_hydro_18	-
Tatro_003914-T1	-0.359698	7.04659	8.33613	0.00860887	0.0433333	127498	aspartate aminotransferase	aat2	Aminotran_1_2	-
Tatro_001218-T1	-0.36159	5.30518	8.61294	0.0077204	0.0403381	-	-	-	Atx10homo_assoc	-
Tatro_001097-T1	-0.363542	7.82597	8.82755	0.00710124	0.038351	138040	rna recognition domain-containing protein	vip1	RRM_1	-
Tatro_010681-T1	-0.365861	7.45653	7.91017	0.0102056	0.0481474	83411	chromosome segregation protein	CSE1	CAS_CSE1,Cse1,IBN_N	-
Tatro_007267-T1	-0.372533	8.99046	11.0444	0.003117	0.0223154	41280	glucose-6-phosphate isomerase	PGI1	PGI	-
Tatro_010705-T1	-0.377007	5.90777	9.03048	0.00656597	0.0365807	83395	nuclear matrix protein	-	-	-
Tatro_005679-T1	-0.377785	5.51428	7.86788	0.0103813	0.0485431	-	-	-	Fungal_trans_2,Zn_clus	-
Tatro_006603-T1	-0.377981	5.39773	8.76264	0.00728251	0.0389093	-	-	-	Homeobox_KN,zf-C2H2	-
Tatro_009519-T1	-0.383011	6.42723	8.28128	0.00879801	0.043805	299735	non-hemolytic phospholipase c	-	Phosphoesterase	-
Tatro_010137-T1	-0.383094	7.22418	8.05796	0.00961716	0.0464683	175759	developmental regulator	velB	Velvet	-
Tatro_002477-T1	-0.383516	6.45061	9.05835	0.00649602	0.0364023	281456	elongation factor 2	RIA1	EFG_C,EFG_II,GTP_EFTU,GTP_EFTU_D2	-
Tatro_000301-T1	-0.385431	8.25379	9.04695	0.00652454	0.0364628	153139	flavin-binding monooxygenase-like family protein	-	FMO-like,K_oxygenase,Pyr_redox_3	-
Tatro_000802-T1	-0.386943	7.01985	8.22634	0.00899212	0.0442708	35649	glycoside hydrolase family 5 protein	-	Cellulase	-
Tatro_009671-T1	-0.389155	6.28691	10.9889	0.00317931	0.0225721	299824	duf985 domain-containing protein	-	Cupin_5	-
Tatro_000981-T1	-0.389211	7.27825	12.077	0.00217218	0.0176284	127733	prenylcysteine oxidase	-	NAD_binding_8,Prenylcys_lyase	-
Tatro_007247-T1	-0.39032	5.93667	11.6935	0.00248018	0.0191104	131971	lysosomal protective protein	-	Peptidase_S10	-
Tatro_011232-T1	-0.390377	6.18474	8.94862	0.00677633	0.0372765	90782	peptidase s8 subtilisin kexin sedolisin	-	Peptidase_S8	-
Tatro_006433-T1	-0.395198	4.43362	8.39871	0.00839851	0.0426433	126883	fungal transcriptional regulatory protein	-	Fungal_trans,Zn_clus	-
Tatro_000536-T1	-0.396641	9.25957	12.7109	0.00175129	0.0152298	140391	heavy metal translocating p-type atpase	CCC2	E1-E2_ATPase,HMA,Hydrolase	-
Tatro_005541-T1	-0.398032	7.4993	10.4734	0.00382809	0.0253851	164264	camp-dependent protein kinase catalytic subunit	TPK2	Pkinase	-
Tatro_000602-T1	-0.398705	6.04293	10.5595	0.00371036	0.0248796	172200	fungal specific transcription factor	-	Fungal_trans,Zn_clus	-
Tatro_011556-T1	-0.399749	5.71253	9.27879	0.00597077	0.0346152	133893	wd repeat-containing protein	-	WD40,Zn_ribbon_17	-
Tatro_004170-T1	-0.40086	7.03031	12.6	0.00181789	0.0156575	300938	sulfate adenylyltransferase	MET3	APS_kinase,ATP-sulfurylase,PUA_2	-
Tatro_011732-T1	-0.401895	7.11964	9.36463	0.00577909	0.0338759	144839	heat repeat containing protein	-	MMS19_C,MMS19_N	-
Tatro_005121-T1	-0.406443	4.36734	10.3072	0.00406752	0.026523	294853	atp-binding endoribonuclease	-	Diphthami_syn_2,Ribonuc_L-PSP	-
Tatro_004185-T1	-0.407251	6.04327	9.92867	0.00467645	0.029184	34515	ubx domain-containing protein	-	UBX	-
Tatro_010744-T1	-0.408973	4.54934	9.08727	0.00642428	0.0362649	233240	hypothetical protein	-	DNMT1-RFD	-
Tatro_005488-T1	-0.413236	6.19029	13.527	0.00133594	0.0129309	249572	dna repair helicase rad25	SSL2	ERCC3_RAD25_C,Helicase_C_3,ResIII	-
Tatro_006674-T1	-0.415455	5.86024	13.953	0.00116318	0.0117869	152740	tfiih p62 subunit domain-containing protein	TFB1	BSD,PH_TFIIH	-
Tatro_001343-T1	-0.417681	5.11792	8.3267	0.00864107	0.0433354	37570	3-oxoacyl-(acyl-carrier-protein) reductase	-	adh_short,adh_short_C2	-
Tatro_006215-T1	-0.418553	7.49301	8.59165	0.00778498	0.0405342	134680	dnaj heat shock family protein	SIS1	DnaJ,DnaJ_C	-
Tatro_010141-T1	-0.419196	7.31059	13.3574	0.00141241	0.0134254	222101	ion transporter	CCH1	Ion_trans	-
Tatro_008235-T1	-0.424381	5.77509	11.2885	0.00285858	0.0209832	129317	domain-containing protein	-	UPF0061	-
Tatro_003126-T1	-0.424968	5.26573	9.34776	0.00581622	0.0340001	89923	mapkkk cascade protein kinase regulator ste50	-	RA,SAM_1,SAM_2	-
Tatro_003903-T1	-0.430392	5.89994	14.1484	0.00109226	0.0113251	136747	dna mismatch repair protein	mlh1	DNA_mis_repair,HATPase_c_3,Mlh1_C	-
Tatro_006211-T1	-0.430897	5.53914	12.1874	0.00209155	0.0172701	147167	hypothetical protein	-	Cut12	-
Tatro_008449-T1	-0.431034	10.4215	10.9671	0.00320417	0.0226687	-	-	-	Chitin_bind_1,Glyco_hydro_18	-
Tatro_005298-T1	-0.432256	6.99425	7.99982	0.00984405	0.0469672	204314	nuclear pore complex subunit nup159	NUP159	NUP214	-
Tatro_010506-T1	-0.433398	7.151	11.6567	0.00251219	0.0192662	289713	smc1 protein	SMC1	SMC_N,SMC_hinge	-
Tatro_002798-T1	-0.434384	5.99678	8.8069	0.00715838	0.0385438	296893	3 -bisphosphate nucleotidase	-	Inositol_P	Inositol_P
Tatro_008273-T1	-0.434947	5.70866	11.6206	0.00254404	0.0194143	161743	hect-domain-containing protein	HUL4	HECT	-
Tatro_004967-T1	-0.435489	7.14484	16.0802	0.000598319	0.00745789	258818	sexual development transcription factor	-	GATA	-
Tatro_009497-T1	-0.435618	9.47869	13.3749	0.00140431	0.0133625	299725	peptide transporter	-	PTR2	PTR2
Tatro_009638-T1	-0.436742	6.6824	8.85311	0.00703124	0.0382024	79887	c2 domain containing protein	-	C2	-
Tatro_002039-T1	-0.437183	6.59881	12.2277	0.00206289	0.0171282	302895	dna-binding protein	-	UBA,UBX	-
Tatro_010530-T1	-0.439008	9.00541	8.93129	0.00682181	0.0373352	156969	myosin myo2	MYO2	DIL,IQ,Myosin_N,Myosin_head	-
Tatro_003038-T1	-0.442175	6.42086	9.3816	0.005742	0.0337024	299200	hypothetical protein	-	DUF2855	-
Tatro_003490-T1	-0.44254	8.38248	16.7145	0.000494672	0.00645586	301356	serine hydroxymethyltransferase	-	SHMT	-
Tatro_000120-T1	-0.444114	6.66524	25.002	5.41695e-05	0.00124895	302746	sphingolipid long chain base-responsive protein lsp1	LSP1	Pil1	-
Tatro_005757-T1	-0.445676	8.05014	12.8508	0.00167099	0.0148181	77963	aspartyl aminopeptidase	-	Peptidase_M18	Peptidase_M18
Tatro_010633-T1	-0.446579	6.78963	18.6821	0.000280082	0.00430693	93509	methylenetetrahydrofolate reductase	MET12	MTHFR	-
Tatro_009229-T1	-0.446674	4.36913	8.01764	0.00977388	0.046823	39807	f-box domain-containing protein	-	F-box,F-box-like	-
Tatro_005880-T1	-0.447202	6.78143	12.7128	0.00175017	0.0152298	228361	nonribosomal peptide synthetase 10	-	AMP-binding,NAD_binding_4,PP-binding,adh_short	-
Tatro_007726-T1	-0.447991	7.24894	16.4331	0.000538002	0.00687175	146041	glycosyltransferase family 20 protein	TPS3	Glyco_transf_20,Trehalose_PPase	-
Tatro_007484-T1	-0.44874	5.35504	11.5754	0.00258445	0.0195896	289394	anaphase-promoting complex subunit	-	ANAPC2,Cullin	-
Tatro_011600-T1	-0.449025	6.00165	14.0089	0.00114238	0.0116598	157492	phosphoribosylaminoimidazole-succinocarboxamide synthase	-	DUF3433	-
Tatro_003381-T1	-0.450342	6.7909	10.0062	0.00454395	0.0285915	218183	carnitine acetyl transferase	YAT1	Carn_acyltransf	-
Tatro_007630-T1	-0.453409	6.96333	8.73976	0.00734762	0.0391177	297288	lactoylglutathione lyase	GLO1	Glyoxalase	-
Tatro_007109-T1	-0.455092	6.67774	12.1738	0.00210124	0.0173343	292197	hypothetical protein	-	-	-
Tatro_001172-T1	-0.456873	5.45513	14.6162	0.000941039	0.0102321	150642	heavy metal translocating p-type atpase	-	E1-E2_ATPase,HMA,Hydrolase	-
Tatro_008097-T1	-0.457101	4.07262	9.79836	0.00490885	0.0302124	21879	zn 2cys6 transcription factor	-	Zn_clus	-
Tatro_001946-T1	-0.457137	8.64819	8.35304	0.00855145	0.0431507	302946	hypothetical protein	-	-	-
Tatro_000845-T1	-0.459228	7.89282	8.10852	0.00942458	0.0457591	293155	phosphatidylinositol 3-kinase tor2	TOR1	DUF3385,FAT,FATC,FRB_dom,HEAT,PI3_PI4_kinase	-
Tatro_007398-T1	-0.459657	7.08845	11.0371	0.00312509	0.02232	133685	hypothetical protein	-	-	-
Tatro_003644-T1	-0.460929	5.51318	8.87584	0.00696963	0.0379319	266867	c6 transcription	-	Fungal_trans,Zn_clus	-
Tatro_000582-T1	-0.462711	7.01984	12.8709	0.0016598	0.0147479	283660	serine threonine-protein kinase gad8	YPK2	Pkinase,Pkinase_C	-
Tatro_000676-T1	-0.464711	5.99462	8.58609	0.00780195	0.040599	37319	aaa family atpase	-	AAA,Vps4_C	-
Tatro_008300-T1	-0.464834	7.23412	11.4529	0.00269776	0.0200793	172465	transcriptional corepressor	SSN6	TPR_1,TPR_16,TPR_17,TPR_2,TPR_6,TPR_8	-
Tatro_000708-T1	-0.467048	7.94841	13.3218	0.00142908	0.0135266	150085	mitogen-activated protein kinase	tmk1	Pkinase	-
Tatro_008004-T1	-0.467108	9.39167	18.1749	0.000323367	0.00483009	154439	aminopeptidase 2	APE2	ERAP1_C,Peptidase_M1	-
Tatro_002561-T1	-0.468064	5.30444	10.5617	0.0037074	0.0248784	298085	gln pro-rich protein	-	FAR1	-
Tatro_001738-T1	-0.469189	7.03716	9.05127	0.0065137	0.0364249	254023	histone deacetylase complex protein	SIN3	PAH,Sin3_corepress,Sin3a_C	-
Tatro_002740-T1	-0.469381	4.11605	8.32281	0.0086544	0.043354	210557	ankyrin repeat and sam domain containing protein 6	-	HET	-
Tatro_000221-T1	-0.469392	4.90711	13.2028	0.00148634	0.0138212	322742	hypothetical protein	-	Clr5	-
Tatro_008816-T1	-0.470447	8.06611	15.0084	0.000831872	0.00942089	298279	hexokinase	hxk1	Hexokinase_1,Hexokinase_2	-
Tatro_004897-T1	-0.471727	6.41503	10.7474	0.00346679	0.023766	-	-	-	-	-
Tatro_006059-T1	-0.473227	7.78871	13.6027	0.00130329	0.0126968	134836	farnesyl pyrophosphate synthetase	-	polyprenyl_synt	-
Tatro_003328-T1	-0.474033	5.63709	7.83833	0.010506	0.0489226	218284	atp-dependent rna helicase dbp6	DBP6	DEAD,Helicase_C	-
Tatro_003738-T1	-0.474391	6.93863	9.02212	0.00658713	0.0366734	301200	gamma interferon inducible lysosomal thiol reductase	-	GILT	-
Tatro_001116-T1	-0.474562	4.65408	9.38201	0.0057411	0.0337024	293370	rad4 transglutaminase-like domain-containing protein	-	BHD_1,BHD_2,BHD_3,Rad4	-
Tatro_003707-T1	-0.474883	6.22355	9.08684	0.00642535	0.0362649	168746	bzip transcription factor	kapC	bZIP_1	-
Tatro_007945-T1	-0.476903	6.29145	10.0318	0.00450121	0.0283636	44928	rta1 like protein	-	RTA1	-
Tatro_003055-T1	-0.477276	8.28784	10.8181	0.0033798	0.0234323	-	-	-	Fungal_trans,zf-C2H2	-
Tatro_001484-T1	-0.478535	8.85098	9.05963	0.00649281	0.0364023	79473	glycoside hydrolase family 16 protein	-	Glyco_hydro_16	Glyco_hydro_16
Tatro_008592-T1	-0.47954	6.419	10.5052	0.00378418	0.0252241	297936	hypothetical protein	-	-	-
Tatro_003181-T1	-0.480281	4.00887	12.3864	0.00195426	0.0165164	218551	dna mismatch repair protein	MLH3	DNA_mis_repair,HATPase_c_3,MutL_C	-
Tatro_006573-T1	-0.480596	5.20382	8.65029	0.00760847	0.0399389	302386	adenylate-forming enzyme	-	AMP-binding,AMP-binding_C	-
Tatro_004259-T1	-0.483743	6.16785	11.7473	0.00243421	0.0188856	203240	palmitoyltransferase pfa5	PFA5	DHHC	-
Tatro_002272-T1	-0.483893	7.29083	8.44716	0.00823958	0.0421525	-	-	-	T5orf172	-
Tatro_008729-T1	-0.484679	6.32264	13.0335	0.00157216	0.0142509	133110	tata-binding protein-associated factor mot1	MOT1	DUF3535,HEAT,Helicase_C,SNF2_N	-
Tatro_002173-T1	-0.485431	11.3999	8.55615	0.00789403	0.041007	47858	pyoverdine dityrosine biosynthesis	-	DIT1_PvcA,TauD	-
Tatro_008465-T1	-0.487731	5.92785	12.7964	0.00170169	0.0149428	315551	tpr domain protein	-	NB-ARC,PNP_UDP_1,TPR_10,TPR_12	TPR_10
Tatro_008766-T1	-0.490264	7.58131	25.2274	5.13144e-05	0.00120936	142790	map kinase kinase 1	MKK1	Pkinase	-
Tatro_003540-T1	-0.490745	5.25551	9.94678	0.00464514	0.0290665	33176	c6 finger domain	-	Zn_clus	-
Tatro_011036-T1	-0.490934	6.40397	15.0303	0.000826222	0.00936871	316982	hypothetical protein	-	Stanniocalcin	-
Tatro_011263-T1	-0.492085	5.63511	12.3154	0.0020021	0.0168156	317149	nacht and wd domain protein	-	DUF676,WD40	-
Tatro_007927-T1	-0.492159	7.91302	11.9705	0.00225327	0.0180213	233660	protein kinase c	PKC1	C1_1,C2,HR1,Pkinase,Pkinase_C	-
Tatro_000096-T1	-0.492508	6.68171	9.26055	0.00601239	0.0346839	-	-	-	zf-RING_2	-
Tatro_005640-T1	-0.494907	7.36211	9.06479	0.00647997	0.0363947	301904	haloacid dehalogenase-like hydrolase	-	HAD_2,Hydrolase,Hydrolase_like	-
Tatro_007194-T1	-0.495545	6.78089	9.10804	0.00637331	0.0361114	131981	cral trio domain-containing protein	-	CRAL_TRIO,CRAL_TRIO_N	-
Tatro_010283-T1	-0.495942	6.20421	17.1873	0.000430245	0.00593369	156683	allantoate permease	-	MFS_1	-
Tatro_003417-T1	-0.498153	8.3329	22.1566	0.000109991	0.00215483	317291	glycoside hydrolase family 63	-	Glyco_hydro_63	-
Tatro_007708-T1	-0.498923	4.22693	7.88683	0.0103021	0.0484192	146021	dna replication complex gins protein psf2	PSF2	Sld5	-
Tatro_009457-T1	-0.500528	8.07275	10.6924	0.00353624	0.0241258	-	-	-	Fungal_trans,Transp_cyt_pur	Transp_cyt_pur
Tatro_010535-T1	-0.500927	7.29807	11.5232	0.00263208	0.019789	134048	tfiiic transcription initiation factor complex subunits tfc3	-	B-block_TFIIIC	-
Tatro_008854-T1	-0.501271	5.52179	8.40849	0.00836616	0.0425501	305847	hypothetical protein	-	CRT10	-
Tatro_005670-T1	-0.501451	9.21085	8.19745	0.00909608	0.0446706	301919	hypothetical protein	-	-	-
Tatro_005678-T1	-0.504555	8.55453	9.7478	0.00500243	0.0305832	147706	exportin-1	CRM1	CRM1_C,IBN_N,Xpo1	-
Tatro_007650-T1	-0.50491	5.64325	8.38566	0.00844192	0.042742	212147	rsc complex subunit rsc9	RSC9	ARID	-
Tatro_010649-T1	-0.511861	9.0003	9.46964	0.00555378	0.0329207	157818	importin alpha subunit	cut15	Arm,Arm_3,IBB	-
Tatro_001693-T1	-0.512055	5.44217	19.0146	0.000255179	0.00406824	142959	hydroxyproline-rich glycoprotein dz-hrgp	-	-	-
Tatro_010749-T1	-0.513258	6.47098	23.5645	7.70178e-05	0.001645	129753	6-phosphofructo-2-kinase fructose- -bisphosphatase	-	6PF2K,His_Phos_1	-
Tatro_009106-T1	-0.513572	7.7005	15.1116	0.000805534	0.00922722	298488	cystathionine beta-lyase	STR3	Cys_Met_Meta_PP,GHMP_kinases_C,GHMP_kinases_N	-
Tatro_004856-T1	-0.513863	4.27204	7.99978	0.00984421	0.0469672	171911	mg2+ transporter	-	CorA	CorA
Tatro_001140-T1	-0.515551	5.203	7.86344	0.0103999	0.0486049	138092	fad binding domain-containing protein	-	FAD_binding_3,NAD_binding_8	-
Tatro_005770-T1	-0.516527	6.68747	9.08238	0.00643636	0.0362649	286924	phd-finger domain-containing protein	-	PHD	-
Tatro_010422-T1	-0.522991	4.98836	14.5818	0.000951349	0.0103316	235183	sugar transporter	-	Sugar_tr	-
Tatro_008101-T1	-0.52347	6.96005	8.94149	0.00679502	0.0372793	297097	cyclohexanone monooxygenase	-	FMO-like,Pyr_redox_2	-
Tatro_001118-T1	-0.523664	4.31607	9.27132	0.00598778	0.0346474	319399	phytochrome-like histidine kinase phy1p	-	GAF,HATPase_c,HisKA,PAS_2,PHY,Response_reg	-
Tatro_004926-T1	-0.524154	7.18518	10.3706	0.00397424	0.026085	136120	glycoside hydrolase family 20 protein	NAG1	Glyco_hydro_20,Glycohydro_20b2	-
Tatro_008773-T1	-0.525055	4.93386	8.94276	0.00679169	0.0372793	281744	c6 zinc finger domain containing protein	-	Fungal_trans_2,Zn_clus	-
Tatro_008604-T1	-0.525834	3.8267	9.42814	0.00564163	0.0332653	-	-	-	APH	-
Tatro_001200-T1	-0.525887	4.40971	11.5462	0.00261102	0.0196965	245196	allantoate permease	-	MFS_1	MFS_1
Tatro_003940-T1	-0.525911	4.85513	17.9292	0.000346923	0.00503948	34125	protein kinase	-	Pkinase	-
Tatro_006577-T1	-0.526396	5.8215	8.48073	0.00813139	0.0417576	-	-	-	2OG-FeII_Oxy_3,Fungal_trans,Zn_clus	-
Tatro_000399-T1	-0.527555	6.5672	11.663	0.00250672	0.0192653	-	-	-	BTB,Kelch_1,Kelch_2,Kelch_3,Kelch_4,Kelch_5,Kelch_6	-
Tatro_006044-T1	-0.529069	6.72914	16.7342	0.000491793	0.00643698	28832	hypothetical protein	-	-	-
Tatro_003755-T1	-0.529662	7.34933	10.9499	0.00322395	0.0227192	294380	atp-dependent protease la	PIM1	AAA,LON_substr_bdg,Lon_C	-
Tatro_009583-T1	-0.529696	4.77785	18.2709	0.000314638	0.00473115	38632	sis domain-containing protein	-	SIS	SIS
Tatro_001157-T1	-0.531554	6.54322	8.98075	0.0066929	0.0369672	164295	beta-lactamase-type transpeptidase fold domain containing protein	-	-	-
Tatro_005086-T1	-0.532404	7.68008	9.74744	0.0050031	0.0305832	301574	gns1 sur4 family protein	-	ELO	-
Tatro_002638-T1	-0.53263	9.00753	8.32946	0.00863163	0.0433333	255456	glutamate decarboxylase	-	Pyridoxal_deC	Pyridoxal_deC
Tatro_010432-T1	-0.533306	6.17035	11.5264	0.00262914	0.0197835	297576	sap domain-containing protein	-	SAP	-
Tatro_006995-T1	-0.533731	5.12068	16.1191	0.000591305	0.00738474	219643	acriflavine sensitivity control protein acr-2	-	Fungal_trans_2,Zn_clus	-
Tatro_005033-T1	-0.53855	5.93735	9.52938	0.00542992	0.0325289	-	-	-	-	-
Tatro_006140-T1	-0.538833	5.33289	10.3073	0.00406723	0.026523	-	-	-	-	-
Tatro_005607-T1	-0.539102	7.20274	13.2242	0.00147583	0.0138093	78054	ph-response transcription factor pacc rim101	RIM101	zf-C2H2	-
Tatro_002790-T1	-0.539744	4.49564	12.5311	0.00186073	0.0159047	279763	ankyrin partial	-	Ank,Ank_2,NACHT	Ank_2
Tatro_011962-T1	-0.542412	3.67022	7.99939	0.00984577	0.0469672	44528	glycosyltransferase family 32 protein	-	Gly_transf_sug	-
Tatro_008446-T1	-0.542894	6.78643	15.7022	0.000671255	0.00803719	297858	hypothetical protein	-	F-box,F-box-like	-
Tatro_008461-T1	-0.543739	10.5033	8.03591	0.00970251	0.046705	297870	sexual development protein	-	-	hypothetical_protein
Tatro_005024-T1	-0.546021	5.21791	13.829	0.00121077	0.012097	148461	family protein	UBA2	ThiF,UAE_UbL,UBA_e1_thiolCys	-
Tatro_009678-T1	-0.548056	5.82903	7.82624	0.0105575	0.048984	292662	px domain-containing protein	-	Nexin_C,PX,PXA	-
Tatro_004307-T1	-0.549525	7.49628	18.1852	0.000322417	0.00483009	-	-	-	-	-
Tatro_009566-T1	-0.549766	4.92045	12.8098	0.00169409	0.0149153	318539	dienelactone hydrolase	-	DLH	DLH
Tatro_000726-T1	-0.550966	5.57527	13.2084	0.00148359	0.0138212	284470	hypothetical protein	-	-	-
Tatro_011826-T1	-0.551092	5.87186	8.7766	0.00724311	0.0388604	282276	hypothetical protein	-	-	hypothetical_protein
Tatro_005971-T1	-0.551551	6.12897	12.8308	0.00168221	0.0148664	295456	abc transporter	-	ABC_membrane,ABC_tran	-
Tatro_005525-T1	-0.552108	6.30445	9.67653	0.00513769	0.0310471	227652	glutathione synthetase	GSH2	GSH_synth_ATP	-
Tatro_011033-T1	-0.553615	7.32903	10.6556	0.00358347	0.0243189	217415	glycoside hydrolase family 18 protein	-	Glyco_hydro_18	-
Tatro_006422-T1	-0.553955	5.11196	20.467	0.000171499	0.00300023	146925	conserved fungal protein	-	DUF1688	-
Tatro_001718-T1	-0.555877	6.33405	13.517	0.00134031	0.0129453	288528	ef hand domain-containing protein	-	EF-hand_1,EF-hand_5,EF-hand_6,ZZ	-
Tatro_006278-T1	-0.556773	5.47091	9.94323	0.00465125	0.0290665	-	-	RAD16	Helicase_C,SNF2_N,zf-C3HC4	-
Tatro_006029-T1	-0.556884	6.26777	12.1142	0.00214464	0.0175155	321843	hypothetical protein	-	-	hypothetical_protein
Tatro_009948-T1	-0.557365	3.83898	11.9542	0.002266	0.0180958	-	-	-	Fungal_trans	-
Tatro_005468-T1	-0.558144	7.51882	9.26733	0.00599689	0.0346578	227546	int1 protein	BUD4	Anillin,PH	-
Tatro_007701-T1	-0.558569	3.72546	9.55588	0.00537597	0.0322486	83165	mfs transporter	-	MFS_1	-
Tatro_004092-T1	-0.560353	4.92706	11.5481	0.00260929	0.0196965	130989	integral membrane protein	-	-	-
Tatro_008170-T1	-0.561892	5.96655	7.85063	0.0104538	0.048781	92059	telomerase activating protein est1	-	EST1,EST1_DNA_bind	-
Tatro_004372-T1	-0.562671	4.84675	16.0509	0.00060364	0.00749124	32766	hypothetical protein	-	-	hypothetical_protein
Tatro_001285-T1	-0.563153	5.17642	12.711	0.00175123	0.0152298	161037	abc transporter	-	ABC2_membrane,ABC_tran	-
Tatro_006561-T1	-0.564295	5.63501	8.0974	0.00946658	0.0459134	229715	hypothetical protein	-	-	-
Tatro_007112-T1	-0.56559	5.74762	10.1015	0.00438682	0.027897	161152	h+ symporter	-	Sugar_tr	-
Tatro_004295-T1	-0.566325	4.73825	16.3608	0.000549789	0.0069925	246793	zinc-binding dehydrogenase	-	ADH_zinc_N	-
Tatro_009780-T1	-0.567246	4.40893	8.65141	0.00760515	0.0399389	-	-	-	SET	-
Tatro_005070-T1	-0.568135	6.89611	16.4757	0.000531177	0.0068039	286376	hypothetical protein	-	DUF2722	-
Tatro_008303-T1	-0.570938	5.39659	9.7511	0.00499625	0.0305832	281049	hypothetical protein	-	-	-
Tatro_004125-T1	-0.57105	4.62352	14.5169	0.000971091	0.0105237	285654	hypothetical protein	-	-	hypothetical_protein
Tatro_002590-T1	-0.571605	7.32791	10.5288	0.0037519	0.0250739	298113	hypothetical protein	-	-	-
Tatro_009967-T1	-0.574717	6.06732	12.1399	0.00212584	0.0174731	172653	checkpoint protein	-	Pkinase	-
Tatro_011894-T1	-0.574998	6.76507	23.0142	8.84023e-05	0.00181902	132671	fad binding domain-containing protein	-	BBE,FAD_binding_4	-
Tatro_011641-T1	-0.576838	5.56128	25.0541	5.34946e-05	0.00124541	316571	tyrosine-protein phosphatase non-receptor type 6	-	Homeobox,Rhodanese	-
Tatro_003604-T1	-0.576997	7.36639	10.0408	0.00448619	0.0283285	320739	f-box domain-containing protein	-	F-box,F-box-like	-
Tatro_006067-T1	-0.579989	7.21895	10.0871	0.00441005	0.0279853	32621	dihydroxyacetone kinase	dak1	Dak1,Dak2	-
Tatro_000388-T1	-0.580127	6.76895	20.8055	0.00015666	0.00282869	-	-	-	Fasciclin	-
Tatro_005713-T1	-0.58059	6.63941	11.7633	0.00242077	0.0188138	295282	ph domain-containing protein	-	PH_9	-
Tatro_003657-T1	-0.581447	4.78492	18.3617	0.000306624	0.00464169	148970	phosphoglycerate mutase family protein	-	-	-
Tatro_001628-T1	-0.582148	6.30322	8.27093	0.00883422	0.0439123	87585	c6 transcription factor	-	Fungal_trans	-
Tatro_011104-T1	-0.583947	6.23257	24.3406	6.35986e-05	0.00142258	291296	dicer-like protein 2	DCL2	DEAD,Dicer_dimer,Helicase_C,Ribonuclease_3,dsrm	-
Tatro_008347-T1	-0.585665	4.24089	11.1418	0.00301096	0.0218696	156334	c6 zinc finger domain-containing protein	-	Fungal_trans,Zn_clus	Fungal_trans
Tatro_003822-T1	-0.58592	6.06689	25.1827	5.18667e-05	0.00121455	149153	plasma membrane channel protein	-	Anoctamin	Anoctamin
Tatro_006207-T1	-0.586855	4.00285	9.76709	0.00496648	0.0305254	-	-	-	Spo12	Spo12
Tatro_010938-T1	-0.588583	7.8442	8.01975	0.00976561	0.046823	316915	vacuolar protein sorting-associated protein vps13	VPS13	ATG_C,Chorein_N,SHR-BD,VPS13,VPS13_C,VPS13_mid_rpt	-
Tatro_004807-T1	-0.589175	7.89462	12.0373	0.00220205	0.0177586	205770	hect-domain-containing protein	UFD4	HECT	HECT
Tatro_010683-T1	-0.589558	7.03923	10.0474	0.00447523	0.0282991	288887	wd domain-containing protein	-	WD40	-
Tatro_007211-T1	-0.590863	3.82184	13.7807	0.00122989	0.0122175	-	-	-	HET	HET
Tatro_010298-T1	-0.590869	4.68264	11.0203	0.00314389	0.0224364	189853	amidase family protein	-	Amidase	Amidase
Tatro_004220-T1	-0.591237	6.22659	11.8323	0.00236345	0.0184641	203473	c6 transcription	-	Fungal_trans,Zn_clus	Zn_clus
Tatro_009651-T1	-0.592187	6.90333	17.0954	0.000442012	0.00602207	79879	5-oxoprolinase	-	Hydant_A_N,Hydantoinase_A,Hydantoinase_B	Hydantoinase_B
Tatro_010615-T1	-0.593621	8.16759	14.0012	0.00114521	0.0116754	232951	ubiquitin carboxyl-terminal hydrolase	UBP15	MATH,UCH,USP7_C2,USP7_ICP0_bdg	USP7_ICP0_bdg
Tatro_010198-T1	-0.594667	7.38073	9.20784	0.00613452	0.0350901	144062	major facilitator superfamily protein	-	MFS_1	MFS_1
Tatro_000625-T1	-0.594752	5.75209	14.2699	0.00105057	0.0110617	42549	camk camk1 protein kinase	srk1	Pkinase	Pkinase
Tatro_009612-T1	-0.595333	4.34323	11.1017	0.00305405	0.0220717	318579	amidohydrolase 3	-	Amidohydro_3	Amidohydro_3
Tatro_004592-T1	-0.595572	5.1593	14.2382	0.00106129	0.0110966	285323	cutinase transcription factor 1 alpha	-	Fungal_trans,Zn_clus	Fungal_trans
Tatro_001397-T1	-0.595717	4.64035	8.44669	0.00824111	0.0421525	131523	alcohol dehydrogenase	-	ADH_N,ADH_zinc_N	ADH_zinc_N
Tatro_009595-T1	-0.596008	7.58216	11.8343	0.00236189	0.0184641	221016	aldehyde dehydrogenase	HFD1	Aldedh	Aldedh
Tatro_000942-T1	-0.596488	7.02439	8.02713	0.00973676	0.046771	284649	ubiquitin carboxyl-terminal hydrolase	UBP2	RPT,UCH	-
Tatro_003399-T1	-0.596517	4.95361	8.62538	0.0076829	0.0402122	153576	deacetylase complex subunit	-	Sds3	-
Tatro_007951-T1	-0.597915	5.37436	7.99621	0.00985833	0.0470022	90519	zinc finger domain-containing cchc-type	-	zf-CCHC	-
Tatro_000048-T1	-0.599579	8.8657	16.3531	0.000551057	0.00699874	302790	mitochondrial hypoxia responsive domain-containing protein	RCF2	HIG_1_N	HIG_1_N
Tatro_003458-T1	-0.601543	5.13764	17.9625	0.00034362	0.00502412	291459	polyphosphoinositide phosphatase	FIG4	Syja_N	Syja_N
Tatro_008544-T1	-0.603112	6.43388	9.86171	0.00479432	0.02967	-	-	-	-	AAA
Tatro_004104-T1	-0.603492	4.39728	16.7264	0.000492936	0.00644256	130997	myb dna-binding domain protein	-	-	hypothetical_protein
Tatro_002268-T1	-0.604713	7.92097	7.91136	0.0102007	0.0481474	255300	argininosuccinate synthase	ARG1	Arginosuc_synth	Arginosuc_synth
Tatro_011238-T1	-0.60662	6.50982	11.653	0.0025154	0.0192662	239716	aaa family atpase	-	AAA	AAA
Tatro_000619-T1	-0.608001	5.77895	9.56511	0.00535731	0.0321582	302452	cytochrome p450	-	p450	p450
Tatro_009979-T1	-0.608193	3.53939	10.0645	0.00444699	0.0281878	243758	major facilitator superfamily transporter	-	MFS_1	MFS_1
Tatro_007193-T1	-0.611742	5.74888	22.8452	9.2258e-05	0.00188542	152276	c6 zinc finger domain-containing protein	-	Fungal_trans_2,Zn_clus	Fungal_trans_2
Tatro_005878-T1	-0.614019	5.66921	16.8938	0.000469075	0.00628603	321718	rna-dependent rna polymerase	-	RdRP	RdRP
Tatro_006998-T1	-0.614145	6.79101	9.45102	0.00559301	0.0331088	132043	polysaccharide synthase cps1p	-	EST1_DNA_bind,PIN_4	EST1_DNA_bind
Tatro_007876-T1	-0.615202	4.71066	12.1074	0.00214962	0.0175403	289128	glycoside hydrolase family 92 protein	-	Glyco_hydro_92	Glyco_hydro_92
Tatro_000366-T1	-0.616549	7.97902	21.0591	0.000146465	0.00269881	302585	zn-dependent exopeptidase	-	Peptidase_M28	Peptidase_M28
Tatro_004829-T1	-0.617128	4.26278	10.439	0.00387638	0.0255733	320874	mating-type switching protein swi10	RAD10	HHH_5,Rad10	Rad10
Tatro_006954-T1	-0.618087	7.51495	8.70229	0.00745565	0.0394128	-	-	-	p450	-
Tatro_009268-T1	-0.618243	7.38764	15.7825	0.000654974	0.00786319	292379	wd repeat containing protein pop1	CDC4	CDC4_D,F-box,F-box-like,WD40	WD40
Tatro_010682-T1	-0.618445	6.00509	15.7997	0.000651553	0.00785589	211121	hypothetical protein	-	-	hypothetical_protein
Tatro_011096-T1	-0.619441	5.52455	29.2512	2.03909e-05	0.000627929	46082	mfs transporter	-	MFS_1	MFS_1
Tatro_005294-T1	-0.619576	6.64995	10.8863	0.00329806	0.0230608	-	-	PAK4	Pkinase	Pkinase
Tatro_003371-T1	-0.619643	7.52536	9.70965	0.00507434	0.0307677	162452	psp1 domain-containing protein	-	PSP1	PSP1
Tatro_005613-T1	-0.619661	8.25227	14.6162	0.00094105	0.0102321	321517	e3 ubiquitin-protein ligase hula	hulA	C2,HECT,WW	HECT
Tatro_004105-T1	-0.620395	5.24168	16.2503	0.00056836	0.00717794	-	-	-	-	hypothetical_protein
Tatro_003217-T1	-0.621902	5.93679	24.7394	5.77154e-05	0.00132392	218493	ankyrin repeat protein nuc-2	PHO81	Ank_2,Ank_4,GDPD,SPX	Ank_4
Tatro_009521-T1	-0.621989	5.37055	20.6953	0.000161329	0.00288978	257065	hypothetical protein	-	Cerato-platanin	hypothetical_protein
Tatro_002831-T1	-0.622463	2.85027	8.08476	0.00951454	0.0461211	-	-	-	Fungal_trans,Zn_clus	Fungal_trans
Tatro_002094-T1	-0.62256	5.43263	12.0296	0.00220785	0.0177735	302868	aspartic-type endopeptidase	-	Asp	Asp
Tatro_011955-T1	-0.622602	4.11776	10.5093	0.00377854	0.0252052	45073	epoxide hydrolase	-	EHN	EHN
Tatro_004183-T1	-0.622993	5.55112	30.4023	1.58805e-05	0.000519265	285608	histone-fold domain containing protein	-	CENP-T_C	CENP-T_C
Tatro_000521-T1	-0.623396	5.91226	20.9056	0.000152546	0.00278233	296058	glucosyl glucuronosyl	-	Glyco_transf_28,UDPGT,UIM	Glyco_transf_28
Tatro_002247-T1	-0.625349	5.65837	15.855	0.000640656	0.0077534	181437	nacht and ankyrin domain protein	-	Ank_2,Ank_4,NACHT,PNP_UDP_1	Ank_2
Tatro_000566-T1	-0.626527	6.84106	12.6551	0.00178447	0.0154436	80394	2-succinylbenzoate- ligase	-	AMP-binding,AMP-binding_C	AMP-binding
Tatro_005083-T1	-0.627158	6.35929	11.2704	0.00287683	0.0210484	226825	molybdenum cofactor biosynthesis protein 1 b	-	Fer4_12,MoaC,Mob_synth_C,Radical_SAM	MoaC
Tatro_001156-T1	-0.629102	5.02399	10.0619	0.00445136	0.0281878	223121	penicillin-binding protein	-	Beta-lactamase,DUF3471	Beta-lactamase
Tatro_004431-T1	-0.629973	9.32207	9.07556	0.00645323	0.0363353	137322	transcriptional activator hac1	HAC1	bZIP_1,bZIP_2	-
Tatro_000532-T1	-0.630722	7.03702	9.3191	0.0058799	0.0342436	42500	ras gtpase activating protein	IQG1	CH,IQ,RasGAP,RasGAP_C	RasGAP
Tatro_010011-T1	-0.631167	6.68568	15.0015	0.000833688	0.00942958	127994	cell wall biogenesis protein mhp1	MHP1	-	hypothetical_protein
Tatro_011044-T1	-0.631795	6.34273	9.7262	0.005043	0.0306719	291266	histone deacetylation protein rxt3	-	Rxt3	Rxt3
Tatro_000866-T1	-0.631958	6.43039	10.7766	0.00343059	0.0236078	137796	gut esterase 1	-	COesterase	COesterase
Tatro_004141-T1	-0.632153	3.6743	8.41903	0.00833143	0.0424695	294114	dna polymerase zeta catalytic	REV3	DNA_pol_B,DNA_pol_B_exo1,zf-C4pol	-
Tatro_009725-T1	-0.632964	6.98712	12.1014	0.00215408	0.0175607	318671	c2h2 type zinc finger domain protein	-	zf-C2H2	hypothetical_protein
Tatro_002213-T1	-0.633008	8.65964	11.2885	0.00285851	0.0209832	145665	gtpase-activator protein for ras-like gtpase	IRA2	CRAL_TRIO_2,RasGAP	RasGAP
Tatro_011055-T1	-0.635773	6.87154	8.7454	0.00733152	0.0390783	154704	hypothetical protein	-	HET	HET
Tatro_000287-T1	-0.636093	6.86902	8.98971	0.00666984	0.0369672	140629	glycosyltransferase family 20 protein	-	Glyco_transf_20,Trehalose_PPase	Glyco_transf_20
Tatro_000828-T1	-0.636101	4.57454	12.1313	0.00213206	0.0174961	293141	cutinase transcription factor 1	-	Fungal_trans,Zn_clus	Fungal_trans
Tatro_006697-T1	-0.636137	5.45827	12.5343	0.00185874	0.0159027	152710	chromo domain-containing protein	-	Chromo	Chromo
Tatro_001680-T1	-0.638628	6.0479	10.6686	0.00356676	0.0242604	171419	hypothetical protein	-	PhoD	PhoD_2
Tatro_005056-T1	-0.638878	6.44254	16.022	0.00060896	0.00752165	-	-	HGT3	Sugar_tr	Sugar_tr
Tatro_000498-T1	-0.639748	7.2771	9.96783	0.004609	0.0289011	-	-	-	-	-
Tatro_004921-T1	-0.640406	7.12076	9.29376	0.00593685	0.0344414	294700	dynamin central region	DNM1	Dynamin_M,Dynamin_N,GED	Dynamin_M
Tatro_009241-T1	-0.640662	6.19424	9.03435	0.00655621	0.0365489	318290	non-ribosomal peptide synthetase	-	AMP-binding,AMP-binding_C,Condensation,PP-binding	AMP-binding
Tatro_008028-T1	-0.64393	6.64133	13.503	0.00134649	0.0129836	90589	tbc domain	-	RabGAP-TBC	RabGAP-TBC
Tatro_004292-T1	-0.64538	5.26623	12.1627	0.00210926	0.0173845	300854	zinc finger	-	zf-C2H2,zf-C2H2_4,zf-C2H2_6,zf-met	zf-C2H2_jaz
Tatro_008848-T1	-0.645695	10.2067	10.458	0.00384971	0.025476	298303	utp-glucose-1-phosphate uridylyltransferase	UGP1	UDPGP	UDPGP
Tatro_009269-T1	-0.647707	5.39622	18.7	0.000278681	0.00430567	173176	modin	-	-	hypothetical_protein
Tatro_000711-T1	-0.649971	4.46682	16.205	0.000576175	0.00722589	293053	negative acting factor	-	Fungal_trans_2,Zn_clus	Fungal_trans_2
Tatro_005992-T1	-0.651415	6.28399	25.7673	4.51237e-05	0.00110559	171921	het-s domain-containing protein	-	HeLo	hypothetical_protein
Tatro_008246-T1	-0.655317	4.66957	9.51638	0.00545661	0.0326338	185013	hypothetical protein	-	-	hypothetical_protein
Tatro_005236-T1	-0.656561	8.28204	15.9034	0.000631284	0.00767934	135729	transcriptional regulatory protein pro-1	UME6	Fungal_trans_2,Zn_clus	Fungal_trans_2
Tatro_002124-T1	-0.657446	6.22224	24.1233	6.70764e-05	0.00148926	322994	meiotic mrna stability protein kinase ssn3	SSN3	Pkinase	Pkinase
Tatro_008979-T1	-0.657934	8.96757	20.2316	0.000182723	0.00315969	155050	peptidase family m3	PRD1	Peptidase_M3	Peptidase_M3
Tatro_003420-T1	-0.660406	6.42039	15.5469	0.000703998	0.00832941	240086	class 2 chitin synthase	CHS2	Chitin_synth_1,Chitin_synth_1N,Glyco_trans_2_3	Chitin_synth_1
Tatro_005906-T1	-0.661287	4.37922	11.5558	0.0026023	0.0196638	127052	hypothetical protein	-	-	hypothetical_protein
Tatro_009773-T1	-0.662472	5.44608	28.8927	2.20685e-05	0.000670407	128093	f-box domain-containing protein	-	F-box,F-box-like	F-box
Tatro_008968-T1	-0.66298	8.46071	33.8528	7.75924e-06	0.000324516	298382	ww-domain ligand protein	-	-	hypothetical_protein
Tatro_008419-T1	-0.66304	4.28819	9.08645	0.0064263	0.0362649	213989	abc transporter	-	ABC_membrane,ABC_tran	ABC_tran
Tatro_001741-T1	-0.666171	5.95219	17.1187	0.000439	0.00599012	323312	fam96b-like protein	-	FeS_assembly_P	FeS_assembly_P
Tatro_005418-T1	-0.666277	5.34375	11.7883	0.00239981	0.0186671	-	-	-	-	hypothetical_protein
Tatro_009572-T1	-0.668091	6.99214	9.51565	0.00545811	0.0326338	39837	bzip transcription factor	SKO1	Aft1_HRA,Aft1_HRR,Aft1_OSA,bZIP_1	-
Tatro_003560-T1	-0.668597	5.90974	10.1173	0.00436124	0.0278129	148873	aspartyl-trna synthetase	DPS1	DUF2156,tRNA-synt_2,tRNA_anti-codon	-
Tatro_010263-T1	-0.670959	7.68374	10.6501	0.0035906	0.0243306	173803	scf e3 ubiquitin ligase complex f-box protein grra	GRR1	F-box-like,LRR_6	F-box-like
Tatro_002589-T1	-0.671571	7.20767	17.0732	0.000444902	0.00605229	-	-	-	T5orf172	T5orf172
Tatro_011091-T1	-0.673236	3.01606	7.92979	0.0101253	0.0478939	45771	het-domain-containing protein	-	HET	HET
Tatro_004416-T1	-0.673704	6.00597	8.01866	0.00976988	0.046823	32890	histidine kinase	-	GAF,HATPase_c,HisKA,Response_reg	HATPase_c
Tatro_007863-T1	-0.67375	5.2327	10.6508	0.00358971	0.0243306	-	-	-	AAA_16,HET,NACHT,NACHT_N,PNP_UDP_1,WD40	NACHT
Tatro_010243-T1	-0.675645	3.98608	9.09863	0.00639635	0.0361963	-	-	-	HET	HET
Tatro_008522-T1	-0.676364	5.72615	20.6364	0.000163887	0.00291191	297899	hypothetical protein	-	-	hypothetical_protein
Tatro_011747-T1	-0.677927	3.77377	9.47521	0.00554209	0.0328941	-	-	-	Aldolase_II	-
Tatro_006016-T1	-0.678541	4.8487	17.284	0.000418236	0.00580658	287102	3 -5 exonuclease	-	DNA_pol_A_exo1	DNA_pol_A_exo1
Tatro_001460-T1	-0.679091	4.30419	13.339	0.001421	0.0134927	300629	protein family	-	EI24	EI24
Tatro_004963-T1	-0.680428	7.09552	8.25603	0.00888665	0.0440512	301483	camp-regulated phosphoprotein family protein	-	Endosulfine	-
Tatro_008298-T1	-0.681128	4.66762	14.1379	0.00109594	0.0113403	-	-	-	-	hypothetical_protein
Tatro_006545-T1	-0.682378	4.76438	18.0284	0.000337194	0.00497057	30187	protein	-	-	hypothetical_protein
Tatro_001264-T1	-0.682785	5.25134	17.9875	0.000341166	0.00499637	127833	nadp-dependent leukotriene b4 12-hydroxydehydrogenase	-	ADH_N_2,ADH_zinc_N	ADH_N_2
Tatro_001196-T1	-0.682875	5.47498	12.6571	0.00178323	0.0154436	284850	hypothetical protein	-	-	hypothetical_protein
Tatro_001809-T1	-0.683468	7.00471	23.7013	7.44422e-05	0.00160524	303034	adenylate kinase	ADK2	ADK,ADK_lid	ADK
Tatro_000610-T1	-0.683995	4.7184	9.80061	0.00490473	0.0302078	230032	at hook domain-containing protein	SLX4	AT_hook,Slx4	Slx4
Tatro_004113-T1	-0.68515	5.69878	34.5983	6.68743e-06	0.000296224	-	-	-	NACHT,WD40	NACHT_N
Tatro_003146-T1	-0.685361	3.40453	8.44733	0.00823903	0.0421525	-	-	-	AAA_16,HET,NACHT,NACHT_N,WD40	-
Tatro_004101-T1	-0.686592	6.81666	7.97775	0.00993172	0.0472269	34860	ph-response regulator protein pali rim9	RIM9	SUR7	SUR7
Tatro_004952-T1	-0.686819	5.46	11.0885	0.00306844	0.0221085	258807	hypothetical protein	-	DUF5308	DUF5308
Tatro_006510-T1	-0.689195	5.02935	15.6633	0.000679289	0.00811177	28591	2-nitropropane dioxygenase	-	NMO	NMO
Tatro_004965-T1	-0.69082	5.82418	14.3945	0.00100962	0.0107852	286302	glutamate-cysteine ligase	GSH1	GCS	GCS
Tatro_007634-T1	-0.690998	4.01714	7.91433	0.0101885	0.0481284	51690	oxidoreductase fad-binding domain-containing protein	-	NAD_binding_6,Putative_PNPOx	hypothetical_protein
Tatro_009508-T1	-0.691415	3.20868	10.1985	0.00423282	0.0271868	38398	mfs multidrug	-	MFS_1	MFS_1
Tatro_001928-T1	-0.692501	4.0994	15.4208	0.000731898	0.00859168	82221	metal-dependent amidase aminoacylase carboxypeptidase	-	M20_dimer,Peptidase_M20	Peptidase_M20
Tatro_006815-T1	-0.696597	5.76996	15.8791	0.000635971	0.00771747	164711	regulator of chromosome condensation -like protein	-	-	hypothetical_protein
Tatro_009911-T1	-0.697413	5.17561	11.7563	0.00242659	0.0188427	221642	c6 zinc finger domain-containing protein	-	Zn_clus	Zn_clus
Tatro_003327-T1	-0.697593	6.35605	35.8542	5.22974e-06	0.000246209	169094	tetraspanin tsp3	-	-	hypothetical_protein
Tatro_001684-T1	-0.699607	6.12856	8.5452	0.00792801	0.0410649	-	-	-	-	-
Tatro_007557-T1	-0.7	6.19575	14.2388	0.00106107	0.0110966	-	-	-	-	hypothetical_protein
Tatro_000943-T1	-0.700641	4.55045	9.72519	0.0050449	0.0306719	36437	hydantoinase	-	DUF917,Hydant_A_N,Hydantoinase_A	DUF917
Tatro_002683-T1	-0.701722	7.89436	9.05448	0.00650567	0.0364249	134128	serine threonine-protein kinase ssp1	-	Pkinase	Pkinase
Tatro_007923-T1	-0.706791	7.47565	9.06647	0.00647578	0.0363939	211684	topoisomerase ii-associated protein pat1	PAT1	PAT1	-
Tatro_009460-T1	-0.706866	7.31199	14.3116	0.00103666	0.0109538	242742	c6 and c2h2 transcription	-	Fungal_trans,Zn_clus,zf-C2H2	Zn_clus
Tatro_006489-T1	-0.706998	7.05513	8.03959	0.00968822	0.0466702	322219	hypothetical protein	-	DUF3433	DUF3433
Tatro_000108-T1	-0.707095	6.40084	13.497	0.00134914	0.0129872	80597	hypothetical protein	-	-	hypothetical_protein
Tatro_003479-T1	-0.709251	4.36331	10.4237	0.00389804	0.0256597	-	-	HRQ1	CDT1,DEAD,DUF1998,Helicase_C	DEAD
Tatro_008774-T1	-0.716057	5.06154	14.2559	0.0010553	0.0110856	316153	small s protein	-	NACHT	hypothetical_protein
Tatro_011391-T1	-0.717443	4.02119	12.0217	0.00221387	0.0177901	54763	cyanamide hydratase	-	HD	hypothetical_protein
Tatro_002459-T1	-0.718549	3.24124	19.2462	0.000239266	0.00389924	10801	uncharacterized conserved protein ucp028035	-	-	DUF6604
Tatro_003342-T1	-0.719095	8.33799	9.61778	0.00525222	0.0316542	218255	e3 ubiquitin-protein ligase	TOM1	DUF4414,DUF908,DUF913,HECT,UBA	-
Tatro_010830-T1	-0.719765	3.45755	10.9309	0.00324581	0.0228018	-	-	-	HET	HET
Tatro_009640-T1	-0.720956	3.57158	8.24896	0.00891164	0.0440778	292633	dead deah box helicase	-	DEAD,Helicase_C	DEAD
Tatro_007105-T1	-0.722083	3.88754	15.2282	0.000776839	0.00901334	40058	galactose-1-phosphate uridylyltransferase	GAL7	GalP_UDP_tr_C,GalP_UDP_transf	GalP_UDP_transf
Tatro_005108-T1	-0.722384	6.90475	19.1906	0.000242984	0.00394389	206230	abc transporter transmembrane region	-	ABC_membrane,ABC_tran	ABC_membrane
Tatro_011443-T1	-0.724229	6.75068	8.90709	0.00688589	0.0375944	279683	c6 finger domain	-	Fungal_trans_2,Zn_clus	-
Tatro_009797-T1	-0.724635	7.08893	12.5192	0.00186826	0.0159387	221418	nadph dehydrogenase	OYE32	Oxidored_FMN	Oxidored_FMN
Tatro_010621-T1	-0.724687	3.79686	11.5338	0.00262235	0.0197488	303519	copper homeostasis protein cutc	-	CutC	CutC
Tatro_009750-T1	-0.726301	5.80466	9.75266	0.00499335	0.0305832	38605	lim domain-containing protein	-	LIM	LIM
Tatro_002602-T1	-0.727648	7.44905	16.7736	0.000486068	0.00640869	298118	acid protease	-	Asp	Asp
Tatro_011734-T1	-0.728076	3.13637	13.1563	0.00150938	0.0139777	238663	nad dependent epimerase dehydratase	-	-	Sulfotransfer_4
Tatro_004007-T1	-0.728179	4.47049	10.9053	0.00327568	0.0229578	-	-	-	-	hypothetical_protein
Tatro_011704-T1	-0.728237	7.95213	32.4426	1.03381e-05	0.000388374	216613	ydr124wp-like protein	-	DUF2841	DUF2841
Tatro_007064-T1	-0.72927	3.60023	8.00451	0.00982553	0.0469454	152359	hypothetical protein	-	-	hypothetical_protein
Tatro_001004-T1	-0.731806	6.03875	42.0548	1.67612e-06	0.000119058	137944	gtpase-activating protein	gap1	RasGAP,RasGAP_C	RasGAP
Tatro_006351-T1	-0.7321	3.98271	9.02068	0.00659077	0.0366734	176663	carboxymethylenebutenolidase	-	SnoaL,SnoaL_2	SnoaL
Tatro_001999-T1	-0.732664	3.85003	11.6001	0.00256232	0.0194847	47911	cytochrome b2	-	Cyt-b5,FMN_dh	FMN_dh
Tatro_006095-T1	-0.73295	10.3853	10.9572	0.00321549	0.0226952	302156	formate dehydrogenase	FDH1	2-Hacid_dh,2-Hacid_dh_C	2-Hacid_dh_C
Tatro_004505-T1	-0.733851	6.0855	12.4919	0.00188557	0.0160559	-	-	-	NMT1	NMT1
Tatro_006780-T1	-0.734059	2.95941	11.5988	0.00256344	0.0194847	41385	meiotically up-regulated protein	-	C2	C2
Tatro_000299-T1	-0.736179	4.69581	7.78449	0.0107375	0.0494882	208188	major facilitator superfamily transporter	-	MFS_1	MFS_1
Tatro_003316-T1	-0.738075	4.55431	11.467	0.00268449	0.0200157	80754	arrestin domain-containing protein	-	Arrestin_C	Arrestin_C
Tatro_000861-T1	-0.740629	6.76291	34.9142	6.28306e-06	0.000281081	150281	k(+) h(+) antiporter 1	-	Na_H_Exchanger	Na_H_Exchanger
Tatro_010112-T1	-0.741792	8.28813	23.6319	7.57364e-05	0.00162535	300095	amino-acid permease inda1	-	AA_permease	AA_permease
Tatro_001086-T1	-0.745867	6.6478	29.1838	2.06953e-05	0.000632965	138030	hypothetical protein	-	-	hypothetical_protein
Tatro_005925-T1	-0.746528	5.00848	10.1345	0.00433363	0.0277353	147452	delta -sterol reductase	ERG24	ERG4_ERG24	ERG4_ERG24
Tatro_008233-T1	-0.746696	3.49901	12.7508	0.00172795	0.0150998	92111	hypothetical protein	-	-	hypothetical_protein
Tatro_001275-T1	-0.747853	5.78383	15.4601	0.000723072	0.00853262	-	-	-	Fungal_trans_2,Zn_clus	Fungal_trans_2
Tatro_000022-T1	-0.748952	3.85684	17.2067	0.000427813	0.0059183	288132	c6 zinc finger domain protein	-	Zn_clus	Zn_clus
Tatro_006152-T1	-0.749021	3.36424	10.4203	0.00390295	0.0256732	30365	mechanosensitive ion channel family protein	-	MS_channel	MS_channel
Tatro_001081-T1	-0.750653	6.14599	9.26162	0.00600994	0.0346839	-	-	-	-	-
Tatro_011527-T1	-0.750896	5.89203	8.16081	0.00922985	0.0451839	157590	phospholipase c	-	C2,PI-PLC-X,PI-PLC-Y	PI-PLC-X
Tatro_006405-T1	-0.751339	4.69236	19.4961	0.000223307	0.00372931	287414	peptidase s8 subtilisin kexin sedolisin	-	Peptidase_S8	Peptidase_S8
Tatro_011376-T1	-0.753468	4.21411	25.8004	4.47714e-05	0.00110297	94173	hypothetical protein	-	-	hypothetical_protein
Tatro_004685-T1	-0.753481	8.36563	12.9957	0.00159207	0.014359	300712	ribonuclease t2	RBT7	Ribonuclease_T2	Ribonuclease_T2
Tatro_011866-T1	-0.755384	6.4408	31.3854	1.28857e-05	0.0004522	154139	glycoside hydrolase family 3 protein	bglE	Fn3-like,Glyco_hydro_3,Glyco_hydro_3_C	Glyco_hydro_3_C
Tatro_004197-T1	-0.756205	3.97659	22.3156	0.000105589	0.00208672	33844	high-affinity nicotinic acid transporter	-	MFS_1	MFS_1
Tatro_006428-T1	-0.756534	5.96958	14.1256	0.00110028	0.0113591	229470	phd transcription factor	-	ARID,JmjC,JmjN,PHD,PLU-1,zf-C5HC2	PLU-1
Tatro_002618-T1	-0.756547	1.74181	8.23426	0.00896387	0.0442544	-	-	-	-	Fungal_trans
Tatro_000485-T1	-0.757909	5.96573	10.6559	0.00358316	0.0243189	302532	minor allergen alt a 7	PST2	FMN_red	FMN_red
Tatro_001139-T1	-0.758402	3.24823	8.03911	0.0096901	0.0466702	79255	integral membrane protein	-	-	-
Tatro_008420-T1	-0.75953	3.21011	10.5617	0.00370741	0.0248784	305022	hypothetical protein	-	-	hypothetical_protein
Tatro_002778-T1	-0.760592	7.09602	11.9497	0.00226952	0.0181079	174746	las seventeen-binding protein	-	Ysc84	Ysc84
Tatro_002045-T1	-0.761792	4.03311	8.07841	0.00953877	0.0461639	288260	hypothetical protein	-	-	-
Tatro_004472-T1	-0.765957	5.1109	24.0032	6.9089e-05	0.00150531	293894	fungal specific transcription factor	-	Fungal_trans,Zn_clus	Fungal_trans
Tatro_003988-T1	-0.767003	4.55789	15.4374	0.000728138	0.00858007	-	-	-	Ank_2,Ank_3,NACHT,PNP_UDP_1	Ank_2
Tatro_008866-T1	-0.767271	3.46565	11.5689	0.00259039	0.0195903	133039	domain protein	-	DnaJ	DnaJ
Tatro_011639-T1	-0.768784	2.74028	10.4804	0.00381835	0.0253392	-	-	-	Fungal_trans	hypothetical_protein
Tatro_007806-T1	-0.769709	4.53914	11.9293	0.00228552	0.018155	81200	n-terminal binuclear zn cluster-containing protein	-	Fungal_trans,Zn_clus	Zn_clus
Tatro_006728-T1	-0.770366	7.37091	17.0481	0.000448198	0.00607873	317759	hypothetical protein	-	-	hypothetical_protein
Tatro_008448-T1	-0.770809	7.28452	12.715	0.00174884	0.0152298	-	-	-	LysM	LysM
Tatro_008633-T1	-0.771212	5.70153	23.1629	8.51552e-05	0.00178073	215171	ankyrin repeat protein	-	Ank_2,NACHT,PNP_UDP_1	Ank_2
Tatro_005894-T1	-0.77139	7.5115	8.76044	0.00728875	0.0389195	127055	acid trehalase	ATH1	Glyco_hydro_65C,Glyco_hydro_65N,Glyco_hydro_65m	Glyco_hydro_65N
Tatro_004011-T1	-0.77199	7.22668	22.6549	9.68248e-05	0.00195651	-	-	DDI1	Asp_protease,UBA,ubiquitin	Asp_protease
Tatro_000069-T1	-0.772441	5.33413	8.27851	0.0088077	0.0438289	296396	histidine kinase hhk13p	-	HATPase_c,HisKA,PAS,PAS_3,PAS_4,PAS_8,PAS_9,Response_reg	-
Tatro_008581-T1	-0.773245	4.45686	8.93884	0.00680196	0.0372946	281251	c2h2 type zinc finger containing protein	-	HTH_Tnp_Tc5,Homeobox_KN	hypothetical_protein
Tatro_002452-T1	-0.776822	6.57932	21.0966	0.00014502	0.00267765	290226	microtubule associated protein	ASE1	MAP65_ASE1	MAP65_ASE1
Tatro_002091-T1	-0.777366	3.52012	15.1733	0.000790215	0.00914493	253341	protein partial	-	-	Pkinase
Tatro_011831-T1	-0.779782	1.76399	8.61763	0.00770623	0.0402875	-	-	-	Fungal_trans,Zn_clus	Fungal_trans
Tatro_002147-T1	-0.781529	2.75319	12.0887	0.0021635	0.0176216	231261	protein	-	Fungal_trans,Zn_clus	Fungal_trans
Tatro_007494-T1	-0.784076	3.39521	10.7842	0.00342116	0.0236078	-	-	EST2	RVT_1,Telomerase_RBD	Telomerase_RBD
Tatro_010199-T1	-0.788175	6.05243	15.8625	0.000639198	0.00774619	297464	integral membrane protein	-	-	hypothetical_protein
Tatro_008964-T1	-0.789605	3.64793	16.946	0.000461896	0.00620833	316306	chlorocatechol -dioxygenase	-	Dioxygenase_C,Dioxygenase_N	Dioxygenase_C
Tatro_004916-T1	-0.790703	5.38111	16.336	0.000553897	0.00702489	226514	violaceus kinesin	-	AAA_22,NB-ARC,TPR_10,TPR_12,TPR_7	TPR_12
Tatro_011919-T1	-0.792426	6.00727	19.2447	0.000239366	0.00389924	193684	phosphoethanolamine n-	-	Methyltransf_23	Methyltransf_23
Tatro_004890-T1	-0.794001	3.8709	8.22872	0.00898364	0.0442708	16531	acetate kinase	-	-	-
Tatro_001154-T1	-0.794007	6.20909	18.8723	0.000265527	0.0041923	181487	snf2 family helicase	-	Helicase_C,SNF2_N	SNF2-rel_dom
Tatro_000514-T1	-0.795666	5.0298	14.1184	0.00110284	0.0113724	259849	xylose reductase	xyl1	Aldo_ket_red	Aldo_ket_red
Tatro_007009-T1	-0.797265	5.89854	14.045	0.00112916	0.0115662	299452	transmembrane bax inhibitor motif-containing protein	-	Bax1-I	Bax1-I
Tatro_011781-T1	-0.798323	7.36663	29.9278	1.7592e-05	0.000558965	216731	cyclin-dependent protein kinase complex component	PCL7	Cyclin	Cyclin
Tatro_003421-T1	-0.798652	9.26627	38.5405	3.1474e-06	0.000177997	128510	sulfite reductase beta subunit	MET5	Flavodoxin_1,NIR_SIR,NIR_SIR_ferr,POR_N	NIR_SIR
Tatro_002796-T1	-0.800218	6.64965	30.7097	1.48695e-05	0.000493383	129952	f-box domain-containing protein	-	F-box,F-box-like	F-box
Tatro_006508-T1	-0.801351	4.88647	18.8702	0.00026568	0.0041923	84116	fad binding domain protein	-	BBE,FAD_binding_4	FAD_binding_4
Tatro_003610-T1	-0.801853	2.9695	8.567	0.00786052	0.0408792	130788	alpha- -mannosidase family protein	-	Glyco_hydro_92	Glyco_hydro_92
Tatro_003619-T1	-0.802689	2.63658	10.0628	0.00444987	0.0281878	-	-	-	PNP_UDP_1	PNP_UDP_1
Tatro_007493-T1	-0.802727	7.24507	14.3384	0.00102785	0.0108938	234463	domain-containing protein	-	BAR,RhoGEF	RhoGEF
Tatro_008715-T1	-0.803763	4.16945	20.591	0.000165891	0.00291917	281697	uv excision repair protein	-	-	hypothetical_protein
Tatro_001856-T1	-0.805518	7.94489	14.3129	0.00103626	0.0109538	155698	hypothetical protein	-	-	hypothetical_protein
Tatro_006664-T1	-0.807291	2.83231	12.3796	0.00195881	0.0165386	30979	phenol 2-	-	FAD_binding_3,Phe_hydrox_dim	FAD_binding_3
Tatro_003026-T1	-0.807427	4.94156	9.08224	0.0064367	0.0362649	90008	hypothetical protein	-	-	hypothetical_protein
Tatro_005940-T1	-0.808237	6.22575	8.5459	0.00792585	0.0410649	302069	hypothetical protein	-	Lactamase_B	-
Tatro_002139-T1	-0.809582	2.93037	8.33625	0.00860844	0.0433333	48312	quinate permease	-	Sugar_tr	Sugar_tr
Tatro_000290-T1	-0.816912	3.51071	19.6133	0.000216226	0.00362744	-	-	-	NACHT	NACHT
Tatro_005482-T1	-0.818252	8.74687	15.7987	0.000651745	0.00785589	-	-	ain1	CH,EFhand_Ca_insen	CH
Tatro_009957-T1	-0.818494	8.12634	34.3351	7.04613e-06	0.00030461	318843	2og-fe oxygenase superfamily protein	-	2OG-FeII_Oxy_3	hypothetical_protein
Tatro_005151-T1	-0.819154	7.92107	9.51379	0.00546196	0.0326338	78353	hypothetical protein	-	-	hypothetical_protein
Tatro_001201-T1	-0.820857	4.06305	18.7562	0.000274309	0.00425273	223198	ankyrin repeat protein	-	Ank_2,Ank_4,NACHT,PNP_UDP_1	Ank_2
Tatro_000212-T1	-0.822158	6.95133	9.71408	0.00506593	0.0307456	41980	amidase-like protein	-	Amidase	Amidase
Tatro_003522-T1	-0.823135	2.38825	8.94484	0.00678622	0.0372765	85646	kinase domain containing protein	-	-	Pkinase
Tatro_004609-T1	-0.823182	5.03993	22.2641	0.000106993	0.00210982	-	-	-	LisH	hypothetical_protein
Tatro_006461-T1	-0.823787	5.44214	14.6996	0.00091658	0.0100757	229523	nacht and ankyrin domain protein	-	Ank_2,Ank_4,PNP_UDP_1	Ank_2
Tatro_002945-T1	-0.824231	8.75025	11.0502	0.00311057	0.0223048	299249	steroid monooxygenase	-	FMO-like,Pyr_redox_2	FMO-like
Tatro_003653-T1	-0.825561	6.65433	8.13433	0.00932789	0.0454554	294460	variant sh3 domain-containing protein	-	SH3_9	SH3_9
Tatro_002876-T1	-0.829671	6.07836	12.9531	0.00161485	0.0145353	172730	duf544 domain-containing protein	-	MINDY_DUB	MINDY_DUB
Tatro_004047-T1	-0.830476	3.81776	14.651	0.000930735	0.0101568	-	-	-	HNH_2	HNH_2
Tatro_004474-T1	-0.831802	7.0355	9.18472	0.00618895	0.0352892	320036	homeobox and c2h2 transcription	-	-	hypothetical_protein
Tatro_004443-T1	-0.83272	6.98765	31.7805	1.18612e-05	0.000430065	285415	f-box domain-containing protein	-	F-box,F-box-like	F-box-like
Tatro_000553-T1	-0.832783	5.46627	30.5918	1.52489e-05	0.000504109	-	-	-	-	hypothetical_protein
Tatro_009334-T1	-0.833135	5.20136	16.2252	0.000572676	0.00720786	299644	hypothetical protein	-	-	hypothetical_protein
Tatro_006519-T1	-0.836669	7.94543	49.9546	4.59094e-07	4.6384e-05	20708	rna interference and gene silencing protein	-	ArgoL1,ArgoL2,ArgoN,PAZ,Piwi	Piwi
Tatro_005426-T1	-0.836845	4.73192	16.5913	0.000513148	0.00661065	30209	hypothetical protein	-	-	hypothetical_protein
Tatro_004841-T1	-0.837647	5.20327	8.84691	0.00704816	0.0382237	148697	mfs monocarboxylate transporter	-	AAA_11,AAA_12	AAA_11
Tatro_004093-T1	-0.837965	9.15598	16.8793	0.000471084	0.00628965	300982	aryl-alcohol dehydrogenase	-	GMC_oxred_C,GMC_oxred_N	GMC_oxred_N
Tatro_004589-T1	-0.838167	5.57494	16.2162	0.000574239	0.00721167	-	-	-	Dynamin_M,Dynamin_N,GED	Dynamin_N
Tatro_005774-T1	-0.839836	2.32769	10.452	0.00385814	0.0254771	286925	hypothetical protein	-	-	hypothetical_protein
Tatro_003997-T1	-0.841303	6.22087	33.1862	8.87801e-06	0.000348607	149340	wd domain containing protein	-	DUF2415	DUF2415
Tatro_005502-T1	-0.842553	7.1271	29.9509	1.75039e-05	0.000558965	135426	glycoside hydrolase family 1 protein	-	Glyco_hydro_1	Glyco_hydro_1
Tatro_002466-T1	-0.844303	7.01079	10.3144	0.00405678	0.0265061	298047	ring finger protein	-	FHA,zf-RING_11	FHA
Tatro_011005-T1	-0.844715	9.83549	11.6534	0.00251509	0.0192662	316963	wsc domain-containing protein	-	DUF1996,WSC	WSC
Tatro_009160-T1	-0.846391	2.84603	13.8631	0.00119749	0.0120311	313892	arginine metabolism regulation protein ii	-	Fungal_trans_2	Fungal_trans_2
Tatro_003014-T1	-0.847001	3.1971	8.08054	0.00953064	0.0461494	174396	hypothetical protein	-	-	-
Tatro_006672-T1	-0.849057	5.42051	26.6627	3.65818e-05	0.000953458	283213	mus7 mms22 family protein	-	Mus7	Mus7
Tatro_010775-T1	-0.84941	4.62827	18.9168	0.00026224	0.00416618	52875	het domain protein	-	HET	HET
Tatro_008694-T1	-0.850704	5.31649	11.8268	0.00236798	0.0184834	281679	hypothetical protein	-	-	hypothetical_protein
Tatro_004189-T1	-0.85141	7.22921	31.6318	1.2236e-05	0.000436611	149584	hypothetical protein	-	-	2EXR
Tatro_008293-T1	-0.85165	5.75283	13.1342	0.0015205	0.0140198	261909	related to glucan 4-alpha-glucosidase	-	-	hypothetical_protein
Tatro_004573-T1	-0.852407	5.74618	18.8216	0.000269329	0.004221	131148	hypothetical protein	-	-	hypothetical_protein
Tatro_006972-T1	-0.852759	4.79435	18.0219	0.000337817	0.0049716	-	-	-	NACHT,NACHT_N,WD40	WD40
Tatro_011654-T1	-0.855376	4.67597	8.29076	0.00876499	0.0436889	144904	dihydrodipicolinate synthetase family protein	-	DHDPS	DHDPS
Tatro_000560-T1	-0.85617	7.65477	10.9735	0.00319687	0.0226349	322456	duf1776 family protein	-	DUF1776	DUF1776
Tatro_009256-T1	-0.857547	2.94534	12.6337	0.00179737	0.0155404	88381	atp-binding cassette transporter abc1	-	ABC2_membrane,ABC_tran,ABC_trans_N,PDR_CDR,TIP41	ABC2_membrane
Tatro_007083-T1	-0.858803	5.02238	27.7168	2.87216e-05	0.000789801	283530	g-protein beta wd-40 repeats containing	-	AAA_16,NACHT,PNP_UDP_1,WD40	WD40
Tatro_001221-T1	-0.863969	3.58935	8.28583	0.00878215	0.0437502	-	-	-	Fungal_trans_2	-
Tatro_007728-T1	-0.865597	4.23186	10.6619	0.00357532	0.0243003	314657	antigenic cell wall	-	HsbA	HsbA
Tatro_009504-T1	-0.865674	2.70268	15.1162	0.000804366	0.00922722	-	-	-	Ank_2,Ank_3,Ank_4,HET,Helo_like_N,NACHT,NACHT_N	Ank_2
Tatro_004129-T1	-0.868023	5.12205	31.7606	1.19106e-05	0.000430121	285651	ankyrin repeat-containing protein	-	-	hypothetical_protein
Tatro_006693-T1	-0.869714	5.63464	30.0749	1.70408e-05	0.000549213	41001	phenol 2-monooxygenase	-	FAD_binding_3,Phe_hydrox_dim	FAD_binding_3
Tatro_007498-T1	-0.872105	4.89183	17.6918	0.000371484	0.00534462	-	-	-	Zn_clus	Zn_clus
Tatro_008924-T1	-0.873729	6.73192	28.4193	2.45193e-05	0.000729834	133021	kelch repeat protein	-	Kelch_5	Kelch_5
Tatro_008014-T1	-0.875344	3.57531	9.63025	0.00522769	0.0315697	45176	exo-beta- -	-	Pectate_lyase_3	Pectate_lyase_3
Tatro_010740-T1	-0.877044	6.35022	33.9302	7.6397e-06	0.000322517	211243	abc transporter family protein	YOR1	ABC_membrane,ABC_tran	ABC_membrane
Tatro_009100-T1	-0.877961	5.97643	40.924	2.04468e-06	0.000132714	316419	thermotolerance protein	-	CPSF_A,MMS1_N	MMS1_N
Tatro_007833-T1	-0.880371	5.84343	10.6788	0.00355363	0.0241894	-	-	-	AAA	AAA
Tatro_008706-T1	-0.882349	6.5654	11.292	0.00285498	0.0209832	-	-	-	Velvet	Velvet
Tatro_005351-T1	-0.883456	2.9733	9.18774	0.00618182	0.0352709	31940	ankyrin repeat and sam domain containing protein 6	-	HET	HET
Tatro_000592-T1	-0.887767	4.11346	22.5762	9.87823e-05	0.00198714	296006	glycoside hydrolase family 2 protein	-	Glyco_hydro_2,Glyco_hydro_2_C	Mannosidase_ig
Tatro_002997-T1	-0.887915	7.43422	16.4241	0.000539446	0.00688043	299212	dihydroxy-acid dehydratase	-	ILVD_EDD	ILVD_EDD
Tatro_005943-T1	-0.888023	4.87481	9.20391	0.00614372	0.0351204	-	-	-	CFEM	CFEM
Tatro_011730-T1	-0.888328	8.59811	15.6505	0.000681964	0.00812215	298651	phenylacetyl- ligase	-	AMP-binding,AMP-binding_C	AMP-binding
Tatro_001844-T1	-0.888834	5.41099	8.25627	0.00888579	0.0440512	129162	hypothetical protein	-	CFEM	hypothetical_protein
Tatro_007859-T1	-0.889784	3.08556	15.9387	0.000624537	0.0076406	90432	glutathione s-transferase gst3	ECM4	GST_C_2,GST_N_2	GST_N_2
Tatro_007298-T1	-0.889883	5.04145	8.07201	0.00956322	0.0462574	139690	family taurine catabolism dioxygenase	-	TauD	TauD
Tatro_011381-T1	-0.890774	11.6148	7.9921	0.00987463	0.04703	134224	polyketide synthase	-	ADH_zinc_N,ADH_zinc_N_2,Acyl_transf_1,KAsynt_C_assoc,KR,Ketoacyl-synt_C,Methyltransf_12,PP-binding,PS-DH,ketoacyl-synt	ketoacyl-synt
Tatro_010325-T1	-0.891952	4.44393	31.3499	1.29825e-05	0.000452475	235024	nacht and ankyrin domain protein	-	Ank_2,NACHT	Ank_2
Tatro_004208-T1	-0.894954	6.36803	38.2008	3.35172e-06	0.000182907	131046	oligopeptidase family protein	-	PD40,Peptidase_S9	Peptidase_S9
Tatro_004269-T1	-0.897144	2.6549	10.68	0.00355209	0.0241894	320199	integral membrane protein	-	-	hypothetical_protein
Tatro_010431-T1	-0.897649	5.12571	10.1086	0.00437522	0.0278429	171594	methyltransferase domain-containing protein	-	Methyltransf_11	hypothetical_protein
Tatro_006791-T1	-0.898321	6.23993	12.6794	0.00176993	0.015377	40314	ubiquitin carboxyl-terminal hydrolase	-	DUF3517,UCH	DUF3517
Tatro_005823-T1	-0.898914	4.84717	24.1026	6.74179e-05	0.00149316	321683	violaceus kinesin	-	TPR_10	TPR_10
Tatro_001774-T1	-0.899144	3.33008	13.6411	0.00128705	0.0126344	48978	lysosomal cobalamin transporter	-	LMBR1	LMBR1
Tatro_001565-T1	-0.899705	5.27807	38.3879	3.23748e-06	0.000181127	175704	hypothetical protein	-	OTT_1508_deam	OTT_1508_deam
Tatro_006572-T1	-0.901955	5.02477	14.7262	0.000908909	0.0100158	322287	amidase-like protein	-	Amidase	Amidase
Tatro_003270-T1	-0.902845	7.97395	10.0876	0.00440923	0.0279853	42972	sexual development activator	VEL1	Velvet	Velvet
Tatro_006014-T1	-0.904155	8.54186	27.5999	2.94948e-05	0.00080126	302112	glycogen synthase	GSY1	Glycogen_syn	Glycogen_syn
Tatro_001469-T1	-0.906314	5.29387	19.7293	0.000209461	0.00354702	-	-	-	NB-ARC,PNP_UDP_1,TPR_12,TPR_7,TPR_8	PNP_UDP_1
Tatro_011011-T1	-0.906585	3.9116	26.0051	4.266e-05	0.00105463	142194	tpa_inf: bifunctional dethiobiotin synthetase adenosylmethionine-8-amino-7-oxononanoate aminotransferase	bioDA	AAA_26,Aminotran_3	Aminotran_3
Tatro_003984-T1	-0.907382	5.43938	8.63786	0.00764552	0.0400866	301044	hypothetical protein	-	-	-
Tatro_001089-T1	-0.908269	9.89546	13.996	0.00114713	0.0116817	300386	hypothetical protein	-	-	hypothetical_protein
Tatro_011360-T1	-0.908578	2.74511	11.272	0.00287523	0.0210484	-	-	-	TPR_12	TPR_12
Tatro_004421-T1	-0.908581	2.85981	8.14716	0.00928028	0.0454017	-	-	-	-	-
Tatro_003379-T1	-0.909384	3.9056	8.65327	0.00759963	0.0399389	196126	dna repair protein rad57	rhp57	Rad51	Rad51
Tatro_011240-T1	-0.911555	5.69406	10.9614	0.00321065	0.0226952	239723	cytochrome p450 family	-	p450	p450
Tatro_010686-T1	-0.91189	5.58896	14.7833	0.000892723	0.0098981	52972	alpha-methylacyl- racemase	-	CoA_transf_3	CoA_transf_3
Tatro_009821-T1	-0.912683	4.19714	18.1122	0.000329208	0.00488221	128066	glycoside hydrolase family 13	-	Alpha-amylase,Malt_amylase_C	Alpha-amylase
Tatro_009910-T1	-0.914374	6.11779	13.2191	0.00147833	0.0138183	299973	hlh transcription factor	-	HLH	HLH
Tatro_010116-T1	-0.916265	5.19763	13.9134	0.00117816	0.0118901	318977	guanine nucleotide exchange factor	BUD5	RasGEF,RasGEF_N,SH3_1,SH3_2,SH3_9	RasGEF
Tatro_008150-T1	-0.91702	6.41609	9.98288	0.00458338	0.0287605	315287	3 5 -cyclic nucleotide phosphodiesterase	PDE2	PDEase_I	-
Tatro_008741-T1	-0.917024	6.14242	7.89034	0.0102875	0.0484069	169356	hypothetical protein	-	Ecl1	-
Tatro_008002-T1	-0.920321	9.19256	13.82	0.00121433	0.0121056	297129	hypothetical protein	-	-	hypothetical_protein
Tatro_005574-T1	-0.920926	2.48487	11.0375	0.0031247	0.02232	321480	fungal specific transcription factor domain-containing protein	-	Fungal_trans,Zn_clus	Fungal_trans
Tatro_009410-T1	-0.921032	3.55643	22.3665	0.000104219	0.00208253	151996	stress response protein	-	Ish1	Ish1
Tatro_006817-T1	-0.92222	4.43229	8.91872	0.00685502	0.0374486	161617	hypothetical protein	-	-	-
Tatro_004107-T1	-0.923409	6.17094	10.2659	0.00412938	0.0267899	320325	myb dna-binding domain-containing protein	-	Myb_DNA-bind_6,Myb_DNA-binding	Myb_DNA-binding
Tatro_009606-T1	-0.924057	3.22664	10.8044	0.00339646	0.023475	-	-	-	-	hypothetical_protein
Tatro_001744-T1	-0.924535	5.56618	8.51378	0.00802642	0.0413839	323311	cutinase transcription factor 1 alpha	-	Fungal_trans,Zn_clus	Fungal_trans
Tatro_005751-T1	-0.92469	4.28102	20.6503	0.000163281	0.00290736	84789	hypothetical protein	-	-	hypothetical_protein
Tatro_007402-T1	-0.924827	3.26123	16.0774	0.000598821	0.00745789	234650	gtp-binding protein	-	GTP_EFTU	GTP_EFTU
Tatro_004546-T1	-0.925674	2.55459	10.0044	0.00454692	0.0285915	-	-	-	-	-
Tatro_001797-T1	-0.931905	3.53454	12.8367	0.00167889	0.0148654	133200	g-protein coupled receptor protein	-	MARVEL	hypothetical_protein
Tatro_008852-T1	-0.932051	6.01555	50.4749	4.23759e-07	4.37982e-05	133045	g-protein coupled receptor	-	7tm_2	hypothetical_protein
Tatro_005433-T1	-0.935467	6.58683	10.6167	0.00363431	0.0245343	301786	hypothetical protein	-	-	hypothetical_protein
Tatro_005345-T1	-0.93558	11.3555	13.462	0.00136471	0.0131106	301733	peptidase m14	-	Peptidase_M14	Peptidase_M14
Tatro_007566-T1	-0.938006	6.12983	20.0944	0.000189633	0.00326039	51301	retrograde regulation protein	RTG2	Ppx-GppA	Ppx-GppA
Tatro_008676-T1	-0.938946	3.32402	13.3973	0.00139398	0.0133064	129079	hypothetical protein	-	-	hypothetical_protein
Tatro_005357-T1	-0.940699	4.12173	12.6012	0.00181717	0.0156575	321298	hypothetical protein	-	-	hypothetical_protein
Tatro_006581-T1	-0.94357	2.03361	8.39138	0.00842286	0.0426695	84050	protein	-	Zn_clus	-
Tatro_008207-T1	-0.943951	6.45013	16.2225	0.000573134	0.00720786	156160	multicopper oxidase	-	Cu-oxidase,Cu-oxidase_2,Cu-oxidase_3	Cu-oxidase_3
Tatro_007645-T1	-0.944316	4.86643	15.3443	0.000749381	0.00873986	51632	major facilitator superfamily transporter	-	MFS_1	MFS_1
Tatro_001243-T1	-0.944959	3.89927	13.0392	0.00156921	0.0142385	-	-	-	Ank,Ank_2,Ank_4,NACHT	Ank_2
Tatro_002888-T1	-0.948322	4.89172	9.92845	0.00467684	0.029184	154058	major facilitator superfamily protein	-	MFS_1	MFS_1
Tatro_011007-T1	-0.949321	7.34594	15.1204	0.000803312	0.00922722	81583	conserved hypothetical protein [Trichoderma atroviride IMI 206040]	-	DUF3883	hypothetical_protein
Tatro_000279-T1	-0.950291	7.85474	10.7521	0.00346088	0.0237559	302655	glucose-methanol-choline oxidoreductase	-	GMC_oxred_C,GMC_oxred_N	GMC_oxred_N
Tatro_001110-T1	-0.960281	3.6226	17.9325	0.000346595	0.00503948	87141	hypothetical protein	-	-	hypothetical_protein
Tatro_006625-T1	-0.961146	3.4764	12.593	0.00182223	0.0156799	28910	family taurine catabolism dioxygenase	-	TauD	TauD
Tatro_003042-T1	-0.962196	2.90829	8.71915	0.00740682	0.0392704	-	-	-	-	hypothetical_protein
Tatro_004521-T1	-0.962823	2.40502	19.1513	0.000245653	0.00397286	2481	tpa: zn 2cys6 transcription factor	-	Fungal_trans,Zn_clus	Fungal_trans
Tatro_006056-T1	-0.96382	7.23792	32.6784	9.84868e-06	0.000376848	302132	dnase1 protein	-	-	hypothetical_protein
Tatro_006427-T1	-0.964445	2.16293	9.71524	0.00506373	0.0307456	16910	giy-yig catalytic domain-containing protein	SLX1	FANCL_C,GIY-YIG	-
Tatro_006833-T1	-0.964777	7.58899	18.328	0.000309572	0.0046706	219318	serine threonine-protein kinase	ATG1	DUF3543,Pkinase	DUF3543
Tatro_010041-T1	-0.971497	4.79552	36.0789	5.00761e-06	0.000237398	171828	ubiquitin conjugating	-	PARP,UQ_con	PARP
Tatro_009996-T1	-0.975912	3.2565	15.5592	0.000701348	0.00830898	174938	hypothetical protein	-	DUF3176	DUF3176
Tatro_003113-T1	-0.977777	5.17921	34.399	6.95724e-06	0.00030461	-	-	-	Peptidase_S8	Peptidase_S8
Tatro_006548-T1	-0.980087	4.88497	32.1863	1.09009e-05	0.000401723	-	-	-	NACHT	NACHT
Tatro_003609-T1	-0.98163	4.01406	8.10904	0.00942262	0.0457591	78617	zn 2cys6 transcription factor	-	-	hypothetical_protein
Tatro_008861-T1	-0.982408	6.87555	25.1628	5.21149e-05	0.00121719	81862	hypothetical protein	-	Pkinase_Tyr	hypothetical_protein
Tatro_006546-T1	-0.986099	5.23492	18.8693	0.000265748	0.0041923	-	-	-	-	DUF2408
Tatro_003531-T1	-0.986134	3.7684	28.2442	2.54999e-05	0.00073966	202252	cut9-interacting protein scn1	scn1	TatD_DNase	TatD_DNase
Tatro_011383-T1	-0.988796	5.8302	50.8667	3.9912e-07	4.22222e-05	134226	kinesin light chain	-	NB-ARC,PNP_UDP_1,TPR_12,TPR_7,TPR_8	TPR_12
Tatro_003684-T1	-0.990685	5.13822	15.1188	0.000803722	0.00922722	301229	dienelactone hydrolase family protein	-	DLH	DLH
Tatro_010486-T1	-0.991347	11.2744	21.8397	0.000119377	0.00229989	129518	glycogenin	GLG2	Glyco_transf_8	Glyco_transf_8
Tatro_004079-T1	-0.99337	8.65553	26.9068	3.45715e-05	0.000906318	320350	oligopeptide transporter opt-like protein	-	OPT	OPT
Tatro_008674-T1	-0.996009	5.73762	18.8138	0.000269915	0.004221	-	-	MRH4	DEAD,Helicase_C	hypothetical_protein
Tatro_003944-T1	-0.998426	5.3922	26.2706	4.00824e-05	0.00102102	-	-	-	-	hypothetical_protein
Tatro_011911-T1	-0.99874	3.14662	17.0366	0.000449719	0.00608101	316778	glutamyl-trna amidotransferase subunit a	-	Amidase,Isochorismatase	Amidase
Tatro_009026-T1	-0.99899	2.92483	8.73327	0.00736622	0.0391668	291124	polysaccharide deacetylase family protein	-	Polysacc_deac_1	-
Tatro_007585-T1	-0.999243	3.26406	15.1148	0.000804724	0.00922722	171588	peptidase c14	-	Cohesin_HEAT,HEAT_2,NACHT	HEAT_2
Tatro_000356-T1	-1.00312	6.03024	8.79696	0.00718606	0.0386466	89308	salicylate hydroxylase	-	FAD_binding_3,NAD_binding_8	FAD_binding_3
Tatro_000645-T1	-1.00512	3.82905	25.7498	4.53104e-05	0.00110622	174041	peptidase tripeptidyl-peptidase	-	Abhydrolase_1,Abhydrolase_4	Abhydrolase_4
Tatro_002894-T1	-1.0068	2.70766	13.0727	0.00155185	0.0141093	42986	beta-glucosidase 1 precursor	BGL4	Fn3-like,Glyco_hydro_3,Glyco_hydro_3_C	Glyco_hydro_3_C
Tatro_003676-T1	-1.00745	10.5109	24.1798	6.61521e-05	0.00147603	301237	glycogen phosphorylase	GPH1	Phosphorylase	Phosphorylase
Tatro_003374-T1	-1.00926	6.12811	11.1324	0.00302103	0.0219073	-	-	-	PUF	PUF
Tatro_011813-T1	-1.01021	7.58057	28.1603	2.59845e-05	0.000749038	298699	m6 family metalloprotease domain-containing protein	-	-	hypothetical_protein
Tatro_006030-T1	-1.01043	4.60967	13.247	0.00146477	0.0137892	295509	hypothetical protein	-	DUF676	DUF676
Tatro_011904-T1	-1.01059	8.13441	11.3853	0.00276261	0.0204456	291077	fad binding domain-containing protein	-	FAD_binding_3	FAD_binding_3
Tatro_006166-T1	-1.01089	5.07987	10.7467	0.00346764	0.023766	228935	uncharacterized conserved protein ucp014753	-	DUF2264	DUF2264
Tatro_005515-T1	-1.01169	3.85988	13.1009	0.00153737	0.0140631	84997	c6 finger domain	-	Fungal_trans_2,Zn_clus	Zn_clus
Tatro_004710-T1	-1.01325	2.37303	11.2719	0.00287533	0.0210484	213708	glycoside hydrolase family 15 protein	-	CBM_20,Glyco_hydro_15	Glyco_hydro_15
Tatro_002788-T1	-1.01452	5.28687	15.3669	0.000744162	0.00869027	83818	trichothecene c-15 hydroxylase	-	p450	p450
Tatro_010567-T1	-1.0173	4.25869	28.2685	2.53613e-05	0.00073966	279850	and ankyrin domain protein	-	Ank_2,NACHT	Ank_2
Tatro_001173-T1	-1.01807	8.33438	25.4062	4.91668e-05	0.00117472	223153	sulfite reductase flavoprotein component	MET10	FAD_binding_1,NAD_binding_1,PFOR_II,POR	FAD_binding_1
Tatro_003090-T1	-1.01958	3.73894	9.81482	0.0048788	0.0300893	42825	3-oxoadipate enol-lactonase i	-	Abhydrolase_1,Abhydrolase_6	Abhydrolase_1
Tatro_000406-T1	-1.02289	6.07597	8.89686	0.00691319	0.0376976	168012	myb family transcription factor	-	Myb_DNA-bind_6	Myb_DNA-binding
Tatro_000806-T1	-1.02738	5.977	15.21	0.000781235	0.00905266	79036	sugar transporter	HXT4	Sugar_tr	Sugar_tr
Tatro_009685-T1	-1.02988	7.11134	40.019	2.40363e-06	0.000148373	318640	ankyrin repeat-containing	-	Ank,Ank_2,Ank_3,Ank_4	Ank_2
Tatro_006767-T1	-1.03138	4.70374	28.7036	2.30136e-05	0.000696762	-	-	-	Ank_2,Ank_3,Ank_4,HET,Helo_like_N,NACHT,NACHT_N	Ank_2
Tatro_011729-T1	-1.03389	5.43102	15.0438	0.000822737	0.00934097	216651	sterol esterase	-	Abhydro_lipase	Abhydro_lipase
Tatro_000842-T1	-1.03498	4.87755	9.3577	0.00579431	0.0338988	150261	mfs transporter	-	MFS_1	-
Tatro_001273-T1	-1.03505	8.66544	32.7859	9.63374e-06	0.000371788	257840	allantoate permease	-	Epimerase,MFS_1	MFS_1
Tatro_000773-T1	-1.03731	3.12715	11.9058	0.00230416	0.0181941	86846	dna photolyase	-	DNA_photolyase,FAD_binding_7	FAD_binding_7
Tatro_002931-T1	-1.03779	4.40181	14.2226	0.00106658	0.011139	-	-	-	-	hypothetical_protein
Tatro_002265-T1	-1.04149	1.72557	13.2034	0.00148603	0.0138212	214437	abc transporter with duplicated atpase domains	-	Haem_oxygenas_2	Haem_oxygenas_2
Tatro_007841-T1	-1.04323	4.21302	9.21964	0.00610693	0.0350437	211836	snf2 family domain-containing protein	-	Helicase_C,SNF2_N	SNF2-rel_dom
Tatro_011001-T1	-1.04669	3.27295	18.7038	0.000278379	0.00430567	154744	hypothetical protein	-	MCU	MCU
Tatro_010232-T1	-1.04968	4.60852	13.1506	0.00151224	0.0139898	280678	fmn-dependent nitrilotriacetate monooxygenase family	-	Bac_luciferase	Bac_luciferase
Tatro_006385-T1	-1.05004	1.56473	8.76554	0.00727431	0.0389093	-	-	-	-	Ank_2
Tatro_000312-T1	-1.0506	4.05508	17.3699	0.000407881	0.00570599	180413	duf614 domain protein	-	PLAC8	PLAC8
Tatro_007508-T1	-1.05063	3.0738	13.3172	0.00143125	0.0135329	212433	translocator protein	-	TspO_MBR	TspO_MBR
Tatro_003902-T1	-1.05207	4.43908	9.44616	0.0056033	0.0331319	34761	c6 zinc finger domain-containing protein	-	Zn_clus	Zn_clus
Tatro_002807-T1	-1.05248	5.06138	17.9488	0.000344979	0.00502763	158423	succinate-semialdehyde dehydrogenase	-	Aldedh	Aldedh
Tatro_006776-T1	-1.05296	3.96456	19.6134	0.000216219	0.00362744	181995	ankyrin repeat and sam domain containing protein 6	-	HET	HET
Tatro_004670-T1	-1.05386	7.69978	27.9358	2.73327e-05	0.000770455	293811	tpr domain protein	-	NB-ARC,PNP_UDP_1,TPR_10,TPR_12	TPR_10
Tatro_007266-T1	-1.05501	6.12765	13.5015	0.00134716	0.0129836	299551	mannitol-1-phosphate 5-dehydrogenase	mpdA	Mannitol_dh,Mannitol_dh_C	Mannitol_dh_C
Tatro_000226-T1	-1.06021	10.2251	20.8426	0.000155118	0.00281125	302685	glycosyltransferase family 2	-	Glyco_tranf_2_3	Glyco_tranf_2_3
Tatro_006336-T1	-1.06346	3.05687	13.4427	0.00137338	0.0131797	229295	hypothetical protein	-	-	hypothetical_protein
Tatro_011692-T1	-1.06666	4.83835	25.7419	4.53953e-05	0.00110622	238588	abc multidrug	-	ABC_membrane,ABC_tran	ABC_tran
Tatro_004008-T1	-1.06963	4.34872	28.115	2.62506e-05	0.000749349	-	-	-	-	hypothetical_protein
Tatro_004260-T1	-1.07631	6.57664	17.8765	0.000352214	0.00509182	300872	hypothetical protein	-	-	hypothetical_protein
Tatro_011248-T1	-1.07954	3.9716	19.2048	0.000242031	0.00393552	-	-	-	Phospholip_A2_3	Phospholip_A2_3
Tatro_000147-T1	-1.08078	6.67638	37.8774	3.5598e-06	0.000189407	89493	pa domain-containing protein	-	PA,Peptidase_M28,TFR_dimer	TFR_dimer
Tatro_006642-T1	-1.08106	4.45073	10.7759	0.00343142	0.0236078	146755	phosphatidylserine decarboxylase family protein	-	PSDC,PS_Dcarbxylase	PSDC
Tatro_000302-T1	-1.08335	5.83303	23.5776	7.67671e-05	0.00164355	252553	cfem domain-containing protein	-	CFEM	CFEM
Tatro_005393-T1	-1.089	1.37097	7.95755	0.0100127	0.0475366	-	-	-	-	hypothetical_protein
Tatro_011309-T1	-1.08927	7.45922	9.67835	0.00513419	0.0310468	291411	hypothetical protein	-	-	hypothetical_protein
Tatro_008046-T1	-1.08987	2.97991	10.3518	0.00400172	0.0261957	90607	c6 zinc finger domain protein	-	Fungal_trans_2,Zn_clus	Fungal_trans_2
Tatro_004225-T1	-1.09126	4.56657	8.22555	0.00899496	0.0442708	33929	hypothetical protein	-	-	hypothetical_protein
Tatro_011159-T1	-1.09251	5.5067	31.7221	1.20069e-05	0.000431858	217580	ankyrin repeat domain-containing protein 52	-	Ank,Ank_2,Ank_3,Ank_4,F-box-like,HeLo,NACHT	Ank_2
Tatro_004461-T1	-1.09342	7.30119	21.4012	0.000133845	0.00253297	224516	copper amine oxidase	AMO2	Cu_amine_oxid,Cu_amine_oxidN2,Cu_amine_oxidN3	Cu_amine_oxid
Tatro_002546-T1	-1.09555	6.77493	15.8413	0.00064334	0.00777542	-	-	-	GST_C_3	GST_C_3
Tatro_004731-T1	-1.09617	2.28921	10.1268	0.00434609	0.0277754	137486	hypothetical protein	-	-	hypothetical_protein
Tatro_004167-T1	-1.09771	3.29257	14.37	0.00101755	0.0108292	300941	lactose permease	-	Sugar_tr	Sugar_tr
Tatro_002212-T1	-1.09849	5.27548	32.4297	1.03658e-05	0.000388374	288146	phosphoribosyl transferase domain protein	-	FAD_binding_4,P-mevalo_kinase,Pribosyltran	Pribosyltran
Tatro_002587-T1	-1.09993	4.77187	30.344	1.60806e-05	0.000523901	-	-	-	NB-ARC,PNP_UDP_1,TPR_10,TPR_12,TPR_7	PNP_UDP_1
Tatro_005514-T1	-1.10112	2.66514	10.3129	0.00405904	0.0265061	295128	allantoate permease	-	MFS_1	MFS_1
Tatro_008859-T1	-1.10205	6.67531	42.1846	1.6387e-06	0.000118832	-	-	-	-	hypothetical_protein
Tatro_002591-T1	-1.10311	3.98374	41.6708	1.79243e-06	0.000121184	-	-	-	-	hypothetical_protein
Tatro_002916-T1	-1.10321	6.62766	9.90784	0.00471276	0.0293065	81097	alpha- -glucanase	-	Glyco_hydro_71	Glyco_hydro_71
Tatro_010592-T1	-1.10361	2.33386	8.25121	0.00890368	0.0440778	-	-	-	Myb_DNA-binding	Myb_DNA-binding
Tatro_001388-T1	-1.10405	4.03381	14.7211	0.000910372	0.0100197	-	-	-	-	hypothetical_protein
Tatro_009248-T1	-1.10634	5.28902	12.1548	0.00211499	0.0174158	256937	oxidoreductase -like protein	-	NmrA	NmrA
Tatro_004590-T1	-1.10641	4.66728	24.936	5.5037e-05	0.00126571	86553	sugar transporter family protein	-	Sugar_tr	Sugar_tr
Tatro_002814-T1	-1.10789	3.61634	14.0483	0.00112798	0.0115662	296901	duf1237 domain protein	-	Glyco_hydro_125	Glyco_hydro_125
Tatro_004420-T1	-1.11728	8.39319	13.1164	0.0015295	0.0140266	-	-	MgSsk1	Response_reg	Response_reg
Tatro_010974-T1	-1.1197	3.40664	21.3423	0.000135928	0.0025517	291225	nad dependent epimerase dehydratase family protein	-	Epimerase,NAD_binding_10	Epimerase
Tatro_011328-T1	-1.12063	1.91587	17.0646	0.00044604	0.00605859	317199	amidase	-	Amidase	Amidase
Tatro_007683-T1	-1.12229	4.42085	21.8025	0.000120537	0.00230611	51699	histone deacetylase	SIR2	DUF592,SIR2	SIR2
Tatro_001612-T1	-1.12403	6.18291	16.8812	0.000470829	0.00628965	223991	glycoside hydrolase family 31 protein	agdC	CBM_20,Gal_mutarotas_2,Glyco_hydro_31,NtCtMGAM_N	Glyco_hydro_31
Tatro_005382-T1	-1.1261	9.47654	20.7226	0.000160158	0.00287831	301756	histidine acid phosphatase	-	His_Phos_2	hypothetical_protein
Tatro_002100-T1	-1.13049	8.97682	17.567	0.000385154	0.00546263	155960	bifunctional catalase-peroxidase cat2	katG	peroxidase	peroxidase
Tatro_006266-T1	-1.13711	2.30662	8.25792	0.00887998	0.0440512	161123	glycoside hydrolase family 93 protein	-	BNR_2	hypothetical_protein
Tatro_002585-T1	-1.13742	3.68072	17.584	0.000383262	0.00544438	-	-	-	NB-ARC,SesA,TPR_10,TPR_12	TPR_10
Tatro_002496-T1	-1.13929	1.9098	15.0649	0.000817343	0.00930812	236801	hypothetical protein	-	DUF4449	DUF5923
Tatro_001843-T1	-1.13948	1.77332	12.8999	0.00164379	0.0146843	-	-	-	-	hypothetical_protein
Tatro_008963-T1	-1.14135	2.00006	16.7634	0.000487539	0.0064182	81806	3-carboxy- -muconate cyclase	-	Lactonase	Lactonase
Tatro_006884-T1	-1.14196	5.01721	14.4792	0.000982802	0.0105771	219427	zinc finger transcription factor 1	-	Fungal_trans,Zn_clus	Fungal_trans
Tatro_008340-T1	-1.14397	5.53157	30.2939	1.62548e-05	0.000527666	297793	nadp:d-xylose dehydrogenase	-	GFO_IDH_MocA	GFO_IDH_MocA
Tatro_010629-T1	-1.14552	5.10086	16.7526	0.000489112	0.00642058	53110	fungal specific transcription factor	-	Fungal_trans,Zn_clus	Fungal_trans
Tatro_005608-T1	-1.14575	1.86894	12.8986	0.00164447	0.0146843	-	-	-	HET	HET
Tatro_004548-T1	-1.14606	3.99606	16.4545	0.000534568	0.00683761	224421	alpha- -mannosyltransferase	-	Helicase_C,SNF2_N	SNF2-rel_dom
Tatro_005889-T1	-1.14748	2.00181	12.4238	0.0019296	0.0163447	228382	duf580 domain protein	PNS1	Choline_transpo	Choline_transpo
Tatro_007839-T1	-1.15049	4.67057	18.1803	0.00032287	0.00483009	233832	zinc finger	-	NACHT,PNP_UDP_1,zf-C2H2,zf-met	NACHT
Tatro_004423-T1	-1.15089	1.28483	8.8288	0.0070978	0.038351	33882	triacylglycerol lipase (secreted protein)	-	COesterase	COesterase
Tatro_004607-T1	-1.15355	3.33612	11.9107	0.00230028	0.0181919	285308	hypothetical protein	-	-	hypothetical_protein
Tatro_006220-T1	-1.15356	4.73396	27.8287	2.80024e-05	0.000784417	-	-	-	-	Ank
Tatro_008790-T1	-1.15785	2.83463	14.0598	0.00112381	0.0115622	133085	integral membrane protein	-	CDH-cyt,Cytochrom_B561,DUF2427	CDH-cyt
Tatro_010319-T1	-1.15907	4.16455	12.6754	0.00177233	0.015383	-	-	-	NACHT,zf-C2H2	hypothetical_protein
Tatro_005937-T1	-1.1607	5.00348	13.9508	0.00116401	0.0117869	265387	cyclohexanone monooxygenase	-	FMO-like,Pyr_redox_3	FMO-like
Tatro_001372-T1	-1.16142	5.44093	17.9524	0.000344623	0.00502763	300565	short-chain dehydrogenase reductase sdr	-	adh_short_C2	adh_short_C2
Tatro_005494-T1	-1.1629	2.46194	12.12	0.00214035	0.0174964	32513	c2h2 type zinc finger domain protein	-	Fungal_trans,zf-C2H2	Fungal_trans
Tatro_002509-T1	-1.16874	4.39314	33.3034	8.66922e-06	0.000347538	-	-	-	-	Ank_5
Tatro_005237-T1	-1.16931	6.29014	10.974	0.00319629	0.0226349	-	-	-	-	hypothetical_protein
Tatro_006393-T1	-1.16934	6.13089	46.3491	8.1331e-07	6.96503e-05	302318	f-box domain-containing protein	-	F-box	hypothetical_protein
Tatro_003425-T1	-1.17037	5.5984	58.5346	1.31477e-07	1.81883e-05	80673	alternative nadh dehydrogenase	-	EF-hand_1,EF-hand_5,Pyr_redox_2	Pyr_redox_2
Tatro_004624-T1	-1.17238	2.04564	14.8219	0.000881945	0.00981492	86586	fungal specific transcription	-	Fungal_trans,Zn_clus	Fungal_trans
Tatro_011920-T1	-1.17732	6.6203	33.1994	8.8543e-06	0.000348607	238978	ubiquitin thiolesterase	-	Peptidase_C65	Peptidase_C65
Tatro_007845-T1	-1.17918	4.7364	26.4778	3.81888e-05	0.000981124	233820	amidase	-	Amidase	Amidase
Tatro_011379-T1	-1.18046	3.15595	27.7236	2.86778e-05	0.000789801	-	-	-	bZIP_1	bZIP_1
Tatro_011397-T1	-1.18144	3.38247	14.4768	0.000983541	0.0105771	313935	hypothetical protein	-	F-box	F-box
Tatro_010270-T1	-1.18163	7.29981	65.365	5.33706e-08	1.06646e-05	297502	hypothetical protein	-	-	hypothetical_protein
Tatro_011524-T1	-1.18176	3.6592	29.6023	1.88819e-05	0.000591589	52125	beta-galactosidase	-	BetaGal_dom2,BetaGal_dom3,BetaGal_dom4_5,Glyco_hydro_35	Glyco_hydro_35
Tatro_004127-T1	-1.19	8.79957	37.6462	3.71726e-06	0.000193211	300963	protein	-	-	hypothetical_protein
Tatro_011719-T1	-1.19335	5.58646	41.4468	1.8643e-06	0.000125103	51984	c6 zinc finger domain-containing protein	-	Fungal_trans,Zn_clus	Zn_clus
Tatro_004668-T1	-1.19368	3.15637	19.2546	0.000238708	0.00389924	161159	beta-xylosidase	xlnD	Fn3-like,Glyco_hydro_3,Glyco_hydro_3_C	Glyco_hydro_3_C
Tatro_011644-T1	-1.19865	5.1727	23.0508	8.75902e-05	0.0018106	-	-	CUP9	Homeobox_KN	Homeobox_KN
Tatro_002630-T1	-1.19932	2.38464	33.237	8.7868e-06	0.000348066	167723	zinc finger protein odd-paired-like	-	zf-C2H2	hypothetical_protein
Tatro_003830-T1	-1.20583	3.75722	10.0386	0.0044899	0.028332	149159	integral membrane	-	-	hypothetical_protein
Tatro_003112-T1	-1.20604	3.82457	25.0256	5.38622e-05	0.00124541	317538	ankyrin repeat domain-containing protein 50-like	-	-	Ank_2
Tatro_005432-T1	-1.20698	6.03297	9.76168	0.00497653	0.0305662	-	-	-	-	hypothetical_protein
Tatro_007702-T1	-1.2137	1.45019	11.5738	0.00258595	0.0195896	83166	g-protein coupled receptor	-	7tm_2	7tm_2
Tatro_004257-T1	-1.21405	12.0381	25.0341	5.37523e-05	0.00124541	258206	hydrophobin	-	Hydrophobin_2	Hydrophobin_2
Tatro_003834-T1	-1.21545	1.57311	13.6293	0.001292	0.012647	-	-	-	-	hypothetical_protein
Tatro_006679-T1	-1.21711	8.32817	82.1022	7.69761e-09	3.00943e-06	299280	glycoside hydrolase family 13 protein	GLC3	Alpha-amylase,Alpha-amylase_C,CBM_48	Alpha-amylase_C
Tatro_005993-T1	-1.21892	8.12672	22.3384	0.000104973	0.00208536	321810	subtilisin-like serine protease pr1c	-	FlgD_ig,PA,Peptidase_S8,fn3_5	Peptidase_S8
Tatro_001523-T1	-1.22015	1.42984	15.1677	0.000791591	0.00914908	79491	het domain-containing protein	-	HET	HET
Tatro_000099-T1	-1.22291	5.48246	32.2223	1.08199e-05	0.00040038	252945	serine threonine-protein kinase chk2	-	Ank_2,Ank_4,NACHT,Pkinase	Pkinase
Tatro_011369-T1	-1.22519	4.7559	34.3774	6.98717e-06	0.00030461	317229	hypothetical protein	-	Helo_like_N	Helo_like_N
Tatro_000293-T1	-1.2379	7.19176	11.3083	0.00283865	0.020888	302640	l-psp endoribonuclease family	-	Ribonuc_L-PSP	Ribonuc_L-PSP
Tatro_001586-T1	-1.23836	6.87756	27.7693	2.83817e-05	0.000789801	131580	nacht and ankyrin domain protein	-	Ank_2,NACHT	Ank_2
Tatro_011808-T1	-1.23966	4.12182	20.6286	0.000164228	0.00291191	298696	geranylgeranyl pyrophosphate synthetase	-	-	hypothetical_protein
Tatro_000278-T1	-1.24247	6.23087	14.2115	0.00107039	0.0111658	153160	cytochrome p450	-	p450	p450
Tatro_005567-T1	-1.24414	5.9512	23.094	8.66419e-05	0.00180343	78088	hypothetical protein	-	DUF3246,Mid2	hypothetical_protein
Tatro_007449-T1	-1.24453	3.1125	14.1666	0.00108589	0.0112882	51561	hypothetical protein	-	-	hypothetical_protein
Tatro_004721-T1	-1.24585	1.3872	12.0379	0.0022016	0.0177586	10744	c2h2 type zinc finger domain protein	-	Fungal_trans,Zn_clus,zf-C2H2,zf-C2H2_6	Fungal_trans
Tatro_008319-T1	-1.24689	6.25082	12.3116	0.0020047	0.0168156	-	-	-	-	hypothetical_protein
Tatro_010015-T1	-1.24703	3.4342	9.39506	0.00571278	0.0335747	292899	c2h2 finger domain	-	Fungal_trans,zf-C2H2	Fungal_trans
Tatro_000810-T1	-1.25142	1.21158	10.6123	0.0036401	0.024555	-	-	-	-	hypothetical_protein
Tatro_008922-T1	-1.2524	7.70346	21.4873	0.000130858	0.00248243	-	-	-	-	hypothetical_protein
Tatro_002715-T1	-1.25839	2.20441	14.366	0.00101885	0.0108292	210529	hypothetical protein	-	Zn_clus	hypothetical_protein
Tatro_001459-T1	-1.25856	1.31197	8.9871	0.00667653	0.0369672	-	-	-	-	hypothetical_protein
Tatro_011286-T1	-1.25959	3.97704	28.2455	2.54922e-05	0.00073966	-	-	-	-	Y_phosphatase
Tatro_007857-T1	-1.26335	4.75174	28.4859	2.41571e-05	0.000724068	-	-	-	2-Hacid_dh,2-Hacid_dh_C	2-Hacid_dh_C
Tatro_008154-T1	-1.26737	4.81018	26.7771	3.56239e-05	0.000931193	280929	long chain fatty alcohol oxidase	-	FAD_binding_2,GMC_oxred_C,GMC_oxred_N	GMC_oxred_N
Tatro_010879-T1	-1.27292	4.73228	25.1992	5.16628e-05	0.00121293	316866	heterokaryon incompatibility protein	-	HET	HET
Tatro_011336-T1	-1.27307	5.96969	12.1215	0.00213925	0.0174964	90691	ankyrin repeat-containing	-	-	TPR_12
Tatro_003982-T1	-1.29242	6.47966	11.4389	0.00271109	0.0201472	247300	class v	-	Chitin_bind_1,Glyco_hydro_18,LysM	Glyco_hydro_18
Tatro_001434-T1	-1.2935	1.65997	10.27	0.00412328	0.0267894	36693	cytochrome p450	ftmP450-1	p450	p450
Tatro_002109-T1	-1.29401	5.17821	20.8363	0.000155381	0.00281125	296510	acylase acy 1	-	G_glu_transpept	G_glu_transpept
Tatro_008554-T1	-1.29644	2.39651	16.8617	0.000473549	0.00628965	82669	oxalate decarboxylase	-	Cupin_1	Cupin_1
Tatro_010362-T1	-1.29788	5.16761	32.4302	1.03646e-05	0.000388374	-	-	-	-	Pkinase
Tatro_006407-T1	-1.29867	3.80093	21.9258	0.000116745	0.00226243	251390	protein phosphatase-	-	-	WD40
Tatro_009025-T1	-1.2995	3.63569	18.7682	0.000273389	0.00424579	291207	opt oligopeptide transporter	-	DEAD,Helicase_C,OPT	OPT
Tatro_006928-T1	-1.30146	7.3058	20.4552	0.000172043	0.0030039	292053	siroheme synthase	MET1	NAD_binding_7,Sirohm_synth_C,Sirohm_synth_M,TP_methylase	TP_methylase
Tatro_009380-T1	-1.30164	6.24039	39.2553	2.76044e-06	0.000165479	299659	sirq protein	-	-	hypothetical_protein
Tatro_000243-T1	-1.3022	7.55635	32.9521	9.31186e-06	0.000364053	140671	s-adenosylmethionine:diacylglycerol 3-amino-3-carboxypropyl transferase btaa	-	DUF3419,Methyltransf_23,Methyltransf_25,Methyltransf_31	DUF3419
Tatro_002942-T1	-1.30268	6.4725	52.1003	3.31207e-07	3.76989e-05	80985	glycoside hydrolase family 3 protein	-	Fn3-like,Glyco_hydro_3,Glyco_hydro_3_C	Glyco_hydro_3_C
Tatro_001585-T1	-1.30452	6.86898	32.5841	1.00412e-05	0.000381939	87546	pyridine nucleotide-disulfide oxidoreductase family protein	-	Peptidase_S41	hypothetical_protein
Tatro_006557-T1	-1.30882	5.77502	33.7673	7.89379e-06	0.000327793	302381	bzip transcription factor	-	bZIP_1	bZIP_1
Tatro_002586-T1	-1.30934	2.13434	11.9717	0.00225238	0.0180213	-	-	-	-	hypothetical_protein
Tatro_009167-T1	-1.30963	1.51841	12.4226	0.00193039	0.0163447	-	-	-	Alginate_lyase	Alginate_lyase
Tatro_009484-T1	-1.3111	4.98712	52.6233	3.06321e-07	3.57666e-05	39549	siderophore iron transporter	-	MFS_1,TRI12	MFS_1
Tatro_006460-T1	-1.32037	1.63168	7.86868	0.0103779	0.0485431	31975	general amidase	-	Amidase	-
Tatro_005314-T1	-1.32118	4.53693	23.5015	7.82349e-05	0.00166703	227276	subtilisin-like serine protease pr1c	-	PA,Peptidase_S8,fn3_5	Peptidase_S8
Tatro_002105-T1	-1.32211	2.64241	11.3494	0.00279776	0.0206547	-	-	-	DUF4419	DUF4419
Tatro_008972-T1	-1.33757	3.96168	31.3795	1.29017e-05	0.0004522	47799	histidine kinase group protein	-	-	hypothetical_protein
Tatro_002415-T1	-1.33935	4.44534	31.2914	1.31435e-05	0.000456318	298024	vps9-ankyrin repeat-containing	-	PNP_UDP_1	hypothetical_protein
Tatro_011411-T1	-1.34195	2.50964	11.1611	0.00299041	0.0217555	54835	nrps-like enzyme	-	AAA_33,AMP-binding,NAD_binding_4,PP-binding,SKI	NAD_binding_4
Tatro_008813-T1	-1.34488	2.41991	20.7339	0.000159675	0.00287735	316189	sphingolipid long chain base-responsive protein lsp1	-	Pil1	Pil1
Tatro_007800-T1	-1.34748	2.81957	17.6231	0.000378944	0.00541727	314604	transcriptional regulator	-	-	hypothetical_protein
Tatro_007992-T1	-1.34769	4.87777	14.0445	0.00112935	0.0115662	211541	rhs repeat protein	-	RHS_repeat	hypothetical_protein
Tatro_004667-T1	-1.3543	2.74617	13.3875	0.00139847	0.0133352	-	-	bglL	CBM_1,Fn3-like,Glyco_hydro_3,Glyco_hydro_3_C	Glyco_hydro_3_C
Tatro_001576-T1	-1.35551	4.24627	18.1025	0.000330114	0.00488221	35776	duf1446 domain-containing protein	-	AtuA	AtuA
Tatro_000031-T1	-1.36281	3.76037	20.1054	0.000189069	0.00325691	296429	meiotically up-regulated protein	-	C2	C2
Tatro_000294-T1	-1.36305	3.8565	28.3911	2.46741e-05	0.000729834	268723	gluconolactonase-like protein	-	SGL	SGL
Tatro_006587-T1	-1.36548	4.35145	33.3043	8.66766e-06	0.000347538	146818	pfs nb-arc and ankyrin-domain-containing protein	-	Ank_2,Ank_3,Ank_4,DUF676,NACHT	Ank_2
Tatro_010475-T1	-1.36626	8.90581	49.2809	5.09711e-07	5.09258e-05	297596	malate dehydrogenase	-	DUF2990,DUF3455	DUF3455
Tatro_008425-T1	-1.36746	5.21727	21.9419	0.000116259	0.00225788	-	-	-	-	hypothetical_protein
Tatro_006438-T1	-1.36847	1.39616	13.1118	0.00153182	0.0140266	28950	berberine family protein	-	BBE,FAD_binding_4	FAD_binding_4
Tatro_003509-T1	-1.36859	3.14875	24.0002	6.91386e-05	0.00150531	-	-	-	NB-ARC,PNP_UDP_1,TPR_10,TPR_12,TPR_7	PNP_UDP_1
Tatro_008157-T1	-1.37157	9.79469	28.3451	2.49297e-05	0.000732573	297668	peroxisomal catalase	CAT1	Catalase,Catalase-rel	Catalase
Tatro_002890-T1	-1.37661	4.76651	33.4779	8.36807e-06	0.000340478	90126	amp dependent ligase	-	AMP-binding,AMP-binding_C	AMP-binding
Tatro_001640-T1	-1.3813	3.3113	16.8139	0.000480304	0.00634199	36554	beta-mannosidase	-	Glyco_hydro_2	Ig_mannosidase
Tatro_002526-T1	-1.38287	2.90587	26.1145	4.15769e-05	0.00104139	-	-	-	NACHT	NACHT
Tatro_008620-T1	-1.38456	5.45363	21.0163	0.000148131	0.00272392	156579	integral membrane protein	-	-	hypothetical_protein
Tatro_007746-T1	-1.38729	1.57827	9.87328	0.00477373	0.0295833	188779	hypothetical protein	-	DUF4238	DUF4238
Tatro_004178-T1	-1.38958	2.23668	13.7495	0.00124242	0.0122527	320271	ankyrin repeat-containing	-	-	hypothetical_protein
Tatro_006834-T1	-1.38999	1.68017	11.0167	0.0031479	0.0224472	-	-	-	-	hypothetical_protein
Tatro_001199-T1	-1.39405	3.00469	12.2692	0.00203384	0.016965	293435	cytochrome p450 monooxygenase	-	p450	p450
Tatro_009448-T1	-1.39637	4.4229	46.2826	8.22179e-07	6.97456e-05	220714	het and ankyrin domain protein	-	Ank_2,HET	Ank_2
Tatro_001932-T1	-1.3975	2.20583	12.3137	0.00200325	0.0168156	-	-	-	-	Ifi-6-16
Tatro_004571-T1	-1.39901	3.49272	38.6334	3.09392e-06	0.000176079	224393	zinc binding	-	ADH_N,ADH_zinc_N	ADH_zinc_N
Tatro_003983-T1	-1.40382	5.01122	8.44279	0.00825376	0.0421692	34746	glycosyl hydrolase	-	DUF1080	-
Tatro_011278-T1	-1.40534	3.94584	34.7629	6.47332e-06	0.000288159	-	-	-	Ank_2,Ank_4,NACHT,PNP_UDP_1	Ank_2
Tatro_010782-T1	-1.40604	2.57025	19.5865	0.00021782	0.00364738	83335	proline oxidase	-	Pro_dh	Pro_dh
Tatro_010619-T1	-1.41072	1.1809	8.33504	0.00861259	0.0433333	83457	hypothetical protein	-	DUF4243	Questin_oxidase
Tatro_004572-T1	-1.41441	4.44163	37.9842	3.4896e-06	0.000186777	34946	hypothetical protein	-	-	DUF6594
Tatro_008358-T1	-1.41521	2.76382	31.123	1.36194e-05	0.000467427	49782	amino acid transporter	-	AA_permease	AA_permease
Tatro_005407-T1	-1.41966	6.88566	29.6895	1.85268e-05	0.000582492	301769	hypothetical protein	-	DUF1349	DUF1349
Tatro_006595-T1	-1.42086	1.4563	19.4536	0.000225939	0.00375535	134328	cytochrome p450	-	p450	p450
Tatro_008149-T1	-1.42411	1.67514	9.05775	0.00649752	0.0364023	-	-	-	-	hypothetical_protein
Tatro_006182-T1	-1.43001	3.12531	19.2465	0.000239248	0.00389924	287239	extracellular alkaline serine protease	-	Peptidase_S8	Peptidase_S8
Tatro_001861-T1	-1.43176	2.40349	19.8812	0.000200951	0.00342874	133230	af323581_1beta transducin-like protein het-e4s	-	NACHT,NACHT_N,PNP_UDP_1,RelA_SpoT,SesA,WD40	hypothetical_protein
Tatro_006602-T1	-1.44048	4.36914	33.6599	8.06621e-06	0.000332713	268387	acetylornithine deacetylase	-	M20_dimer,PALP,Peptidase_M20,Peptidase_M28	PALP
Tatro_008515-T1	-1.44406	2.03537	12.2804	0.00202611	0.0169163	-	-	-	-	Ank_2
Tatro_003511-T1	-1.45018	2.02123	11.4904	0.00266252	0.0199345	-	-	-	Ank_2,Ank_3,Ank_4,NACHT_N,PNP_UDP_1	hypothetical_protein
Tatro_002322-T1	-1.45851	2.70336	17.2963	0.000416733	0.00580553	315742	ankyrin repeat protein	-	Ank_2,Ank_4	Ank_2
Tatro_002588-T1	-1.45997	3.08428	12.5386	0.001856	0.0158944	-	-	-	-	hypothetical_protein
Tatro_008886-T1	-1.46084	0.759177	11.3674	0.00278011	0.0205582	305876	ankyrin repeat protein	-	Ank_2,Ank_4	Ank_2
Tatro_004598-T1	-1.47365	4.94203	27.4513	3.05104e-05	0.000818953	137421	hypothetical protein	-	MMR_HSR1	MMR_HSR1
Tatro_011539-T1	-1.47679	2.90558	20.6805	0.000161967	0.00289545	-	-	-	-	hypothetical_protein
Tatro_010317-T1	-1.47688	1.07815	15.5616	0.000700834	0.00830898	-	-	-	Helicase_C,SNF2_N	SNF2-rel_dom
Tatro_008005-T1	-1.47729	5.16235	26.5655	3.74172e-05	0.000969611	-	-	-	Fungal_trans,Zn_clus	Fungal_trans
Tatro_010008-T1	-1.48019	1.91602	13.956	0.00116206	0.0117869	318886	miz zinc finger protein	-	zf-MIZ	hypothetical_protein
Tatro_000396-T1	-1.48979	8.19086	58.8067	1.26653e-07	1.80772e-05	-	-	-	-	AhpC-TSA
Tatro_002330-T1	-1.4974	5.11388	46.1597	8.38838e-07	7.04937e-05	-	-	-	HET,NACHT,NACHT_N,WD40	WD40
Tatro_002689-T1	-1.50114	1.38588	8.31025	0.00869757	0.0434337	-	-	-	-	hypothetical_protein
Tatro_008472-T1	-1.50442	2.21569	21.9846	0.000114982	0.00223793	315557	hypothetical protein	-	-	hypothetical_protein
Tatro_000280-T1	-1.50697	3.33775	12.8819	0.0016537	0.0147374	42245	digeranylgeranylglyceryl phosphate synthase	-	UbiA	UbiA
Tatro_004712-T1	-1.51986	2.17893	10.9111	0.00326898	0.0229287	86665	integral membrane protein	-	-	hypothetical_protein
Tatro_004575-T1	-1.5206	8.40007	12.5521	0.00184757	0.0158525	246378	abc transporter cdr4	CDR1	ABC2_membrane,ABC_tran,ABC_trans_N,PDR_CDR	ABC2_membrane
Tatro_004120-T1	-1.52206	3.0272	10.1115	0.00437064	0.0278334	-	-	-	-	hypothetical_protein
Tatro_008793-T1	-1.52375	0.858526	8.00828	0.00981066	0.0468992	-	-	-	-	-
Tatro_005010-T1	-1.52606	2.93909	18.3719	0.00030574	0.00463819	32123	mismatched base pair and cruciform dna recognition	-	CsbD	CsbD
Tatro_007225-T1	-1.52767	1.64911	9.8061	0.00489469	0.0301666	88568	hypothetical protein	-	-	hypothetical_protein
Tatro_001998-T1	-1.5301	6.13223	45.3087	9.64801e-07	7.88681e-05	302918	tpr domain protein	-	TPR_2	hypothetical_protein
Tatro_004651-T1	-1.53404	4.89202	38.3208	3.27795e-06	0.000181946	310098	ankyrin repeat-containing	-	AAA_16,Ank_2,Ank_3,Ank_4,NACHT,NACHT_N,NACHT_sigma	Ank_2
Tatro_002311-T1	-1.54273	4.69261	40.0068	2.40892e-06	0.000148373	-	-	-	Ank_2,Ank_4	WD40
Tatro_000353-T1	-1.54344	4.74123	14.0848	0.00111482	0.0114828	302595	alpha beta	-	Abhydrolase_1,Abhydrolase_6,Hydrolase_4	Hydrolase_4
Tatro_006869-T1	-1.54783	1.76604	11.0979	0.00305821	0.0220717	-	-	-	Ank_2,Ank_3,Ank_4,Ank_5,KAP_NTPase,NACHT,PNP_UDP_1	PNP_UDP_1
Tatro_004221-T1	-1.55381	6.69257	15.1521	0.000795422	0.00918156	300906	glycoside hydrolase family 71 protein	-	Glyco_hydro_71	Glyco_hydro_71
Tatro_010783-T1	-1.55722	5.28687	27.4151	3.07638e-05	0.000820856	133938	glutathione s-	-	GST_C_2,GST_N_3	GST_N_3
Tatro_010192-T1	-1.56006	0.9642	19.8889	0.000499181	0.00648647	50272	aminotransferase	-	Aminotran_1_2	Aminotran_1_2
Tatro_004713-T1	-1.5613	2.6544	10.4931	0.00380083	0.0252789	-	-	-	Acetyltransf_1,Acetyltransf_10,Acetyltransf_7	Acetyltransf_1
Tatro_001920-T1	-1.56164	3.54843	22.8143	9.29828e-05	0.00189592	323167	f-box domain-containing protein	-	F-box-like	hypothetical_protein
Tatro_006181-T1	-1.57393	4.41795	56.5495	1.73393e-07	2.35292e-05	84408	ankyrin repeat protein	-	Ank_2	hypothetical_protein
Tatro_002471-T1	-1.58073	2.77986	20.6709	0.000162383	0.00289712	-	-	-	Ank_2,Ank_3,Ank_4,NACHT,PNP_UDP_1	NACHT
Tatro_000874-T1	-1.58517	1.87204	10.8309	0.00336432	0.0234148	284598	glycoside hydrolase family 43 protein	-	Glyco_hydro_43	Glyco_hydro_43
Tatro_002310-T1	-1.587	4.77999	55.4728	2.02082e-07	2.63351e-05	-	-	-	Peptidase_S8	Peptidase_S8
Tatro_003091-T1	-1.59704	7.62111	38.1452	3.38658e-06	0.000182907	317554	rna-dependent rna polymerase	-	RdRP	RdRP
Tatro_004646-T1	-1.60195	4.19736	48.3767	5.87464e-07	5.65391e-05	-	-	-	Peptidase_S8	Peptidase_S8
Tatro_001703-T1	-1.61581	1.36863	10.6343	0.00361116	0.0244428	296804	mfs transporter	-	MFS_1	MFS_1
Tatro_000266-T1	-1.62256	2.36895	42.0363	1.68154e-06	0.000119058	-	-	-	NACHT,NACHT_N,PNP_UDP_1,RelA_SpoT,SesA,WD40	NACHT
Tatro_008516-T1	-1.62359	2.48613	22.5932	9.83553e-05	0.00198298	271260	hypothetical protein	-	-	hypothetical_protein
Tatro_002513-T1	-1.63485	2.55149	14.8894	0.000863454	0.00966896	-	-	-	-	hypothetical_protein
Tatro_005827-T1	-1.64016	1.67111	14.4461	0.000993184	0.0106572	77925	d-xylulose 5-phosphate d-fructose 6-phosphate phosphoketolase	-	XFP,XFP_C,XFP_N	XFP_N
Tatro_002382-T1	-1.64176	5.0558	40.3727	2.25574e-06	0.000143856	-	-	-	Ank_2,Ank_4,NACHT	Ank_2
Tatro_009581-T1	-1.64215	6.72551	68.9752	3.41028e-08	7.47932e-06	151822	spx domain-containing protein	-	SPX,VTC	hypothetical_protein
Tatro_003325-T1	-1.64799	1.78104	10.47	0.00383287	0.025398	132493	fad fmn-containing dehydrogenase	-	ALO,FAD_binding_4	FAD_binding_4
Tatro_010097-T1	-1.64828	4.51221	68.7639	3.49913e-08	7.49147e-06	292965	af323583_1beta transducin-like protein het-e2c*4	-	NACHT,NACHT_N,WD40	WD40
Tatro_003916-T1	-1.64905	3.4047	32.0981	1.11021e-05	0.000405812	-	-	-	-	hypothetical_protein
Tatro_006025-T1	-1.64989	5.54296	38.8162	2.99156e-06	0.000172437	-	-	-	Homeobox	Homeodomain
Tatro_004348-T1	-1.65948	1.00415	8.61861	0.00770328	0.0402875	-	-	-	-	-
Tatro_000872-T1	-1.66579	7.27396	32.5718	1.00667e-05	0.000381939	300252	serum paraoxonase arylesterase family protein	-	Arylesterase	hypothetical_protein
Tatro_006520-T1	-1.66649	0.790019	8.66909	0.00755283	0.0397862	278433	pap2-domain-containing protein	-	PAP2	PAP2
Tatro_006269-T1	-1.68095	3.49663	26.5685	3.73909e-05	0.000969611	287311	hypothetical protein	-	-	hypothetical_protein
Tatro_011807-T1	-1.68648	5.43295	50.5944	4.16074e-07	4.35039e-05	316697	aaa family	-	AAA,AAA_11,AAA_12	AAA_12
Tatro_007644-T1	-1.70013	1.06123	10.8131	0.00338581	0.0234374	212161	choline transport	-	AA_permease_2	AA_permease_2
Tatro_004599-T1	-1.70133	5.46956	27.8077	2.81361e-05	0.000785715	131157	p-loop containing nucleoside triphosphate hydrolase protein	-	MMR_HSR1	MMR_HSR1
Tatro_008263-T1	-1.70134	2.67429	18.7777	0.000272662	0.00424183	-	-	-	Ank_2,Ank_4,NACHT	hypothetical_protein
Tatro_005522-T1	-1.71009	4.06154	60.4998	1.00651e-07	1.62187e-05	321432	hypothetical protein	-	DUF4203	DUF4203
Tatro_010366-T1	-1.71107	4.58899	17.9876	0.000341156	0.00499637	297537	hypothetical protein	-	NmrA	NmrA
Tatro_009469-T1	-1.71526	7.87718	34.287	7.11401e-06	0.000306073	-	-	HST3	SIR2	Pro-kuma_activ
Tatro_009827-T1	-1.71626	5.3417	34.1799	7.26755e-06	0.00031119	87880	mitochondrial phosphate carrier protein 2	PIC2	Mito_carr	Mito_carr
Tatro_003825-T1	-1.72975	4.81093	56.1609	1.832e-07	2.42255e-05	172578	sh3 domain-containing protein	-	SH3_9	SH3_9
Tatro_006337-T1	-1.73112	1.80491	9.71337	0.00506727	0.0307456	-	-	-	-	hypothetical_protein
Tatro_009723-T1	-1.73701	4.01804	67.066	4.31177e-08	8.8117e-06	87968	c2h2 finger domain	-	-	hypothetical_protein
Tatro_008257-T1	-1.7374	4.27388	48.2713	5.97333e-07	5.65391e-05	315374	hypothetical protein	-	-	hypothetical_protein
Tatro_002150-T1	-1.74101	1.70356	20.9779	0.000149648	0.00274088	-	-	-	-	zf-C2H2
Tatro_004711-T1	-1.74248	6.16663	24.6534	5.89326e-05	0.00134245	137475	gaba permease	-	AA_permease_2	AA_permease_2
Tatro_006538-T1	-1.74259	6.70014	21.3943	0.000134085	0.00253297	146844	nad transhydrogenase	-	AlaDh_PNT_C,AlaDh_PNT_N,PNTB,PNTB_4TM	PNTB
Tatro_011937-T1	-1.74271	1.94262	20.6072	0.000165173	0.0029131	44225	high-affinity glucose transporter	-	Sugar_tr	Sugar_tr
Tatro_002600-T1	-1.74739	9.54957	36.9399	4.24716e-06	0.000209838	298116	acid proteinase	-	Peptidase_A4	Peptidase_A4
Tatro_004716-T1	-1.75506	4.13369	41.1116	1.97786e-06	0.000129817	-	-	-	HET,NB-ARC,PNP_UDP_1,SesA,TPR_10,TPR_12,TPR_16,TPR_7,TPR_8	TPR_12
Tatro_002416-T1	-1.76392	3.67559	35.5791	5.51649e-06	0.000257017	191145	ankyrin repeat protein	-	Ank_2,Ank_3,Ank_4,NACHT,NACHT_N,PNP_UDP_1	Ank_2
Tatro_006751-T1	-1.76514	1.48098	16.6878	0.000498623	0.00648647	-	-	-	ANAPC4_WD40,NACHT,NACHT_N,Peptidase_S8,WD40	WD40
Tatro_010285-T1	-1.77536	0.656376	8.25278	0.00889814	0.0440778	-	-	-	DIT1_PvcA	DIT1_PvcA
Tatro_003041-T1	-1.7824	2.70925	12.9189	0.00163338	0.0146396	317584	ribonuclease p mrp	-	Abhydrolase_6	Abhydrolase_6
Tatro_010816-T1	-1.78634	0.771564	10.1272	0.00434539	0.0277754	53035	aldo keto	-	Zn_clus	Zn_clus
Tatro_010439-T1	-1.78943	4.63972	64.0054	6.34879e-08	1.24105e-05	280830	nb-arc and tpr domain protein	-	NB-ARC,PNP_UDP_1,TPR_10,TPR_12,TPR_7,TPR_8	TPR_12
Tatro_010483-T1	-1.80855	3.22212	75.3706	1.60981e-08	4.92842e-06	315216	serine threonine protein kinase	-	Ank_2,Pkinase	Ank_2
Tatro_005212-T1	-1.8106	3.64232	47.7207	6.5196e-07	5.98207e-05	164928	homeobox domain-containing protein	-	Homeobox	Homeodomain
Tatro_002773-T1	-1.81659	0.806156	12.8227	0.00168678	0.0148847	94114	nad-dependent epimerase dehydratase	-	-	hypothetical_protein
Tatro_007325-T1	-1.82364	3.66316	14.24	0.00106068	0.0110966	152183	alpha-ketoglutarate-dependent taurine dioxygenase	-	TauD	TauD
Tatro_010482-T1	-1.82646	4.502	90.0738	3.41257e-09	1.80505e-06	280859	hypothetical protein	-	HeLo,Pkinase_Tyr	hypothetical_protein
Tatro_011810-T1	-1.82811	1.71313	13.7859	0.00122782	0.012213	186979	alpha-ketoglutarate-dependent sulfonate dioxygenase	-	TauD	TauD
Tatro_002794-T1	-1.83111	1.89604	8.12482	0.00936338	0.0455357	-	-	-	NACHT	hypothetical_protein
Tatro_002808-T1	-1.83288	2.25468	15.9623	0.000620074	0.00761079	158420	short-chain dehydrogenase reductase family	-	adh_short_C2	adh_short_C2
Tatro_004717-T1	-1.83431	4.30656	22.3334	0.000105108	0.00208536	293784	pfs domain protein	-	PNP_UDP_1	PNP_UDP_1
Tatro_004544-T1	-1.83512	0.636481	10.8068	0.00339356	0.023473	33785	hypothetical protein	-	NmrA	NmrA
Tatro_007902-T1	-1.83686	1.83698	23.4029	8.01844e-05	0.00170052	280212	hypothetical protein	-	-	hypothetical_protein
Tatro_006373-T1	-1.8375	2.43908	18.139	0.000326698	0.00487176	-	-	-	-	hypothetical_protein
Tatro_003247-T1	-1.84315	5.00984	73.0035	2.11266e-08	5.93657e-06	-	-	-	Ank,Ank_2,Ank_3,Ank_4,Ank_5,NACHT,PNP_UDP_1	Ank_4
Tatro_002566-T1	-1.84909	3.53452	20.3693	0.000176061	0.00305626	190964	hypothetical protein	-	OTT_1508_deam	OTT_1508_deam
Tatro_008491-T1	-1.85566	3.58146	41.8648	1.73261e-06	0.000119843	-	-	-	AAA_16,HET,NACHT,NACHT_N,RelA_SpoT,WD40	NACHT
Tatro_006404-T1	-1.85604	2.16247	11.1801	0.00297029	0.0216684	-	-	-	AAA	AAA
Tatro_009316-T1	-1.85795	1.77065	11.5135	0.00264108	0.019807	220486	ankyrin repeat-containing	-	Ank,Ank_2,Ank_4,NACHT,PNP_UDP_1,WD40	Ank_2
Tatro_009219-T1	-1.85863	3.16248	21.2155	0.000140538	0.0026164	-	-	-	NACHT,WD40	NACHT
Tatro_002340-T1	-1.87591	0.0778638	10.4555	0.00385312	0.025476	-	-	-	-	hypothetical_protein
Tatro_011881-T1	-1.87774	0.77881	11.7919	0.00239685	0.0186601	-	-	-	DHDPS	DHDPS
Tatro_005791-T1	-1.88289	2.0146	13.3976	0.00139384	0.0133064	228210	ankyrin repeat-containing protein	-	-	hypothetical_protein
Tatro_001069-T1	-1.88917	5.80669	26.2234	4.05279e-05	0.00102945	79211	hypothetical protein	-	-	hypothetical_protein
Tatro_008072-T1	-1.89666	0.712511	13.2412	0.00146756	0.0137892	44894	cellobiohydrolase ii	cbhC	CBM_1,Glyco_hydro_6	Glyco_hydro_6
Tatro_008392-T1	-1.89769	4.04736	39.1253	2.8268e-06	0.000167228	297822	glutathione s-transferase	-	GST_C_2,GST_N_2,GST_N_3	GST_N_3
Tatro_002357-T1	-1.89895	1.49309	8.32357	0.00865177	0.043354	134170	ankyrin repeat domain-containing protein 28	-	Ank_2,Ank_3,Ank_4	Ank_2
Tatro_001559-T1	-1.89973	2.09118	13.0763	0.00154998	0.0141093	79507	hypothetical protein	-	Glyco_hydro_25	Glyco_hydro_25
Tatro_007017-T1	-1.91084	3.24477	37.8027	3.60987e-06	0.000189824	40111	autophagy protein	-	ATG22	ATG22
Tatro_007901-T1	-1.9209	3.47101	50.1829	4.43206e-07	4.52876e-05	-	-	-	HET	Ank_2
Tatro_002567-T1	-1.92526	3.44597	18.8158	0.000269763	0.004221	305527	hypothetical protein	-	-	hypothetical_protein
Tatro_000281-T1	-1.93003	7.11505	36.9774	4.21701e-06	0.000209838	42070	fad fmn-containing isoamyl alcohol oxidase	-	BBE,FAD_binding_4	FAD_binding_4
Tatro_002342-T1	-1.93799	2.47755	27.2169	3.21912e-05	0.000851363	-	-	-	Ank_2,Ank_4,NACHT	Ank_2
Tatro_002910-T1	-1.94744	5.60824	27.5674	2.97135e-05	0.000802355	43329	d-amino acid	-	DAO	DAO
Tatro_011653-T1	-1.9523	0.957008	11.5394	0.00261721	0.0197267	51950	galactonate dehydratase	-	MR_MLE_C,MR_MLE_N	MR_MLE_C
Tatro_001115-T1	-1.9531	5.87305	38.9626	2.91225e-06	0.000170045	300400	mitochondrial 2-oxoglutarate malate carrier protein	-	Mito_carr	Mito_carr
Tatro_006594-T1	-1.95792	0.632543	17.2823	0.000418446	0.00580658	126859	cytochrome b5	-	Cyt-b5,FAD_binding_6,NAD_binding_1	NAD_binding_1
Tatro_010355-T1	-1.9622	0.533846	15.2555	0.000770299	0.00894901	-	-	-	RNase_T	hypothetical_protein
Tatro_003784-T1	-1.96433	4.49438	38.1638	3.37487e-06	0.000182907	294361	rna-directed rna polymerase	-	AAA_11,AAA_12,RdRP,ResIII	RdRP
Tatro_006372-T1	-1.97152	3.32064	29.7526	1.82738e-05	0.000576553	-	-	-	-	hypothetical_protein
Tatro_003816-T1	-1.97932	5.76076	32.7117	9.78145e-06	0.000375875	301150	secretory lipase family protein	-	LIP	LIP
Tatro_005587-T1	-1.98158	3.01117	30.8657	1.43834e-05	0.000485724	321492	ccch zinc finger dna binding protein	-	zf-CCCH	hypothetical_protein
Tatro_001670-T1	-1.98689	5.48981	60.6448	9.87129e-08	1.62187e-05	-	-	-	-	HET
Tatro_003516-T1	-1.99163	3.57015	42.8326	1.46502e-06	0.000110702	226203	glycosyl hydrolase	-	Glyco_hydro_15	Glyco_hydro_15
Tatro_003510-T1	-1.99758	2.81276	24.158	6.65078e-05	0.00148029	-	-	-	Ank_2,Pkinase	hypothetical_protein
Tatro_002151-T1	-2.00031	2.04173	18.782	0.000272336	0.00424183	-	-	-	NACHT	hypothetical_protein
Tatro_010271-T1	-2.0059	7.40119	33.3649	8.56169e-06	0.000346787	129459	taurine catabolism dioxygenase	-	TauD	TauD
Tatro_011343-T1	-2.0076	2.82186	31.5223	1.25201e-05	0.000444982	217898	hypothetical protein	-	-	hypothetical_protein
Tatro_004608-T1	-2.01145	5.32837	58.5746	1.30756e-07	1.81883e-05	-	-	-	Peptidase_S8	Peptidase_S8
Tatro_002568-T1	-2.01184	3.98254	36.4258	4.68459e-06	0.000226472	-	-	-	zf-C2H2	hypothetical_protein
Tatro_006792-T1	-2.01271	3.90531	31.1834	1.34465e-05	0.000465042	41024	dyp-type peroxidase family	-	Dyp_perox	Dyp_perox
Tatro_009281-T1	-2.02267	12.753	48.2973	5.9488e-07	5.65391e-05	299629	extracellular elastinolytic metalloproteinase	MEP	FTP,Peptidase_M36	Peptidase_M36
Tatro_007844-T1	-2.02965	1.89273	18.796	0.000271264	0.00423473	297186	hypothetical protein	-	-	hypothetical_protein
Tatro_007284-T1	-2.03452	1.17507	12.0561	0.00218788	0.0177238	88516	nacht domain containing protein	-	AAA_22,NACHT,TPR_12	hypothetical_protein
Tatro_002720-T1	-2.04233	2.80788	8.95898	0.00674932	0.0371874	94161	nad dependent epimerase	-	Epimerase	-
Tatro_005377-T1	-2.04532	0.347926	11.0572	0.00310278	0.0222845	321317	hypothetical protein	-	OTT_1508_deam,zf-MYND	OTT_1508_deam
Tatro_009532-T1	-2.04805	6.6819	70.7574	2.75203e-08	6.51217e-06	146350	nadh-cytochrome b5	-	Mo-co_dimer,Oxidored_molyb	Oxidored_molyb
Tatro_006222-T1	-2.05191	3.58811	60.3423	1.02806e-07	1.62187e-05	322010	s8 family peptidase	-	Peptidase_S8	Peptidase_S8
Tatro_011994-T1	-2.0535	1.21324	13.7699	0.00123424	0.0122198	316834	hypothetical protein	-	Peptidase_S8	Peptidase_S8
Tatro_003917-T1	-2.06347	5.0618	73.9164	1.90087e-08	5.51374e-06	301086	hypothetical protein	-	-	hypothetical_protein
Tatro_003532-T1	-2.06368	2.3108	23.171	8.49817e-05	0.00178073	-	-	-	-	hypothetical_protein
Tatro_001564-T1	-2.07319	5.23083	22.3267	0.000105288	0.00208536	138587	flavin-binding monooxygenase	-	FMO-like,Pyr_redox_2,Pyr_redox_3	Pyr_redox_3
Tatro_011151-T1	-2.08877	3.71434	45.8223	8.86489e-07	7.31313e-05	317064	ankyrin partial	-	Ank_2,Ank_4,NACHT	Ank_2
Tatro_004830-T1	-2.09623	7.40153	21.3664	0.000135073	0.00254628	127412	glycoside hydrolase family 47 protein	mns1B	Glyco_hydro_47	Glyco_hydro_47
Tatro_003161-T1	-2.10008	3.81811	26.0632	4.20803e-05	0.0010465	-	-	-	DUF3638,DUF3645	DUF3638
Tatro_008492-T1	-2.11677	2.49778	38.1547	3.38058e-06	0.000182907	-	-	-	AAA_16,HET,NACHT,NACHT_N,RelA_SpoT,WD40	hypothetical_protein
Tatro_005495-T1	-2.13173	1.90578	27.5004	3.01706e-05	0.000812258	32328	urea carboxylase	-	Biotin_carb_C,Biotin_carb_N,Biotin_lipoyl,CPSase_L_D2,CT_A_B,CT_C_D	CT_A_B
Tatro_004160-T1	-2.13614	5.79616	53.6913	2.61611e-07	3.17892e-05	294099	trna (uracil-o -)-methyltransferase	TRM44	AdoMet_MTase	AdoMet_MTase
Tatro_002525-T1	-2.14092	1.45974	14.4911	0.000979103	0.0105565	-	-	-	-	hypothetical_protein
Tatro_010193-T1	-2.15047	4.81643	59.0047	1.23263e-07	1.80772e-05	129432	opt oligopeptide transporter	-	OPT	OPT
Tatro_006513-T1	-2.15432	2.64114	8.00873	0.00980889	0.0468992	287499	hypothetical protein	-	-	hypothetical_protein
Tatro_004159-T1	-2.15466	6.43732	99.6445	1.38408e-09	9.33172e-07	225013	hydroxyquinol -dioxygenase	-	Dioxygenase_C,Dioxygenase_N	Dioxygenase_C
Tatro_007910-T1	-2.15513	4.81257	78.0521	1.19266e-08	4.12478e-06	-	-	-	Peptidase_S8	Peptidase_S8
Tatro_001070-T1	-2.15954	9.66557	35.2112	5.92713e-06	0.000268876	36337	neutral protease	-	Aspzincin_M35,Peptidase_M35	Peptidase_M35
Tatro_007601-T1	-2.15959	4.88146	16.7588	0.000488217	0.0064182	297304	hypothetical protein	-	-	hypothetical_protein
Tatro_002693-T1	-2.1633	2.20212	27.0979	3.30826e-05	0.00086982	145654	lipase esterase family	-	-	hypothetical_protein
Tatro_002152-T1	-2.16901	5.41807	43.711	1.2609e-06	9.96324e-05	156014	integral membrane protein	-	-	hypothetical_protein
Tatro_011762-T1	-2.17536	2.29154	33.5826	8.19302e-06	0.000334871	93081	hypothetical protein	-	-	hypothetical_protein
Tatro_011859-T1	-2.19587	7.80774	68.2808	3.71181e-08	7.762e-06	298717	flavohemoglobin	-	FAD_binding_6,Globin,NAD_binding_1	NAD_binding_1
Tatro_003823-T1	-2.21414	3.80645	36.8624	4.31012e-06	0.000211785	294334	het-s domain protein	-	HeLo	HeLo
Tatro_006637-T1	-2.21765	11.1303	42.9386	1.43857e-06	0.000109624	302419	alkaline proteinase	alp	Inhibitor_I9,Peptidase_S8	Peptidase_S8
Tatro_010865-T1	-2.23577	4.86363	54.1849	2.43397e-07	3.04524e-05	217165	high affinity nitrate transporter	-	MFS_1	MFS_1
Tatro_011756-T1	-2.24592	0.7185	16.1246	0.000590337	0.00738291	51934	transcriptional regulator	-	-	hypothetical_protein
Tatro_011006-T1	-2.26196	2.81745	31.4694	1.266e-05	0.000448186	90976	duf427-domain-containing protein	-	NTP_transf_9	NTP_transf_9
Tatro_010866-T1	-2.26964	6.97561	37.7196	3.66645e-06	0.000191678	-	-	-	Fer2_BFD,NIR_SIR,NIR_SIR_ferr,Pyr_redox_2,Rieske,Rieske_2	Pyr_redox_2
Tatro_003735-T1	-2.27306	3.60437	99.138	1.44912e-09	9.33172e-07	-	-	-	Ank_2,Pkinase	Ank_4
Tatro_003689-T1	-2.28017	5.84896	35.1912	5.95044e-06	0.000268876	18328	extracellular protein	-	-	hypothetical_protein
Tatro_002341-T1	-2.2902	1.82643	20.8735	0.00015385	0.00279479	93964	and nb-arc domain-containing protein	-	Ank_2,Ank_3,Ank_4,DUF676,NACHT	DUF676
Tatro_004232-T1	-2.31358	3.07823	51.6543	3.54178e-07	3.98096e-05	86269	hypothetical protein	-	-	hypothetical_protein
Tatro_002886-T1	-2.31643	0.0551542	9.07235	0.00669028	0.0369672	81019	efflux pump antibiotic resistance	-	MFS_1	MFS_1
Tatro_010975-T1	-2.32225	3.31303	105.694	8.11375e-10	6.99298e-07	81600	hypothetical protein	-	DUF3292	DUF3292
Tatro_011153-T1	-2.32584	5.99008	25.2597	5.0919e-05	0.0012049	282604	alkaline serine protease	-	Pro-kuma_activ	Pro-kuma_activ
Tatro_004085-T1	-2.36486	0.392292	20.0394	0.000192484	0.00330308	225118	rna-dependent rna polymerase 1	-	RdRP	RdRP
Tatro_010760-T1	-2.37181	6.04094	37.5814	3.76271e-06	0.000193339	165197	finger protein azf1	AZF1	zf-C2H2	hypothetical_protein
Tatro_007149-T1	-2.37293	6.91537	52.9376	2.92353e-07	3.45899e-05	152303	duf323 domain protein	-	DinB_2,FGE-sulfatase,Methyltransf_33	Methyltransf_33
Tatro_010986-T1	-2.38118	4.4405	61.2339	9.12441e-08	1.57782e-05	298819	inorganic pyrophosphatase	-	Pyrophosphatase	Pyrophosphatase
Tatro_005939-T1	-2.38333	4.08509	51.2918	3.74137e-07	4.10273e-05	147444	hypothetical protein	-	-	hypothetical_protein
Tatro_007439-T1	-2.40939	4.18427	36.3632	4.74122e-06	0.000226771	-	-	-	AAA_11,AAA_12,zf-CCCH	AAA_12
Tatro_011056-T1	-2.42832	4.0557	30.8894	1.43114e-05	0.000485614	-	-	-	F-box,F-box-like	hypothetical_protein
Tatro_001943-T1	-2.43267	0.697635	10.262	0.00413528	0.0267899	323147	proline-rich- partial	-	CFEM	CFEM
Tatro_008836-T1	-2.43629	1.22902	25.2864	5.05948e-05	0.00120039	290563	hypothetical protein	-	MatE	hypothetical_protein
Tatro_011029-T1	-2.44154	5.60022	110.806	5.26936e-10	5.26468e-07	316977	ankyrin repeat protein	-	CorA	hypothetical_protein
Tatro_007237-T1	-2.44292	4.15464	62.8856	7.34006e-08	1.40429e-05	-	-	-	HET,NACHT,NACHT_N,WD40	NACHT
Tatro_006552-T1	-2.45773	2.09935	51.0589	3.87605e-07	4.15921e-05	84076	hypothetical protein	-	-	hypothetical_protein
Tatro_005981-T1	-2.48256	3.66458	75.2446	1.63299e-08	4.92842e-06	134934	flavin-binding monooxygenase-like family protein	-	FMO-like,Pyr_redox_2,Pyr_redox_3	Pyr_redox_3
Tatro_000436-T1	-2.49445	5.8759	52.5376	3.10253e-07	3.57666e-05	132249	4-coumarate:coenzyme a ligase	-	-	hypothetical_protein
Tatro_005628-T1	-2.49853	3.73118	131.128	1.10243e-10	2.47827e-07	321531	hypothetical protein	-	-	hypothetical_protein
Tatro_007599-T1	-2.50154	6.81614	39.9972	2.41311e-06	0.000148373	289308	aaa atpase domain containing protein	-	MMR_HSR1	MMR_HSR1
Tatro_000880-T1	-2.50614	5.31556	28.6677	2.31982e-05	0.000699995	137809	alpha- -mannosidase family	-	Glyco_hydro_92	Glyco_hydro_92
Tatro_006502-T1	-2.52763	0.434739	8.60395	0.00774759	0.0404166	84122	l-aminoadipate-semialdehyde dehydrogenase	-	AMP-binding,NAD_binding_4,PP-binding	AMP-binding
Tatro_004660-T1	-2.52904	1.91805	24.0633	6.80733e-05	0.00150397	319912	extracellular alkaline serine protease	-	Peptidase_S8	Peptidase_S8
Tatro_000889-T1	-2.53133	2.75	17.2011	0.000428511	0.00591885	-	-	-	Ank_2,NACHT,PNP_UDP_1	WD40
Tatro_006512-T1	-2.53321	3.74619	29.9471	1.75186e-05	0.000558965	-	-	-	Peptidase_S8	hypothetical_protein
Tatro_006499-T1	-2.58833	2.09016	13.6291	0.00129212	0.012647	229608	nonribosomal peptide synthase -	-	AMP-binding,AMP-binding_C,Condensation,PP-binding	AMP-binding
Tatro_002153-T1	-2.60111	5.94536	34.35	7.02528e-06	0.00030461	133343	tpa: family regulatory (afu_orthologue afua_3g14730)	-	Transferase	hypothetical_protein
Tatro_003855-T1	-2.60732	9.94052	33.2435	8.7752e-06	0.000348066	33350	related to lipoxygenase 1	-	Lipoxygenase	Lipoxygenase
Tatro_008558-T1	-2.60956	6.91124	41.1616	1.96045e-06	0.000129817	41120	alpha- - subfamily	-	Glyco_hydro_92	Glyco_hydro_92
Tatro_008775-T1	-2.60995	3.35725	59.6407	1.1303e-07	1.72265e-05	290506	integral membrane protein	-	-	hypothetical_protein
Tatro_006592-T1	-2.62828	2.44989	39.5917	2.59664e-06	0.000157764	146809	3-hydroxyacyl- nad binding	-	3HCDH,3HCDH_N	3HCDH_N
Tatro_007600-T1	-2.63434	5.65136	71.7691	2.44112e-08	6.27159e-06	297306	hypothetical protein	-	AAA_2,AAA_5	AAA_5
Tatro_004634-T1	-2.64754	3.17587	42.7623	1.48284e-06	0.000111114	-	-	-	-	hypothetical_protein
Tatro_005932-T1	-2.67666	0.378739	27.9974	2.69557e-05	0.000762218	287033	amidohydrolase-like protein	-	Amidohydro_1	Amidohydro_1
Tatro_000070-T1	-2.6803	4.06394	60.0446	1.07014e-07	1.65909e-05	181285	pfs domain protein	-	PNP_UDP_1	PNP_UDP_1
Tatro_003040-T1	-2.68067	5.32966	82.7782	7.16723e-09	2.96544e-06	218763	atpase family aaa domain-containing protein 3b	-	AAA	AAA
Tatro_007856-T1	-2.68929	0.71269	16.8492	0.000475311	0.00629455	-	-	-	-	hypothetical_protein
Tatro_003303-T1	-2.6931	2.33892	28.0679	2.65307e-05	0.000752569	-	-	-	-	hypothetical_protein
Tatro_000316-T1	-2.74579	3.88367	59.4461	1.16058e-07	1.73933e-05	322665	hypothetical protein	-	-	hypothetical_protein
Tatro_006183-T1	-2.77164	2.91774	15.6233	0.000687678	0.00817937	302204	hypothetical protein	-	-	hypothetical_protein
Tatro_002007-T1	-2.77927	0.145977	8.87459	0.00697302	0.0379319	48180	alpha-acetolactate decarboxylase	-	AAL_decarboxy	AAL_decarboxy
Tatro_000453-T1	-2.78475	1.17169	31.8229	1.17565e-05	0.000427995	152998	hydrophobin	-	Hydrophobin_2	Hydrophobin_2
Tatro_010277-T1	-2.8314	5.3872	53.1732	2.82339e-07	3.38505e-05	289568	beta-mannosidase	mndA	Glyco_hydro_2	Ig_mannosidase
Tatro_011996-T1	-2.83694	2.31682	41.7066	1.78121e-06	0.000121184	-	-	-	Ank_2,Ank_3,Ank_4	Ank_2
Tatro_000863-T1	-2.85008	4.76117	30.4116	1.58489e-05	0.000519265	300245	inorganic phosphate transporter pho84	-	Sugar_tr	Sugar_tr
Tatro_006558-T1	-2.85748	1.3575	16.3179	0.000556917	0.00705324	-	-	-	-	hypothetical_protein
Tatro_010217-T1	-2.88774	5.53312	37.2963	3.97013e-06	0.000201701	297472	dephospho- kinase	-	DUF2236	MPAB_Lcp_cat
Tatro_000890-T1	-2.89907	2.1	14.4412	0.000994731	0.010661	319201	hypothetical protein	-	-	hypothetical_protein
Tatro_004205-T1	-2.90192	7.78039	112.221	4.68959e-10	5.26468e-07	300913	protein	-	-	hypothetical_protein
Tatro_006503-T1	-2.90296	0.584634	12.9425	0.00162054	0.0145574	-	-	-	Abhydrolase_3,Acyl_transf_1,KAsynt_C_assoc,Ketoacyl-synt_C,Methyltransf_12,Methyltransf_23,PP-binding,PS-DH,Peptidase_S9,SAT,ketoacyl-synt	BD-FAE
Tatro_004740-T1	-2.98499	5.47406	143.851	4.59102e-11	2.02501e-07	293769	aaa family	-	AAA	AAA
Tatro_004158-T1	-3.00001	6.69982	77.4202	1.27906e-08	4.25975e-06	86201	het-domain-containing partial	-	HET	HET
Tatro_004013-T1	-3.08962	4.55292	62.5233	7.69601e-08	1.44172e-05	136870	polyamine acetyltransferase	-	Acetyltransf_1,Acetyltransf_10,Mss4	Acetyltransf_1
Tatro_002462-T1	-3.11265	1.20088	19.4854	0.000223967	0.00372946	-	-	-	CorA	hypothetical_protein
Tatro_002681-T1	-3.13048	3.75767	75.1841	1.64427e-08	4.92842e-06	-	-	-	Ank_2,HET,WD40	WD40
Tatro_006568-T1	-3.206	3.02708	46.5237	7.90536e-07	6.83509e-05	130029	cellular retinoic acid binding protein	-	Lipocalin	hypothetical_protein
Tatro_011256-T1	-3.26585	0.453233	13.2425	0.00146694	0.0137892	45489	mold-specific m46 protein	-	-	hypothetical_protein
Tatro_002601-T1	-3.28311	0.843517	14.9853	0.000837901	0.00946533	315959	hypothetical protein	-	-	hypothetical_protein
Tatro_007182-T1	-3.39986	8.05332	60.342	1.0281e-07	1.62187e-05	152285	o-methylsterigmatocystin oxidoreductase	-	p450	p450
Tatro_010913-T1	-3.41052	4.71415	26.1419	4.13093e-05	0.00104049	298790	hypothetical protein	-	-	hypothetical_protein
Tatro_005313-T1	-3.43932	5.21757	81.3725	8.31873e-09	3.11675e-06	301725	beta-ig-h3 fasciclin	-	Fasciclin	Fasciclin
Tatro_004110-T1	-3.44723	2.86429	49.0128	5.31521e-07	5.25213e-05	-	-	-	Fungal_trans_2,Zn_clus	Fungal_trans_2
Tatro_005627-T1	-3.50076	5.50158	113.127	4.35555e-10	5.26468e-07	162337	aaa family	-	AAA	AAA
Tatro_010779-T1	-3.50188	2.21083	30.1236	1.68624e-05	0.00054542	93380	mercuric reductase	-	Pyr_redox_2,Pyr_redox_dim	Pyr_redox_2
Tatro_002473-T1	-3.5401	6.62512	17.2935	0.000417079	0.00580553	191515	xaa-pro dipeptidase	-	Creatinase_N,Peptidase_M24	Peptidase_M24
Tatro_007292-T1	-3.56427	4.55354	42.9872	1.42662e-06	0.000109624	88508	alcohol oxidase	-	GMC_oxred_C,GMC_oxred_N	GMC_oxred_N
Tatro_000781-T1	-3.5733	0.902277	47.9873	6.24859e-07	5.83039e-05	79017	ankyrin repeat domain-containing protein 28	-	-	Ank_2
Tatro_002524-T1	-3.59995	1.85671	40.1446	2.34996e-06	0.000148373	-	-	-	Ank_2,Ank_3,Peptidase_S8	Peptidase_S8
Tatro_006722-T1	-3.64191	2.85204	41.1512	1.96406e-06	0.000129817	41061	hypothetical protein	-	-	hypothetical_protein
Tatro_004633-T1	-3.74041	4.92458	105.082	8.55458e-10	6.99298e-07	319933	intracellular serine protease	-	Peptidase_S8	Peptidase_S8
Tatro_004164-T1	-3.75634	8.36042	46.9142	7.42085e-07	6.54199e-05	-	-	-	-	hypothetical_protein
Tatro_010833-T1	-3.78362	3.33093	37.6101	3.7425e-06	0.000193339	291137	very large low complexity protein	-	DUF3638,DUF3645	DUF3638
Tatro_009209-T1	-3.83749	4.6199	85.8202	5.22742e-09	2.35025e-06	88424	pyoverdine dityrosine biosynthesis	-	DIT1_PvcA,TauD	DIT1_PvcA
Tatro_002847-T1	-3.88389	2.28215	23.9366	7.02327e-05	0.00152176	288740	capsule polysaccharide biosynthesis	-	Caps_synth	Caps_synth
Tatro_002719-T1	-3.95681	1.33492	19.1254	0.000247429	0.00399009	94162	set domain-containing protein 5	-	SET	SET
Tatro_005506-T1	-4.01325	1.57872	35.5235	5.57649e-06	0.000258473	-	-	-	ADH_N,ADH_zinc_N,ADH_zinc_N_2,Acyl_transf_1,KAsynt_C_assoc,KR,Ketoacyl-synt_C,Methyltransf_12,PP-binding,PS-DH,ketoacyl-synt	KR
Tatro_002951-T1	-4.01505	7.82138	35.234	5.90069e-06	0.000268876	291825	peptidase family m28	-	Peptidase_M28	Peptidase_M28
Tatro_009507-T1	-4.04449	2.50788	122.016	2.1625e-10	3.88904e-07	242829	o-	-	Methyltransf_2	Methyltransf_2
Tatro_004635-T1	-4.1067	4.12	113.64	4.17756e-10	5.26468e-07	-	-	-	-	Ank_2
Tatro_005979-T1	-4.12958	4.99801	138.114	6.75603e-11	2.02501e-07	321796	ankyrin repeat protein	-	Ank_2,Ank_3,Ank_4	Ank_2
Tatro_000951-T1	-4.17211	0.0269998	15.2638	0.000768306	0.0089374	-	-	-	-	hypothetical_protein
Tatro_004138-T1	-4.20551	-0.0764561	19.6545	0.000213794	0.00360682	320304	hypothetical protein	-	-	hypothetical_protein
Tatro_004700-T1	-4.25153	0.554447	23.4447	7.93507e-05	0.00168681	32968	hypothetical protein	-	-	hypothetical_protein
Tatro_005312-T1	-4.38721	2.47425	34.5164	6.79692e-06	0.000299597	321268	hypothetical protein	-	-	hypothetical_protein
Tatro_004118-T1	-4.48411	6.81297	88.5758	3.95805e-09	1.97689e-06	310560	c2h2 type zinc finger domain containing protein	-	Fungal_trans	Fungal_trans
Tatro_008559-T1	-4.51246	5.34167	39.9686	2.42559e-06	0.000148373	297930	l-xylulose reductase	-	adh_short_C2	adh_short_C2
Tatro_010812-T1	-4.52978	0.628671	17.5903	0.000382555	0.00544438	53012	mfs dha1 multidrug resistance protein	-	MFS_1	MFS_1
Tatro_000364-T1	-4.56712	1.9255	15.928	0.000626571	0.00764468	322622	aaa family protein	-	AAA	AAA
Tatro_002959-T1	-4.60852	1.25356	19.6408	0.0002146	0.00361364	218896	glyoxalase bleomycin resistance protein dioxygenase	-	Glyoxalase	hypothetical_protein
Tatro_002645-T1	-5.12801	-0.342595	8.55899	0.0105711	0.048984	315987	nb-arc and tpr domain protein	-	NB-ARC,TPR_10,TPR_12	hypothetical_protein
Tatro_001659-T1	-5.39308	-0.149295	11.6239	0.00281474	0.020746	35595	hypothetical protein	-	BTB	hypothetical_protein
Tatro_005505-T1	-5.82902	-0.133652	15.459	0.000839959	0.00947668	-	-	-	ADH_N,ADH_zinc_N,ADH_zinc_N_2,Acyl_transf_1,KAsynt_C_assoc,KR,Ketoacyl-synt_C,Methyltransf_12,PP-binding,PS-DH,ketoacyl-synt	Ketoacyl-synt_C
Tatro_005392-T1	-5.83721	1.36212	8.148	0.0102253	0.0481897	311647	ankyrin repeat protein	-	Ank,Ank_2,Ank_4,Ank_5,NACHT,NACHT_N,PNP_UDP_1	NACHT_N
Tatro_002644-T1	-6.16157	-0.0133924	13.9441	0.00184615	0.0158525	395	ankyrin repeat protein	-	Ank_2,Ank_4,Ank_5,CorA	hypothetical_protein
Tatro_006806-T1	-6.30337	0.525362	29.0995	2.90257e-05	0.00079573	291965	hypothetical protein	-	-	hypothetical_protein
Tatro_010976-T1	-11.4502	6.49251	429.944	7.1966e-13	6.47118e-09	306687	protein iq-domain 14-like	-	-	hypothetical_protein

## Sheet: Hoja3
Δlox1_4h_injury vs ΔWT_4h_injury
Test for Differential Expression Relative to a Threshold (log2FC=0); Differential gene expression (FDR<0.05)
ID	logFC	logCPM	F	PValue	FDR	JGI_ID_v2.0	Annotation	Preferred_name	PFAMs	pfam
Tatro_006458-T1	5.94726	0.356835	20.199	0.000227251	0.00854997	28929	n-acetyltransferase ats1	ats1	Acetyltransf_1	Acetyltransf_1
Tatro_002710-T1	3.4965	4.54384	51.0386	3.888e-07	7.48216e-05	54382	x-pro dipeptidyl-peptidase (s15 family) protein	-	PepX_C,Peptidase_S15	Peptidase_S15
Tatro_007091-T1	3.48408	2.48646	40.6226	2.15725e-06	0.000265725	39934	glycosyltransferase family 8 protein	GNT1	-	hypothetical_protein
Tatro_002464-T1	3.43477	4.22295	26.7508	3.5842e-05	0.0020793	-	-	-	TRI5	TRI5
Tatro_011421-T1	3.1932	1.6122	21.0529	0.000146703	0.00634208	54775	non-catalytic module family expn protein	-	-	hypothetical_protein
Tatro_004528-T1	3.01641	4.2291	66.8368	4.4364e-08	2.09958e-05	33651	family a1 protease	-	Asp	Asp
Tatro_011903-T1	2.65249	-0.042592	17.2695	0.000456483	0.0144024	90244	hypothetical protein	-	Methyltransf_19	Methyltransf_19
Tatro_007159-T1	2.56484	0.325251	11.4267	0.00272271	0.0479872	41076	non-catalytic module family expn protein	-	-	hypothetical_protein
Tatro_001989-T1	2.52976	4.2642	59.2928	1.18507e-07	3.94674e-05	91815	hypothetical protein	-	-	hypothetical_protein
Tatro_007131-T1	2.50004	1.28966	20.4234	0.000173517	0.0071722	88646	hypothetical protein	-	-	hypothetical_protein
Tatro_008494-T1	2.34553	8.45925	75.5312	1.58078e-08	1.09342e-05	297887	aspartate protease	-	Asp	Asp
Tatro_001935-T1	2.3353	10.8777	64.4938	5.96303e-08	2.55331e-05	302952	epl1 protein	-	Cerato-platanin	Cerato-platanin
Tatro_007273-T1	2.26664	3.5149	12.3167	0.00200116	0.0393751	88524	glycoside hydrolase family 23 protein	-	SLT	SLT
Tatro_002101-T1	2.24793	3.11809	29.3514	1.99474e-05	0.00133786	82345	hypothetical protein	-	-	hypothetical_protein
Tatro_010791-T1	2.2381	4.98768	37.4913	3.82691e-06	0.000409662	52592	chitinase-like protein	-	-	hypothetical_protein
Tatro_004448-T1	2.21511	6.37155	33.4198	8.46707e-06	0.000696978	300786	bys1 family protein	-	Bys1	Bys1
Tatro_009763-T1	2.19984	2.88281	23.7629	7.33143e-05	0.00385522	221344	had-like protein	-	HAD_2	HAD_2
Tatro_002449-T1	2.04014	6.82198	21.9144	0.000117089	0.0053993	53493	signal peptide-containing protein	-	-	Nis1
Tatro_002142-T1	2.03705	5.45243	25.0766	5.32055e-05	0.00291722	288190	subtilisin-like protein	-	Pro-kuma_activ	Pro-kuma_activ
Tatro_007798-T1	2.03069	1.86388	11.4452	0.0027051	0.0479872	233892	catalase domain containing protein	-	Catalase	Catalase
Tatro_009762-T1	2.01308	2.92517	21.6655	0.000124909	0.00567264	37750	cytochrome p450 monooxygenase	-	p450	p450
Tatro_011959-T1	1.96508	4.09854	83.7511	6.47263e-09	6.46687e-06	44659	cation-transporting atpase 4	-	-	hypothetical_protein
Tatro_001553-T1	1.95103	3.57933	19.9148	0.000199117	0.00785847	35890	nmral1 protein	-	NmrA	NmrA
Tatro_006465-T1	1.93276	2.305	19.3074	0.000235244	0.00877724	77531	l-lactate dehydrogenase	-	FMN_dh	FMN_dh
Tatro_009764-T1	1.90731	2.11971	15.3275	0.00075329	0.0199811	184052	capsule polysaccharide biosynthesis	-	Caps_synth	Caps_synth
Tatro_002511-T1	1.88445	2.77832	15.8535	0.000640957	0.0180223	214851	hypothetical protein	-	-	hypothetical_protein
Tatro_006614-T1	1.84499	1.43049	13.3992	0.00139312	0.0307479	28947	endopolygalacturonase	-	Glyco_hydro_28	Glyco_hydro_28
Tatro_000072-T1	1.83484	0.385943	11.4121	0.00273673	0.0480638	-	-	-	-	hypothetical_protein
Tatro_000991-T1	1.7899	8.7423	35.2991	5.8261e-06	0.000543204	-	-	-	-	hypothetical_protein
Tatro_002592-T1	1.77606	4.15501	68.6634	3.54225e-08	1.79141e-05	53332	hypothetical protein	-	-	hypothetical_protein
Tatro_001012-T1	1.74342	6.88291	19.8355	0.000203469	0.00792033	87055	fungal transcriptional regulatory protein	-	Zn_clus	Zn_clus
Tatro_011887-T1	1.73976	4.03056	44.6726	1.07245e-06	0.000158089	282317	acyl-thioesterase 2	-	NPP1	hypothetical_protein
Tatro_002192-T1	1.7335	2.61525	12.0194	0.00221567	0.0416805	48253	cyp51a	ERG11	p450	p450
Tatro_007302-T1	1.71423	5.70405	52.0322	3.34608e-07	7.33989e-05	292296	candidapepsin-3 precursor	-	Asp	Asp
Tatro_008608-T1	1.68395	2.54054	11.2662	0.00288115	0.0497261	49766	chitinase 3	-	CBM_1,Glyco_hydro_18	Glyco_hydro_18
Tatro_004399-T1	1.67481	5.82039	60.9994	9.41394e-08	3.3419e-05	149789	mfs monocarboxylate	-	MFS_1	MFS_1
Tatro_006627-T1	1.63833	5.52366	21.5355	0.000129221	0.0057938	77441	glycosyltransferase family 4 protein	-	Glycos_transf_1	Glycos_transf_1
Tatro_004724-T1	1.63112	2.31254	19.5419	0.000220511	0.00840184	34593	hypothetical protein	-	-	hypothetical_protein
Tatro_005310-T1	1.61259	0.595315	13.1017	0.00153694	0.0328743	301721	acetyltransferase	-	Acetyltransf_3	Acetyltransf_3
Tatro_011946-T1	1.6083	5.77283	28.2491	2.54718e-05	0.00163602	45317	glycoside hydrolase family 18 protein	CHT2	CBM_1,CBM_19,Flocculin_t3,Glyco_hydro_18	Glyco_hydro_18
Tatro_010792-T1	1.56686	5.21454	15.6382	0.000684548	0.0188287	54365	glycoside hydrolase family 75 protein	csn	Glyco_hydro_75	Glyco_hydro_75
Tatro_007304-T1	1.56525	7.06601	41.6459	1.80026e-06	0.000234608	139683	hypothetical protein	-	Protoglobin	Protoglobin
Tatro_002920-T1	1.56396	6.24426	29.6518	1.86794e-05	0.00128217	299263	hypothetical protein	-	-	hypothetical_protein
Tatro_006359-T1	1.55846	7.10063	16.0253	0.000608341	0.017421	302305	might be a transmembrane protein	-	MARVEL	hypothetical_protein
Tatro_007130-T1	1.55355	1.19829	14.5761	0.000953047	0.0236044	307986	tat pathway signal sequence	-	-	UstYa
Tatro_010419-T1	1.52978	3.29359	48.1506	6.08874e-07	0.000103302	50326	succinyl- :3-ketoacid-coenzyme a transferase	-	CoA_trans	CoA_trans
Tatro_007633-T1	1.52273	3.92218	31.6196	1.22672e-05	0.000918141	83118	sterol 24-c-methyltransferase	-	Methyltransf_11,Sterol_MT_C	Sterol_MT_C
Tatro_009351-T1	1.50795	8.72871	56.4629	1.75529e-07	5.09147e-05	80087	hypothetical protein	-	-	hypothetical_protein
Tatro_010216-T1	1.50294	9.93595	56.9565	1.63735e-07	4.99091e-05	297471	hypothetical protein	-	-	hypothetical_protein
Tatro_000015-T1	1.50223	4.68597	69.522	3.19167e-08	1.79141e-05	322916	integral membrane protein	-	-	hypothetical_protein
Tatro_002103-T1	1.49389	4.3014	29.4264	1.96219e-05	0.00132661	302863	alpha beta	-	Abhydrolase_1	Abhydrolase_1
Tatro_002756-T1	1.49307	3.70203	60.8041	9.66297e-08	3.3419e-05	134218	adenosine deaminase	AAH1	A_deaminase	A_deaminase
Tatro_011914-T1	1.47746	5.04479	28.2047	2.5727e-05	0.00164069	44568	b-(1-6) glucan synthase	-	-	hypothetical_protein
Tatro_007299-T1	1.46187	2.22623	16.8834	0.00047052	0.0147419	292294	major facilitator superfamily transporter	-	MFS_1	MFS_1
Tatro_002772-T1	1.45984	1.31061	16.0708	0.000600017	0.0172928	54281	quinoprotein amine dehydrogenase beta chain-like protein	-	-	hypothetical_protein
Tatro_002804-T1	1.4263	5.93702	21.3901	0.000134233	0.00594594	54570	peptidase m20 domain containing 2	-	-	hypothetical_protein
Tatro_004389-T1	1.40761	6.39803	14.1674	0.00108564	0.0261017	137289	extracellular guanyl-specific ribonuclease	-	Ribonuclease	Ribonuclease
Tatro_011552-T1	1.39428	4.05914	27.5688	2.97044e-05	0.00181702	133896	hypothetical protein	-	-	hypothetical_protein
Tatro_011958-T1	1.37933	6.01312	14.0536	0.00112606	0.0265762	154210	short chain dehydrogenase	-	adh_short	adh_short
Tatro_011281-T1	1.36613	4.34507	30.4686	1.56564e-05	0.00113534	45585	chitinase chi18- partial	-	Glyco_hydro_18	Glyco_hydro_18
Tatro_006543-T1	1.36011	4.49401	18.2401	0.000317414	0.0107705	251669	efflux pump antibiotic resistance	-	MFS_1	MFS_1
Tatro_010917-T1	1.35503	2.26655	11.9303	0.00228476	0.0427121	45499	major facilitator superfamily transporter	-	MFS_1	MFS_1
Tatro_005937-T1	1.35123	5.00348	22.1627	0.000109818	0.00514312	265387	cyclohexanone monooxygenase	-	FMO-like,Pyr_redox_3	FMO-like
Tatro_000765-T1	1.33936	4.98311	27.7084	2.87769e-05	0.00177234	300187	acyl- n-acyltransferase	-	Acetyltransf_1	Acetyltransf_1
Tatro_011239-T1	1.33343	3.99886	36.916	4.26641e-06	0.000435949	142040	endothiapepsin precursor	-	Asp	Asp
Tatro_006249-T1	1.33194	6.30466	52.2806	3.22386e-07	7.33989e-05	77642	twin-arginine translocation pathway signal	-	Ferritin_2	Ferritin_2
Tatro_006224-T1	1.32994	3.11677	20.7853	0.000157505	0.0066806	77659	acyl transferase	-	Transferase	Transferase
Tatro_006104-T1	1.32953	2.99698	12.1093	0.00214824	0.0410002	29756	abc multidrug transporter	-	ABC_membrane,ABC_tran	ABC_tran
Tatro_001080-T1	1.31992	7.26246	51.6105	3.5653e-07	7.33989e-05	37369	acyl- n-acyltransferase	-	Acetyltransf_1,FR47	hypothetical_protein
Tatro_009641-T1	1.31576	1.52967	15.4986	0.000714544	0.0192948	-	-	-	-	hypothetical_protein
Tatro_006464-T1	1.31398	9.28262	44.8595	1.03952e-06	0.000155789	146895	hexose transporter-like protein	HXT5	Sugar_tr	Sugar_tr
Tatro_010087-T1	1.30606	7.47844	14.0728	0.00111913	0.0264822	300080	phosphotransferase enzyme family protein	-	-	hypothetical_protein
Tatro_004558-T1	1.29694	3.24179	37.916	3.53425e-06	0.000388195	154787	flavoprotein involved in k+ transport	-	FMO-like,Pyr_redox_3	FMO-like
Tatro_005938-T1	1.29299	2.38399	20.1728	0.000185651	0.00748598	77850	glutathione s-transferase	-	GST_C_2,GST_N_3	GST_C_2
Tatro_001513-T1	1.28823	2.77998	30.2373	1.64542e-05	0.00116501	-	-	-	Asp	Asp
Tatro_011872-T1	1.25866	6.16493	14.0996	0.00110953	0.0264297	216890	glycoside hydrolase family 75 protein	-	Glyco_hydro_75	Glyco_hydro_75
Tatro_001997-T1	1.25451	6.28667	36.7556	4.39857e-06	0.000439466	48567	alcohol dehydrogenase	-	ADH_N,ADH_zinc_N	ADH_zinc_N
Tatro_005982-T1	1.24059	2.82809	18.812	0.00027005	0.00967225	130241	general amino acid permease	AGP2	AA_permease	AA_permease
Tatro_004677-T1	1.23739	8.72048	54.1624	2.44195e-07	5.93461e-05	300716	hypothetical protein	-	-	hypothetical_protein
Tatro_011396-T1	1.23726	3.0015	18.5193	0.00029324	0.0102	83873	extracellular	-	Glyco_hydro_28	Glyco_hydro_28
Tatro_009352-T1	1.23538	6.87435	32.2866	1.06768e-05	0.000834834	131910	valyl-trna synthetase	-	Anticodon_1,tRNA-synt_1	tRNA-synt_1
Tatro_008587-T1	1.2335	7.42619	44.4929	1.10518e-06	0.000160287	315637	glycoside hydrolase family 55 protein	-	Pectate_lyase_3	Pectate_lyase_3
Tatro_009973-T1	1.2334	4.07288	17.7321	0.000367182	0.012127	292870	ferric reductase like transmembrane component	-	FAD_binding_8,Ferric_reduct,NAD_binding_6	NAD_binding_6
Tatro_001761-T1	1.2283	7.79084	79.9929	9.64797e-09	7.88677e-06	303063	hypothetical protein	-	-	hypothetical_protein
Tatro_008086-T1	1.21631	8.75277	54.6501	2.27496e-07	5.93461e-05	132795	hypothetical protein	-	-	hypothetical_protein
Tatro_011019-T1	1.20254	4.12694	27.9981	2.69513e-05	0.00169968	217405	hexose transporter	-	Sugar_tr	Sugar_tr
Tatro_002262-T1	1.19871	3.61064	15.5035	0.000713465	0.0192948	290132	glycerate dehydrogenase	-	2-Hacid_dh,2-Hacid_dh_C	2-Hacid_dh_C
Tatro_002785-T1	1.19689	2.9751	23.2535	8.32399e-05	0.00430169	210639	caib baif family enzyme	-	CoA_transf_3	CoA_transf_3
Tatro_001588-T1	1.19444	1.61732	12.7381	0.00173533	0.0352972	319771	cyanovirin-n	-	CVNH	CVNH
Tatro_002724-T1	1.1891	3.1927	18.2648	0.000315187	0.0107394	129963	alanine racemase domain protein	-	Ala_racemase_N,D-ser_dehydrat	D-ser_dehydrat
Tatro_000873-T1	1.18433	4.60224	12.104	0.00215215	0.0410002	319185	ferric-chelate reductase	-	FAD_binding_8,Ferric_reduct,NAD_binding_6	Ferric_reduct
Tatro_002582-T1	1.1827	8.35342	46.6445	7.75187e-07	0.000121954	145570	uricase	-	Uricase	Uricase
Tatro_003050-T1	1.18113	5.13456	15.7148	0.000668681	0.0186154	299195	glycan biosynthesis protein	-	PIG-L	PIG-L
Tatro_009415-T1	1.17407	2.5547	11.3874	0.00276059	0.0482048	80040	nucleoside-diphosphate-sugar	-	NAD_binding_10,NAD_binding_4	hypothetical_protein
Tatro_011028-T1	1.14264	5.65725	36.4639	4.65056e-06	0.000454542	46148	protein	-	Glyco_hydro_88	Glyco_hydro_88
Tatro_011789-T1	1.1417	4.71744	21.1932	0.000141368	0.00614098	291006	glycosyltransferase family 17	-	Glyco_transf_17	Glyco_transf_17
Tatro_010279-T1	1.14144	6.67896	28.81	2.24764e-05	0.00146455	161168	glycoside hydrolase family 55 protein	-	Pectate_lyase_3	Pectate_lyase_3
Tatro_003713-T1	1.1281	3.21252	11.4308	0.00271879	0.0479872	258544	cysteine dioxygenase	-	CDO_I	CDO_I
Tatro_011849-T1	1.12594	2.4763	16.9252	0.000464745	0.0146118	184941	hypothetical protein	-	AhpC-TSA,AhpC-TSA_2	hypothetical_protein
Tatro_009182-T1	1.12063	4.58451	14.8691	0.00086897	0.0221982	210297	class iii chitinase 2	-	CBM_1,Glyco_hydro_18	Glyco_hydro_18
Tatro_011668-T1	1.10547	3.26208	17.0618	0.000446395	0.0142738	238530	quinic acid utilization activator	-	Fungal_trans,Zn_clus	Zn_clus
Tatro_010944-T1	1.0977	5.89402	12.4271	0.00192745	0.0381754	282469	tim phosphate binding protein	-	TAL_FSA	TAL_FSA
Tatro_009440-T1	1.08793	7.8309	27.3226	3.14211e-05	0.00189623	220695	transmembrane amino acid transporter family protein	-	Aa_trans	Aa_trans
Tatro_011931-T1	1.06528	4.11988	15.8514	0.000641364	0.0180223	291101	mfs monocarboxylate transporter	-	MFS_1	MFS_1
Tatro_002666-T1	1.05285	2.45672	13.8284	0.00121104	0.0278001	-	-	-	-	hypothetical_protein
Tatro_005924-T1	1.03823	9.80173	20.6678	0.000162521	0.00685466	-	-	-	-	hypothetical_protein
Tatro_007794-T1	1.03811	9.23678	32.523	1.01683e-05	0.000816371	-	-	-	-	hypothetical_protein
Tatro_007265-T1	1.00058	1.99873	12.9295	0.00162762	0.0339573	292273	hypothetical protein	-	DUF4419	DUF4419
Tatro_004690-T1	0.995801	3.89868	20.3319	0.000177846	0.00723615	34174	pyoverdine dityrosine biosynthesis	-	DIT1_PvcA,TauD	DIT1_PvcA
Tatro_009465-T1	0.98582	9.3715	36.9745	4.21929e-06	0.000435949	131866	aspartyl protease	-	Asp	Asp
Tatro_007789-T1	0.978114	3.67376	12.6817	0.00176852	0.0358165	314615	gnat family	-	Acetyltransf_1,Acetyltransf_10	Acetyltransf_1
Tatro_005519-T1	0.975441	4.38368	13.2582	0.00145937	0.0318277	147902	sodium bile acid cotransporter	RCH1	SBF_like	SBF_like
Tatro_001013-T1	0.97278	4.71472	11.677	0.00249447	0.0453255	36860	fad monooxygenase	-	FAD_binding_3,Phe_hydrox_dim	FAD_binding_3
Tatro_000429-T1	0.968087	3.21573	13.0974	0.00153916	0.0328743	287810	set domain-containing protein 5	-	SET	hypothetical_protein
Tatro_011211-T1	0.960839	8.70809	28.8702	2.21788e-05	0.0014557	167856	serine-threonine rich	-	-	Cu_bind_like
Tatro_000852-T1	0.957484	5.42013	27.7883	2.82599e-05	0.0017525	284578	ubiquitin fusion degradation protein	-	-	hypothetical_protein
Tatro_008001-T1	0.955501	4.52206	16.0816	0.00059805	0.0172915	154438	amp deaminase	AMD1	A_deaminase	AMP_deaminase
Tatro_004691-T1	0.954381	6.28385	31.6721	1.21332e-05	0.000916819	86646	norsolorinic acid reductase	-	Aldo_ket_red	Aldo_ket_red
Tatro_009782-T1	0.95229	6.56765	26.1678	4.10599e-05	0.00233678	318713	glycerophosphoryl diester phosphodiesterase	-	GDPD	GDPD
Tatro_004730-T1	0.951374	5.80068	12.428	0.00192685	0.0381754	137483	hypothetical protein	-	-	hypothetical_protein
Tatro_010056-T1	0.948426	10.243	18.5126	0.000293795	0.0102	300064	alcohol dehydrogenase i	ADH1	ADH_N,ADH_zinc_N	ADH_N
Tatro_006437-T1	0.943668	5.66324	12.9865	0.00159697	0.0335513	299151	mitochondrial phosphate carrier protein	MIR1	Mito_carr	Mito_carr
Tatro_010043-T1	0.933376	4.60516	20.3983	0.000174693	0.00717279	138765	galactose-proton symport	-	SET	hypothetical_protein
Tatro_000016-T1	0.928982	5.09056	13.2849	0.00144655	0.0316482	-	-	-	Oxidored_FMN	Oxidored_FMN
Tatro_001438-T1	0.917296	6.96821	23.4778	7.86987e-05	0.00409051	300609	tetraspanin	-	-	hypothetical_protein
Tatro_008395-T1	0.91518	3.86999	22.8588	9.19413e-05	0.00454613	129373	monooxygenase fad-binding protein	-	FAD_binding_3	FAD_binding_3
Tatro_005970-T1	0.914053	7.95853	12.2559	0.00204309	0.039765	302080	hypothetical protein	-	-	hypothetical_protein
Tatro_005035-T1	0.913593	8.17533	30.7392	1.47762e-05	0.00108022	301540	extracellular serine-rich protein	-	-	hypothetical_protein
Tatro_001078-T1	0.896063	6.75081	27.4478	3.05349e-05	0.0018552	300375	duf833 domain-containing protein	-	TANGO2	TANGO2
Tatro_005868-T1	0.88831	6.64645	46.9643	7.36102e-07	0.00011921	204500	alpha-ketoglutarate dependent xanthine dioxygenase	-	TauD	TauD
Tatro_005818-T1	0.88743	6.22402	13.125	0.00152513	0.0328085	147558	alcohol dehydrogenase -like domain-containing protein	-	ADH_N,ADH_zinc_N	ADH_N
Tatro_008981-T1	0.884909	2.9974	14.8226	0.000881764	0.0223978	142513	gnat family	-	Acetyltransf_1,Acetyltransf_10,Fungal_trans_2,Zn_clus	Acetyltransf_10
Tatro_008002-T1	0.876244	9.19256	12.6114	0.00181094	0.0365931	297129	hypothetical protein	-	-	hypothetical_protein
Tatro_001317-T1	0.872148	5.50794	51.0002	3.91082e-07	7.48216e-05	223428	hexokinase-1	NAG5	Hexokinase_1,Hexokinase_2	Hexokinase_2
Tatro_001470-T1	0.871713	2.97655	16.4057	0.000542439	0.0160977	285068	phosphoglycerate mutase	-	His_Phos_1	His_Phos_1
Tatro_008701-T1	0.870655	6.97095	13.8026	0.0012212	0.0278001	192688	mfs multidrug	-	MFS_1	MFS_1
Tatro_011900-T1	0.860117	3.02876	11.8586	0.00234203	0.0431819	44769	cyanamide hydratase	-	-	hypothetical_protein
Tatro_002933-T1	0.845868	5.41531	12.0426	0.00219802	0.0415095	143315	methionine aminopeptidase	MAP2	Peptidase_M24	Peptidase_M24
Tatro_002947-T1	0.845576	8.17099	44.078	1.18501e-06	0.000169137	218916	hypothetical protein	-	Beta_helix	Beta_helix
Tatro_008053-T1	0.841528	7.44697	15.2982	0.000760154	0.0199863	83332	glycoside hydrolase	-	-	hypothetical_protein
Tatro_004846-T1	0.835517	4.26879	15.4696	0.000720955	0.0193723	85570	chitinase 18-11	-	Glyco_hydro_18	Glyco_hydro_18
Tatro_001539-T1	0.831144	3.30667	13.0857	0.00154512	0.0329235	151086	acetyltransferase	-	Acetyltransf_1,Acetyltransf_10	Acetyltransf_1
Tatro_005049-T1	0.827939	4.64564	17.7522	0.000365052	0.0121127	148429	hypothetical protein	-	-	hypothetical_protein
Tatro_001335-T1	0.827408	4.92356	16.0977	0.000595151	0.0172632	127861	fad dependent oxidoreductase	-	DAO	DAO
Tatro_004945-T1	0.816507	5.74215	15.6374	0.000684717	0.0188287	85479	pro41 protein	-	-	hypothetical_protein
Tatro_003530-T1	0.814355	6.95835	17.2527	0.000422081	0.0136523	294555	hypothetical protein	-	-	hypothetical_protein
Tatro_008467-T1	0.81005	10.5271	18.4433	0.000299616	0.0103224	297873	hypothetical protein	-	-	hypothetical_protein
Tatro_004042-T1	0.80679	3.64369	13.782	0.00122938	0.0279157	301016	hypothetical protein	-	-	hypothetical_protein
Tatro_005260-T1	0.806134	4.08701	12.8011	0.00169904	0.0348012	-	-	-	-	hypothetical_protein
Tatro_008855-T1	0.805594	1.93388	11.9097	0.00230105	0.0428557	-	-	-	-	-
Tatro_000827-T1	0.802814	5.6964	17.8568	0.000354217	0.0118406	201231	acyl- dehydrogenase	-	Acyl-CoA_dh_1,Acyl-CoA_dh_M,Acyl-CoA_dh_N	Acyl-CoA_dh_1
Tatro_000482-T1	0.797751	4.9513	24.0936	6.75673e-05	0.00361646	-	-	-	F-box,Helo_like_N	hypothetical_protein
Tatro_003136-T1	0.790905	7.12153	13.0705	0.00155296	0.0330124	317515	hypothetical protein	-	-	hypothetical_protein
Tatro_005455-T1	0.790642	6.68605	19.8373	0.00020337	0.00792033	301802	thymine dioxygenase	-	2OG-FeII_Oxy,DIOX_N	DIOX_N
Tatro_004693-T1	0.787877	3.84145	15.5699	0.000699055	0.0191061	319887	cytochrome p450	-	p450	p450
Tatro_002161-T1	0.779231	3.37305	12.269	0.00203402	0.0397607	-	-	-	DUF2456	DUF2456
Tatro_003363-T1	0.774876	4.33363	18.2657	0.000315108	0.0107394	299027	hypothetical protein	-	-	hypothetical_protein
Tatro_003048-T1	0.771638	5.69781	17.0524	0.000447642	0.0142738	132601	glycosyltransferase family 32 protein	-	Gly_transf_sug	Gly_transf_sug
Tatro_006082-T1	0.761013	7.41601	21.287	0.000137918	0.00607921	297459	sorbitol utilization protein sou2	SOU1	adh_short_C2	adh_short_C2
Tatro_001450-T1	0.760606	10.4103	28.6713	2.31794e-05	0.00149949	265952	hypothetical protein	-	-	hypothetical_protein
Tatro_002964-T1	0.757543	4.91741	37.4277	3.87296e-06	0.000409714	317650	hypothetical protein	-	-	hypothetical_protein
Tatro_001292-T1	0.7547	6.03757	12.5206	0.00186734	0.0374801	138295	arrestin domain-containing protein	creD	Arrestin_C,Arrestin_N	Arrestin_C
Tatro_001126-T1	0.752817	5.08146	11.3761	0.00277161	0.0482048	300407	methyltransferase domain-containing protein	-	Methyltransf_25	hypothetical_protein
Tatro_002271-T1	0.751007	2.24765	14.3247	0.00103235	0.0250211	-	-	-	Ank_2,Ank_4,NACHT	Ank_4
Tatro_004692-T1	0.750733	4.72602	23.1728	8.49426e-05	0.0043646	-	-	-	AMP-binding,NAD_binding_4,PP-binding	NAD_binding_4
Tatro_007002-T1	0.748104	3.78669	12.4386	0.00191996	0.0381754	-	-	-	-	hypothetical_protein
Tatro_004676-T1	0.741648	6.0001	12.0374	0.00220196	0.0415095	137451	aspartic endopeptidase	-	Asp	Asp
Tatro_001731-T1	0.733614	9.95641	26.9067	3.45722e-05	0.00203185	303083	hypothetical protein	-	-	hypothetical_protein
Tatro_005852-T1	0.724994	6.51882	13.9661	0.00115827	0.0270523	259357	hypothetical protein	-	-	hypothetical_protein
Tatro_009589-T1	0.715608	5.07434	12.1222	0.00213875	0.0410002	221004	hypothetical protein	-	Alba	Alba
Tatro_008684-T1	0.711567	3.43886	14.568	0.000955517	0.0236044	178795	rna 2 -phosphotransferase	TPT1	PTS_2-RNA	PTS_2-RNA
Tatro_007905-T1	0.706782	4.62308	13.5795	0.0013132	0.0295947	289104	glutamate decarboxylase	-	Pyridoxal_deC	Pyridoxal_deC
Tatro_005723-T1	0.70163	6.34382	13.9849	0.00115127	0.0269724	-	-	-	-	hypothetical_protein
Tatro_008954-T1	0.697538	4.336	23.9833	6.94271e-05	0.00369402	47141	chy zinc finger domain-containing protein	-	zf-CHY	zf-CHY
Tatro_008433-T1	0.689191	3.39891	11.9691	0.0022544	0.0423206	133486	threonine dehydratase	-	PALP	PALP
Tatro_011193-T1	0.687523	5.59276	15.7757	0.000656341	0.0183857	298910	terpenoid synthase	-	TRI5	TRI5
Tatro_009048-T1	0.68539	10.7188	11.8748	0.00232898	0.0430909	154960	glycoside hydrolase family 16 protein	-	Glyco_hydro_16	Glyco_hydro_16
Tatro_004617-T1	0.683982	5.77988	16.4658	0.000532755	0.0159154	-	-	-	-	hypothetical_protein
Tatro_009520-T1	0.681553	5.24341	33.47	8.38157e-06	0.000696978	182356	multicopper oxidase family protein	-	Cu-oxidase,Cu-oxidase_2,Cu-oxidase_3	Cu-oxidase_3
Tatro_002953-T1	0.677258	8.1053	22.2429	0.000107577	0.00509121	299247	ethyl tert-butyl ether degradation	-	EthD	hypothetical_protein
Tatro_010391-T1	0.653058	3.19382	12.9165	0.00163471	0.0340261	315143	trichothecene 3-o-acetyltransferase	-	Transferase	Transferase
Tatro_007804-T1	0.649013	3.786	12.1096	0.00214799	0.0410002	289170	abc multidrug transporter	-	ABC_membrane,ABC_tran	ABC_tran
Tatro_011861-T1	0.638628	6.1288	18.8999	0.000263484	0.00947699	216865	short chain dehydrogenase	-	adh_short,adh_short_C2	adh_short
Tatro_010073-T1	0.635433	5.33825	13.425	0.00138135	0.0306694	127967	transcriptional repressor	-	WD40	WD40
Tatro_000347-T1	0.634816	6.2493	31.3697	1.29284e-05	0.000952885	128399	major facilitator superfamily transporter	SIT1	MFS_1,Sugar_tr,TRI12	MFS_1
Tatro_003584-T1	0.631139	7.6008	20.4156	0.000173881	0.0071722	161626	c2h2 type zinc finger containing protein	-	HTH_Tnp_Tc5,Homeobox_KN	HTH_Tnp_Tc5
Tatro_011940-T1	0.627938	4.90041	12.2315	0.00206019	0.0399956	154204	mfs monocarboxylate	-	MFS_1	MFS_1
Tatro_010693-T1	0.621587	6.61859	13.5088	0.00134392	0.03018	297025	nadp-specific glutamate dehydrogenase	GDH3	ELFV_dehydrog,ELFV_dehydrog_N	ELFV_dehydrog
Tatro_007162-T1	0.610308	8.74854	14.7168	0.00091162	0.0230261	-	-	-	-	hypothetical_protein
Tatro_008825-T1	0.607265	7.07202	14.5683	0.000955408	0.0236044	180938	tubulin-specific chaperone	RBL2	TBCA	TBCA
Tatro_007808-T1	0.599545	5.63477	15.3755	0.000742192	0.0197611	81202	short-chain dehydrogenase	RDH1	adh_short	adh_short
Tatro_009591-T1	0.593266	9.68493	20.6537	0.000163133	0.00685466	79919	gpi anchored serine-threonine rich protein	-	-	hypothetical_protein
Tatro_000360-T1	0.591609	5.58997	24.0949	6.75462e-05	0.00361646	89305	msf membrane transporter	-	MFS_1	MFS_1
Tatro_002549-T1	0.581525	7.62269	15.3148	0.000756264	0.0199863	298078	uracil phosphoribosyltransferase	-	UPRTase	UPRTase
Tatro_011579-T1	0.581099	7.07906	13.4934	0.00135073	0.0302134	316521	alpha- -mannosyltransferase cmt1	-	CAP59_mtransfer	CAP59_mtransfer
Tatro_010126-T1	0.574063	8.37414	12.49	0.00188678	0.037786	300107	coproporphyrinogen iii oxidase	HEM13	Coprogen_oxidas	-
Tatro_000415-T1	0.568111	7.21594	13.0134	0.00158276	0.0334088	132255	hypothetical protein	-	MARVEL	-
Tatro_006196-T1	0.563487	4.95497	13.8127	0.00121718	0.0278001	228982	hypothetical protein	-	-	-
Tatro_004849-T1	0.535569	6.29851	11.8568	0.0023435	0.0431819	85568	integral membrane	-	-	hypothetical_protein
Tatro_005655-T1	0.528095	4.80733	16.0431	0.000605066	0.0173826	301910	yippee family protein	-	Yippee-Mis18	-
Tatro_005385-T1	0.523518	6.36196	13.2453	0.00146561	0.0318327	-	-	-	dCMP_cyt_deam_1	-
Tatro_004868-T1	0.520988	5.45149	14.4725	0.000984903	0.0241315	130696	molybdenum cofactor sulfurase	hxB	Aminotran_5,MOSC,MOSC_N	-
Tatro_003367-T1	0.507301	5.30572	11.4222	0.00272703	0.0479872	128532	hypothetical protein	-	-	hypothetical_protein
Tatro_002991-T1	0.504235	7.96037	14.6441	0.000932771	0.0234287	-	-	-	Asp	Asp
Tatro_011189-T1	0.498461	6.87638	17.7227	0.000368179	0.012127	298903	urease accessory protein ureg	-	cobW	cobW
Tatro_007545-T1	0.494509	5.03233	13.9833	0.00115185	0.0269724	297332	hypothetical protein	-	DUF3074	DUF3074
Tatro_010709-T1	0.494311	6.49024	13.158	0.00150853	0.0325293	-	-	-	Malic_M,malic	Malic_M
Tatro_000071-T1	0.491401	10.3383	14.1333	0.00109756	0.026248	260102	immunogenic protein	-	PH_6	-
Tatro_010549-T1	0.483701	6.00422	13.1581	0.00150847	0.0325293	157940	hypothetical protein	-	-	-
Tatro_006413-T1	0.47637	5.37303	15.7339	0.000664768	0.018564	146943	trichothecene 3-o-acetyltransferase	-	Transferase	-
Tatro_008277-T1	0.457442	4.21113	14.2411	0.00106028	0.0255605	180264	duf726 domain protein	-	Glu-tRNAGln	-
Tatro_009076-T1	0.44699	5.86058	17.0147	0.000452628	0.0143311	91168	bifunctional p-450:nadph-p450 reductase	-	FAD_binding_1,Flavodoxin_1,NAD_binding_1,p450	-
Tatro_004299-T1	0.432218	5.28844	11.4262	0.00272316	0.0479872	180238	family protein	-	YqeY	-
Tatro_010550-T1	0.428746	10.0871	12.0961	0.00215796	0.041024	296938	actin lateral binding protein	TPM2	Tropomyosin_1	-
Tatro_000795-T1	0.426472	4.95325	12.9484	0.0016174	0.0338225	131266	domain-containing protein	-	BolA	-
Tatro_008770-T1	0.419494	7.25035	14.9605	0.000844431	0.0218193	298232	hypothetical protein	-	-	-
Tatro_005543-T1	0.415509	5.4103	11.6351	0.00253119	0.0456274	301841	mitochondrial import inner membrane translocase subunit tim13	TIM13	zf-Tim10_DDP	-
Tatro_009586-T1	0.404433	5.68058	14.5459	0.000962223	0.023705	242992	f-box domain-containing protein	-	F-box	-
Tatro_006677-T1	0.398059	6.25647	11.5578	0.00260046	0.0464878	299278	wd repeat protein	CIA1	WD40	-
Tatro_010916-T1	0.387373	5.19199	11.4622	0.00268902	0.0478805	316898	c6 transcription	-	Fungal_trans,Zn_clus	-
Tatro_009492-T1	0.380268	6.14203	14.0809	0.00111619	0.0264822	88167	transporter bos1	BOS1	V-SNARE_C	-
Tatro_005654-T1	0.368945	6.5913	13.3948	0.00139514	0.0307479	32619	neutral trehalase	NTH1	Trehalase,Trehalase_Ca-bi	-
Tatro_007987-T1	0.326961	6.8922	11.8286	0.00236648	0.043487	90550	ion transporter	-	Ion_trans	-
Tatro_000134-T1	-0.340526	5.90191	11.3707	0.00277692	0.0482048	302738	uracil-dna glycosylase	UNG1	UDG	-
Tatro_000933-T1	-0.356336	6.76775	11.6655	0.00250448	0.0453255	300289	hypothetical protein	TPS1	Glyco_transf_20	-
Tatro_001007-T1	-0.366172	5.60296	12.2951	0.002016	0.0395665	150449	mrna 3 -end-processing protein rna-14	RNA14	Suf	-
Tatro_008630-T1	-0.387826	5.66448	14.0953	0.00111104	0.0264297	142946	haemolysin-iii channel protein	-	HlyIII	-
Tatro_008632-T1	-0.402959	5.7715	14.9439	0.000848845	0.0218705	-	-	-	Ank_2,Ank_4	-
Tatro_003544-T1	-0.412665	9.82094	13.8907	0.00118683	0.0275051	85662	fatty acid synthase subunit alpha	FAS1	ACPS,Acyl_transf_1,DUF1729,Ketoacyl-synt_C,MaoC_dehydrat_N,MaoC_dehydratas,SAT,adh_short,ketoacyl-synt	-
Tatro_006519-T1	-0.429019	7.94543	13.3733	0.00140503	0.03089	20708	rna interference and gene silencing protein	-	ArgoL1,ArgoL2,ArgoN,PAZ,Piwi	Piwi
Tatro_010464-T1	-0.440528	6.14124	11.2568	0.00289069	0.0497952	156864	phosphatidylserine decarboxylase proenzyme 1	PSD1	PS_Dcarbxylase	-
Tatro_000861-T1	-0.450364	6.76291	13.3097	0.0014348	0.0314676	150281	k(+) h(+) antiporter 1	-	Na_H_Exchanger	Na_H_Exchanger
Tatro_006059-T1	-0.489594	7.78871	14.683	0.000921388	0.0232076	134836	farnesyl pyrophosphate synthetase	-	polyprenyl_synt	-
Tatro_000048-T1	-0.50383	8.8657	11.6284	0.00253711	0.0456274	302790	mitochondrial hypoxia responsive domain-containing protein	RCF2	HIG_1_N	HIG_1_N
Tatro_008522-T1	-0.504133	5.72615	11.7651	0.00241923	0.0442149	297899	hypothetical protein	-	-	hypothetical_protein
Tatro_005880-T1	-0.504233	6.78143	16.7322	0.000492087	0.0152057	228361	nonribosomal peptide synthetase 10	-	AMP-binding,NAD_binding_4,PP-binding,adh_short	-
Tatro_008631-T1	-0.508481	6.40186	16.7413	0.00049076	0.0152057	-	-	-	Peptidase_S8	-
Tatro_011383-T1	-0.508527	5.8302	14.5807	0.000951656	0.0236044	134226	kinesin light chain	-	NB-ARC,PNP_UDP_1,TPR_12,TPR_7,TPR_8	TPR_12
Tatro_011706-T1	-0.509745	4.08468	12.9632	0.00160943	0.0337342	238619	pq loop repeat protein	RTC2	PQ-loop	-
Tatro_011319-T1	-0.509918	6.53549	14.889	0.000863576	0.0221233	282724	dna polymerase alpha catalytic	POL1	DNA_pol_B,DNA_pol_B_exo1,DNA_pol_alpha_N,zf-DNA_Pol	-
Tatro_009957-T1	-0.512473	8.12634	13.7008	0.00126227	0.0285184	318843	2og-fe oxygenase superfamily protein	-	2OG-FeII_Oxy_3	hypothetical_protein
Tatro_011866-T1	-0.516634	6.4408	15.0366	0.000824583	0.0214917	154139	glycoside hydrolase family 3 protein	bglE	Fn3-like,Glyco_hydro_3,Glyco_hydro_3_C	Glyco_hydro_3_C
Tatro_009497-T1	-0.520358	9.47869	19.1424	0.000246262	0.00903118	299725	peptide transporter	-	PTR2	PTR2
Tatro_003421-T1	-0.52529	9.26627	16.8099	0.000480871	0.0149619	128510	sulfite reductase beta subunit	MET5	Flavodoxin_1,NIR_SIR,NIR_SIR_ferr,POR_N	NIR_SIR
Tatro_003545-T1	-0.534734	10.1825	15.3729	0.000742798	0.0197611	226146	fatty acid synthase beta subunit dehydratase	FAS1	Acyl_transf_1,DUF1729,MaoC_dehydrat_N,MaoC_dehydratas,SAT	-
Tatro_006679-T1	-0.534912	8.32817	16.4235	0.000539547	0.0160649	299280	glycoside hydrolase family 13 protein	GLC3	Alpha-amylase,Alpha-amylase_C,CBM_48	Alpha-amylase_C
Tatro_006573-T1	-0.540688	5.20382	11.5928	0.00256886	0.0461061	302386	adenylate-forming enzyme	-	AMP-binding,AMP-binding_C	-
Tatro_008924-T1	-0.546306	6.73192	11.3493	0.00279788	0.0483817	133021	kelch repeat protein	-	Kelch_5	Kelch_5
Tatro_006796-T1	-0.563001	5.89617	12.7319	0.00173895	0.0352972	299334	hypothetical protein	-	-	hypothetical_protein
Tatro_010740-T1	-0.568262	6.35022	14.9037	0.000859583	0.0220839	211243	abc transporter family protein	YOR1	ABC_membrane,ABC_tran	ABC_membrane
Tatro_003997-T1	-0.574111	6.22087	16.1857	0.000579535	0.0169194	149340	wd domain containing protein	-	DUF2415	DUF2415
Tatro_002247-T1	-0.585064	5.65837	14.3943	0.0010097	0.024605	181437	nacht and ankyrin domain protein	-	Ank_2,Ank_4,NACHT,PNP_UDP_1	Ank_2
Tatro_002014-T1	-0.585467	5.7674	12.0795	0.00217029	0.0411714	91837	c-x8-c-x5-c-x3-h type zinc finger protein	-	zf-CCCH	zf-CCCH_4
Tatro_003420-T1	-0.586764	6.42039	12.4502	0.00191242	0.0381297	240086	class 2 chitin synthase	CHS2	Chitin_synth_1,Chitin_synth_1N,Glyco_trans_2_3	Chitin_synth_1
Tatro_004443-T1	-0.590981	6.98765	16.5271	0.000523079	0.0157972	285415	f-box domain-containing protein	-	F-box,F-box-like	F-box-like
Tatro_003155-T1	-0.591329	4.75007	13.4527	0.00136888	0.0305433	173130	ankyrin repeat protein	-	Ank,Ank_2,Ank_4,Ank_5	Ank_4
Tatro_005171-T1	-0.593847	6.33251	15.9351	0.000625236	0.0177915	286463	px domain-containing protein	-	DUF3818,PX,PXB	DUF3818
Tatro_005071-T1	-0.59488	5.67481	23.0897	8.67364e-05	0.00439183	-	-	-	RabGAP-TBC	RabGAP-TBC
Tatro_006014-T1	-0.605487	8.54186	12.5553	0.00184556	0.0371259	302112	glycogen synthase	GSY1	Glycogen_syn	Glycogen_syn
Tatro_009566-T1	-0.608125	4.92045	16.6361	0.000506346	0.0154866	318539	dienelactone hydrolase	-	DLH	DLH
Tatro_007083-T1	-0.612295	5.02238	16.513	0.000525286	0.0157972	283530	g-protein beta wd-40 repeats containing	-	AAA_16,NACHT,PNP_UDP_1,WD40	WD40
Tatro_006016-T1	-0.61544	4.8487	14.7889	0.000891148	0.0225724	287102	3 -5 exonuclease	-	DNA_pol_A_exo1	DNA_pol_A_exo1
Tatro_006672-T1	-0.620174	5.42051	14.9816	0.000838881	0.0217384	283213	mus7 mms22 family protein	-	Mus7	Mus7
Tatro_009583-T1	-0.626289	4.77785	27.0508	3.34427e-05	0.00200478	38632	sis domain-containing protein	-	SIS	SIS
Tatro_011826-T1	-0.62774	5.87186	11.6647	0.0025052	0.0453255	282276	hypothetical protein	-	-	hypothetical_protein
Tatro_002798-T1	-0.632361	5.99678	19.2851	0.000236704	0.00879523	296893	3 -bisphosphate nucleotidase	-	Inositol_P	Inositol_P
Tatro_006029-T1	-0.641957	6.26777	16.6022	0.000511493	0.015591	321843	hypothetical protein	-	-	hypothetical_protein
Tatro_004472-T1	-0.643703	5.1109	17.9906	0.000340863	0.0114795	293894	fungal specific transcription factor	-	Fungal_trans,Zn_clus	Fungal_trans
Tatro_001484-T1	-0.648127	8.85098	16.6614	0.000502551	0.0154758	79473	glycoside hydrolase family 16 protein	-	Glyco_hydro_16	Glyco_hydro_16
Tatro_001200-T1	-0.662667	4.40971	20.3362	0.00017764	0.00723615	245196	allantoate permease	-	MFS_1	MFS_1
Tatro_001565-T1	-0.663454	5.27807	22.6945	9.58537e-05	0.00465901	175704	hypothetical protein	-	OTT_1508_deam	OTT_1508_deam
Tatro_005166-T1	-0.670073	5.96156	20.9521	0.000150675	0.00645175	248991	dna mismatch repair protein	msh1	MutS_I,MutS_II,MutS_III,MutS_V	MutS_V
Tatro_008233-T1	-0.681117	3.49901	11.3753	0.00277238	0.0482048	92111	hypothetical protein	-	-	hypothetical_protein
Tatro_009100-T1	-0.693599	5.97643	26.8743	3.48322e-05	0.00203384	316419	thermotolerance protein	-	CPSF_A,MMS1_N	MMS1_N
Tatro_004916-T1	-0.693903	5.38111	13.3948	0.00139515	0.0307479	226514	violaceus kinesin	-	AAA_22,NB-ARC,TPR_10,TPR_12,TPR_7	TPR_12
Tatro_009725-T1	-0.704615	6.98712	15.2567	0.000769996	0.020186	318671	c2h2 type zinc finger domain protein	-	zf-C2H2	hypothetical_protein
Tatro_006428-T1	-0.710397	5.96958	12.744	0.00173189	0.0352972	229470	phd transcription factor	-	ARID,JmjC,JmjN,PHD,PLU-1,zf-C5HC2	PLU-1
Tatro_004375-T1	-0.714042	3.39313	21.6422	0.000125669	0.00567849	-	-	TAD2	dCMP_cyt_deam_1	dCMP_cyt_deam_1
Tatro_008419-T1	-0.72192	4.28819	12.2897	0.00201969	0.0395665	213989	abc transporter	-	ABC_membrane,ABC_tran	ABC_tran
Tatro_008465-T1	-0.738246	5.92785	30.0307	1.72042e-05	0.00119922	315551	tpr domain protein	-	NB-ARC,PNP_UDP_1,TPR_10,TPR_12	TPR_10
Tatro_011052-T1	-0.749011	2.86794	12.2047	0.00207917	0.0401199	282536	hypothetical protein	-	-	hypothetical_protein
Tatro_004856-T1	-0.749379	4.27204	18.6493	0.000282684	0.0099682	171911	mg2+ transporter	-	CorA	CorA
Tatro_002630-T1	-0.750748	2.38464	15.6456	0.000682993	0.0188287	167723	zinc finger protein odd-paired-like	-	zf-C2H2	hypothetical_protein
Tatro_004609-T1	-0.753486	5.03993	20.7879	0.000157393	0.0066806	-	-	-	LisH	hypothetical_protein
Tatro_004159-T1	-0.764751	6.43732	14.3081	0.00103783	0.0250864	225013	hydroxyquinol -dioxygenase	-	Dioxygenase_C,Dioxygenase_N	Dioxygenase_C
Tatro_005722-T1	-0.770348	4.60706	29.2026	2.061e-05	0.00136268	286890	fungal zn binuclear cluster domain containing protein	-	Zn_clus	hypothetical_protein
Tatro_008852-T1	-0.786296	6.01555	36.9526	4.2369e-06	0.000435949	133045	g-protein coupled receptor	-	7tm_2	hypothetical_protein
Tatro_011920-T1	-0.789414	6.6203	15.4662	0.000721721	0.0193723	238978	ubiquitin thiolesterase	-	Peptidase_C65	Peptidase_C65
Tatro_005230-T1	-0.792151	3.49303	22.834	9.25202e-05	0.00454613	321202	hypothetical protein	-	-	hypothetical_protein
Tatro_009484-T1	-0.794361	4.98712	22.3284	0.000105242	0.00503371	39549	siderophore iron transporter	-	MFS_1,TRI12	MFS_1
Tatro_002538-T1	-0.799176	2.84348	11.8247	0.00236973	0.043487	315909	potassium channel	-	Ion_trans_2	Ion_trans_2
Tatro_006814-T1	-0.801769	2.50636	14.5334	0.000966024	0.0237336	-	-	-	-	hypothetical_protein
Tatro_006767-T1	-0.810001	4.70374	19.6736	0.000212682	0.00817282	-	-	-	Ank_2,Ank_3,Ank_4,HET,Helo_like_N,NACHT,NACHT_N	Ank_2
Tatro_004589-T1	-0.813545	5.57494	16.3479	0.000551919	0.0162891	-	-	-	Dynamin_M,Dynamin_N,GED	Dynamin_N
Tatro_002310-T1	-0.813986	4.77999	16.3105	0.000558154	0.0163483	-	-	-	Peptidase_S8	Peptidase_S8
Tatro_010482-T1	-0.817914	4.502	22.4545	0.000101899	0.00489988	280859	hypothetical protein	-	HeLo,Pkinase_Tyr	hypothetical_protein
Tatro_001004-T1	-0.825789	6.03875	54.2086	2.42559e-07	5.93461e-05	137944	gtpase-activating protein	gap1	RasGAP,RasGAP_C	RasGAP
Tatro_010097-T1	-0.827022	4.51221	19.6191	0.000215882	0.00826048	292965	af323583_1beta transducin-like protein het-e2c*4	-	NACHT,NACHT_N,WD40	WD40
Tatro_005264-T1	-0.828873	2.29708	12.8419	0.00167599	0.0345917	29913	set and mynd domain-containing protein 3	-	SET,zf-MYND	SET
Tatro_000302-T1	-0.832278	5.83303	14.4083	0.00100521	0.024562	252553	cfem domain-containing protein	-	CFEM	CFEM
Tatro_004651-T1	-0.834752	4.89202	12.8542	0.00166911	0.0345822	310098	ankyrin repeat-containing	-	AAA_16,Ank_2,Ank_3,Ank_4,NACHT,NACHT_N,NACHT_sigma	Ank_2
Tatro_008405-T1	-0.83586	1.91715	13.5044	0.00134588	0.03018	315502	hypothetical protein	-	-	hypothetical_protein
Tatro_001173-T1	-0.840709	8.33438	17.4915	0.000393689	0.0128729	223153	sulfite reductase flavoprotein component	MET10	FAD_binding_1,NAD_binding_1,PFOR_II,POR	FAD_binding_1
Tatro_002382-T1	-0.843245	5.0558	12.5604	0.00184239	0.0371259	-	-	-	Ank_2,Ank_4,NACHT	Ank_2
Tatro_004608-T1	-0.845131	5.32837	12.3968	0.0019474	0.0384858	-	-	-	Peptidase_S8	Peptidase_S8
Tatro_007901-T1	-0.850251	3.47101	13.0293	0.0015744	0.0333213	-	-	-	HET	Ank_2
Tatro_008633-T1	-0.851708	5.70153	29.5251	1.92032e-05	0.00130814	215171	ankyrin repeat protein	-	Ank_2,NACHT,PNP_UDP_1	Ank_2
Tatro_010243-T1	-0.863847	3.98608	14.3689	0.0010179	0.0247376	-	-	-	HET	HET
Tatro_009380-T1	-0.866344	6.24039	18.6265	0.000284509	0.00999337	299659	sirq protein	-	-	hypothetical_protein
Tatro_008866-T1	-0.868902	3.46565	17.5171	0.000390773	0.0128242	133039	domain protein	-	DnaJ	DnaJ
Tatro_006489-T1	-0.871205	7.05513	12.2201	0.00206828	0.0399956	322219	hypothetical protein	-	DUF3433	DUF3433
Tatro_002790-T1	-0.871478	4.49564	32.3342	1.05723e-05	0.000834834	279763	ankyrin partial	-	Ank,Ank_2,NACHT	Ank_2
Tatro_007553-T1	-0.87683	3.33368	15.3009	0.000759537	0.0199863	-	-	-	-	hypothetical_protein
Tatro_004914-T1	-0.877257	3.27491	15.8568	0.000640299	0.0180223	32386	hypothetical protein	-	-	hypothetical_protein
Tatro_011001-T1	-0.877822	3.27295	16.523	0.000523724	0.0157972	154744	hypothetical protein	-	MCU	MCU
Tatro_006385-T1	-0.883507	1.56473	11.6717	0.00249906	0.0453255	-	-	-	-	Ank_2
Tatro_007839-T1	-0.883759	4.67057	12.365	0.00196855	0.0388183	233832	zinc finger	-	NACHT,PNP_UDP_1,zf-C2H2,zf-met	NACHT
Tatro_010830-T1	-0.884941	3.45755	15.0142	0.000830377	0.0215802	-	-	-	HET	HET
Tatro_007845-T1	-0.889759	4.7364	17.0382	0.000449516	0.0142829	233820	amidase	-	Amidase	Amidase
Tatro_011808-T1	-0.895145	4.12182	12.4782	0.00189432	0.0378528	298696	geranylgeranyl pyrophosphate synthetase	-	-	hypothetical_protein
Tatro_001243-T1	-0.901503	3.89927	14.157	0.00108925	0.0261186	-	-	-	Ank,Ank_2,Ank_4,NACHT	Ank_2
Tatro_002076-T1	-0.903489	3.10073	19.1305	0.000247072	0.00903118	302876	phosphodiesterase alkaline phosphatase d	-	Metallophos,Metallophos_C,Pur_ac_phosph_N	Metallophos_C
Tatro_003619-T1	-0.905843	2.63658	15.5705	0.00069892	0.0191061	-	-	-	PNP_UDP_1	PNP_UDP_1
Tatro_005774-T1	-0.909354	2.32769	16.3443	0.000552512	0.0162891	286925	hypothetical protein	-	-	hypothetical_protein
Tatro_001586-T1	-0.91216	6.87756	15.4512	0.000725061	0.019404	131580	nacht and ankyrin domain protein	-	Ank_2,NACHT	Ank_2
Tatro_011524-T1	-0.917244	3.6592	19.6895	0.000211752	0.00817201	52125	beta-galactosidase	-	BetaGal_dom2,BetaGal_dom3,BetaGal_dom4_5,Glyco_hydro_35	Glyco_hydro_35
Tatro_002330-T1	-0.92138	5.11388	19.7315	0.000209333	0.00811345	-	-	-	HET,NACHT,NACHT_N,WD40	WD40
Tatro_002459-T1	-0.926133	3.24124	34.2581	7.1551e-06	0.000624647	10801	uncharacterized conserved protein ucp028035	-	-	DUF6604
Tatro_011360-T1	-0.926563	2.74511	14.0432	0.00112983	0.0265955	-	-	-	TPR_12	TPR_12
Tatro_007683-T1	-0.927123	4.42085	17.3372	0.000411792	0.0133676	51699	histone deacetylase	SIR2	DUF592,SIR2	SIR2
Tatro_011007-T1	-0.939535	7.34594	15.0742	0.000814965	0.0213028	81583	conserved hypothetical protein [Trichoderma atroviride IMI 206040]	-	DUF3883	hypothetical_protein
Tatro_004345-T1	-0.939776	1.93679	11.3714	0.00277621	0.0482048	-	-	-	-	hypothetical_protein
Tatro_006702-T1	-0.941836	4.16344	13.7739	0.00123261	0.0279185	39887	peptide synthetase	-	AMP-binding,Condensation,PP-binding	AMP-binding
Tatro_002796-T1	-0.954636	6.64965	44.9294	1.02749e-06	0.000155789	129952	f-box domain-containing protein	-	F-box,F-box-like	F-box
Tatro_004269-T1	-0.967646	2.6549	13.8094	0.00121851	0.0278001	320199	integral membrane protein	-	-	hypothetical_protein
Tatro_003113-T1	-0.969597	5.17921	35.4323	5.67648e-06	0.000537294	-	-	-	Peptidase_S8	Peptidase_S8
Tatro_006972-T1	-0.971261	4.79435	23.7741	7.31112e-05	0.00385522	-	-	-	NACHT,NACHT_N,WD40	WD40
Tatro_006220-T1	-0.972364	4.73396	21.7573	0.000121961	0.00556685	-	-	-	-	Ank
Tatro_004183-T1	-0.973379	5.55112	77.8924	1.21388e-08	9.09601e-06	285608	histone-fold domain containing protein	-	CENP-T_C	CENP-T_C
Tatro_002890-T1	-0.982232	4.76651	18.189	0.000322064	0.0108872	90126	amp dependent ligase	-	AMP-binding,AMP-binding_C	AMP-binding
Tatro_009448-T1	-0.98358	4.4229	25.8798	4.39391e-05	0.0024628	220714	het and ankyrin domain protein	-	Ank_2,HET	Ank_2
Tatro_001201-T1	-0.987984	4.06305	29.9808	1.73911e-05	0.00120293	223198	ankyrin repeat protein	-	Ank_2,Ank_4,NACHT,PNP_UDP_1	Ank_2
Tatro_009581-T1	-0.988003	6.72551	26.9427	3.42866e-05	0.00203185	151822	spx domain-containing protein	-	SPX,VTC	hypothetical_protein
Tatro_006393-T1	-0.993762	6.13089	35.6077	5.48587e-06	0.000530419	302318	f-box domain-containing protein	-	F-box	hypothetical_protein
Tatro_002311-T1	-0.998827	4.69261	18.6722	0.000280864	0.00994302	-	-	-	Ank_2,Ank_4	WD40
Tatro_011397-T1	-1.00003	3.38247	11.6308	0.00253501	0.0456274	313935	hypothetical protein	-	F-box	F-box
Tatro_007910-T1	-1.00211	4.81257	20.0063	0.000194223	0.00772769	-	-	-	Peptidase_S8	Peptidase_S8
Tatro_002322-T1	-1.02303	2.70336	11.3504	0.0027968	0.0483817	315742	ankyrin repeat protein	-	Ank_2,Ank_4	Ank_2
Tatro_010270-T1	-1.02912	7.29981	50.5689	4.17702e-07	7.82494e-05	297502	hypothetical protein	-	-	hypothetical_protein
Tatro_006222-T1	-1.03644	3.58811	21.2609	0.00013887	0.0060913	322010	s8 family peptidase	-	Peptidase_S8	Peptidase_S8
Tatro_004607-T1	-1.03975	3.33612	12.0523	0.0021907	0.041471	285308	hypothetical protein	-	-	hypothetical_protein
Tatro_008425-T1	-1.04233	5.21727	13.9186	0.00117617	0.0273286	-	-	-	-	hypothetical_protein
Tatro_008005-T1	-1.04691	5.16235	12.8396	0.00167727	0.0345917	-	-	-	Fungal_trans,Zn_clus	Fungal_trans
Tatro_010475-T1	-1.05776	8.90581	30.0736	1.70454e-05	0.00119744	297596	malate dehydrogenase	-	DUF2990,DUF3455	DUF3455
Tatro_001844-T1	-1.06018	5.41099	11.3921	0.00275608	0.0482048	129162	hypothetical protein	-	CFEM	hypothetical_protein
Tatro_002588-T1	-1.08934	3.08428	11.9546	0.00226565	0.0424431	-	-	-	-	hypothetical_protein
Tatro_002105-T1	-1.0955	2.64241	13.2531	0.00146184	0.0318277	-	-	-	DUF4419	DUF4419
Tatro_008972-T1	-1.09643	3.96168	26.4537	3.84039e-05	0.00219954	47799	histidine kinase group protein	-	-	hypothetical_protein
Tatro_005494-T1	-1.10205	2.46194	15.5433	0.000704788	0.0191464	32513	c2h2 type zinc finger domain protein	-	Fungal_trans,zf-C2H2	Fungal_trans
Tatro_003522-T1	-1.10764	2.38825	19.4678	0.000225056	0.00851653	85646	kinase domain containing protein	-	-	Pkinase
Tatro_006025-T1	-1.12789	5.54296	19.8576	0.000202248	0.00792033	-	-	-	Homeobox	Homeodomain
Tatro_006716-T1	-1.13234	1.84842	12.7734	0.00171491	0.0350465	197352	indole-diterpene biosynthesis protein	-	DUF829	DUF829
Tatro_006792-T1	-1.13605	3.90531	11.8092	0.00238251	0.0436325	41024	dyp-type peroxidase family	-	Dyp_perox	Dyp_perox
Tatro_005568-T1	-1.13696	1.40969	11.4366	0.00271327	0.0479872	-	-	-	-	hypothetical_protein
Tatro_003112-T1	-1.139	3.82457	25.24	5.116e-05	0.00282227	317538	ankyrin repeat domain-containing protein 50-like	-	-	Ank_2
Tatro_008492-T1	-1.14527	2.49778	14.6263	0.00093804	0.0234954	-	-	-	AAA_16,HET,NACHT,NACHT_N,RelA_SpoT,WD40	hypothetical_protein
Tatro_004178-T1	-1.14744	2.23668	11.9085	0.00230197	0.0428557	320271	ankyrin repeat-containing	-	-	hypothetical_protein
Tatro_009723-T1	-1.14904	4.01804	34.0762	7.41957e-06	0.000641508	87968	c2h2 finger domain	-	-	hypothetical_protein
Tatro_006056-T1	-1.1505	7.23792	46.9504	7.37765e-07	0.00011921	302132	dnase1 protein	-	-	hypothetical_protein
Tatro_004716-T1	-1.15974	4.13369	22.0687	0.00011251	0.00524192	-	-	-	HET,NB-ARC,PNP_UDP_1,SesA,TPR_10,TPR_12,TPR_16,TPR_7,TPR_8	TPR_12
Tatro_007600-T1	-1.16067	5.65136	17.7998	0.000360077	0.0119919	297306	hypothetical protein	-	AAA_2,AAA_5	AAA_5
Tatro_006869-T1	-1.16779	1.76604	11.8889	0.00231767	0.0430107	-	-	-	Ank_2,Ank_3,Ank_4,Ank_5,KAP_NTPase,NACHT,PNP_UDP_1	PNP_UDP_1
Tatro_002894-T1	-1.16861	2.70766	16.0047	0.000612148	0.0174744	42986	beta-glucosidase 1 precursor	BGL4	Fn3-like,Glyco_hydro_3,Glyco_hydro_3_C	Glyco_hydro_3_C
Tatro_001843-T1	-1.17445	1.77332	20.4183	0.000173758	0.0071722	-	-	-	-	hypothetical_protein
Tatro_000266-T1	-1.17449	2.36895	30.4189	1.58241e-05	0.00113832	-	-	-	NACHT,NACHT_N,PNP_UDP_1,RelA_SpoT,SesA,WD40	NACHT
Tatro_005212-T1	-1.17504	3.64232	23.5563	7.71738e-05	0.00403457	164928	homeobox domain-containing protein	-	Homeobox	Homeodomain
Tatro_003944-T1	-1.17548	5.3922	38.0047	3.47629e-06	0.000388195	-	-	-	-	hypothetical_protein
Tatro_011006-T1	-1.18047	2.81745	13.9459	0.00116585	0.0271588	90976	duf427-domain-containing protein	-	NTP_transf_9	NTP_transf_9
Tatro_002526-T1	-1.18114	2.90587	21.2037	0.000140976	0.00614098	-	-	-	NACHT	NACHT
Tatro_010193-T1	-1.18862	4.81643	21.5269	0.00012951	0.0057938	129432	opt oligopeptide transporter	-	OPT	OPT
Tatro_008263-T1	-1.19391	2.67429	11.8861	0.00231986	0.0430107	-	-	-	Ank_2,Ank_4,NACHT	hypothetical_protein
Tatro_002212-T1	-1.19642	5.27548	43.6945	1.26444e-06	0.000177654	288146	phosphoribosyl transferase domain protein	-	FAD_binding_4,P-mevalo_kinase,Pribosyltran	Pribosyltran
Tatro_003816-T1	-1.19826	5.76076	12.9986	0.00159057	0.0334951	301150	secretory lipase family protein	-	LIP	LIP
Tatro_004712-T1	-1.19935	2.17893	12.8108	0.00169354	0.0347679	86665	integral membrane protein	-	-	hypothetical_protein
Tatro_011633-T1	-1.21073	2.2561	22.8419	9.23365e-05	0.00454613	238477	zn-dependent alcohol dehydrogenases	-	Sulfotransfer_3	hypothetical_protein
Tatro_010483-T1	-1.22028	3.22212	46.9115	7.42411e-07	0.00011921	315216	serine threonine protein kinase	-	Ank_2,Pkinase	Ank_2
Tatro_005522-T1	-1.2212	4.06154	37.6613	3.7067e-06	0.000401574	321432	hypothetical protein	-	DUF4203	DUF4203
Tatro_008491-T1	-1.23637	3.58146	22.7441	9.46533e-05	0.00462567	-	-	-	AAA_16,HET,NACHT,NACHT_N,RelA_SpoT,WD40	NACHT
Tatro_002416-T1	-1.24405	3.67559	22.2595	0.00010712	0.00509121	191145	ankyrin repeat protein	-	Ank_2,Ank_3,Ank_4,NACHT,NACHT_N,PNP_UDP_1	Ank_2
Tatro_002150-T1	-1.24522	1.70356	18.7917	0.000271591	0.00967225	-	-	-	-	zf-C2H2
Tatro_008836-T1	-1.24631	1.22902	13.0283	0.00157491	0.0333213	290563	hypothetical protein	-	MatE	hypothetical_protein
Tatro_011762-T1	-1.2472	2.29154	17.4657	0.000396648	0.0129227	93081	hypothetical protein	-	-	hypothetical_protein
Tatro_009219-T1	-1.25042	3.16248	13.8298	0.00121048	0.0278001	-	-	-	NACHT,WD40	NACHT
Tatro_006587-T1	-1.25226	4.35145	33.4544	8.40805e-06	0.000696978	146818	pfs nb-arc and ankyrin-domain-containing protein	-	Ank_2,Ank_3,Ank_4,DUF676,NACHT	Ank_2
Tatro_006162-T1	-1.25916	1.02984	16.8197	0.00047947	0.0149619	-	-	-	PNP_UDP_1	hypothetical_protein
Tatro_007643-T1	-1.263	3.01634	17.1499	0.000434999	0.0140198	181383	nacht and wd domain protein	-	HET,HET-S,NACHT,PNP_UDP_1,WD40	WD40
Tatro_010974-T1	-1.26615	3.40664	26.9302	3.43852e-05	0.00203185	291225	nad dependent epimerase dehydratase family protein	-	Epimerase,NAD_binding_10	Epimerase
Tatro_003825-T1	-1.28792	4.81093	40.0313	2.39836e-06	0.000291433	172578	sh3 domain-containing protein	-	SH3_9	SH3_9
Tatro_007902-T1	-1.31699	1.83698	18.7845	0.00027214	0.00967225	280212	hypothetical protein	-	-	hypothetical_protein
Tatro_001202-T1	-1.3202	1.356	13.8759	0.00119253	0.0275662	-	-	-	-	hypothetical_protein
Tatro_007149-T1	-1.3297	6.91537	19.0215	0.000254689	0.00927193	152303	duf323 domain protein	-	DinB_2,FGE-sulfatase,Methyltransf_33	Methyltransf_33
Tatro_007585-T1	-1.33596	3.26406	33.8577	7.75169e-06	0.00066384	171588	peptidase c14	-	Cohesin_HEAT,HEAT_2,NACHT	HEAT_2
Tatro_011029-T1	-1.34175	5.60022	40.7272	2.11742e-06	0.000264443	316977	ankyrin repeat protein	-	CorA	hypothetical_protein
Tatro_002566-T1	-1.34623	3.53452	17.0927	0.000442367	0.0142063	190964	hypothetical protein	-	OTT_1508_deam	OTT_1508_deam
Tatro_004276-T1	-1.36779	1.03085	13.1082	0.00153366	0.0328743	310422	hypothetical protein	-	-	hypothetical_protein
Tatro_006512-T1	-1.37351	3.74619	18.9112	0.000262652	0.00947699	-	-	-	Peptidase_S8	hypothetical_protein
Tatro_003867-T1	-1.37804	3.50699	21.9774	0.000115196	0.00533939	301128	acyl- n-acyltransferase	-	Acetyltransf_3	Acetyltransf_3
Tatro_003784-T1	-1.38816	4.49438	23.0805	8.69378e-05	0.00439183	294361	rna-directed rna polymerase	-	AAA_11,AAA_12,RdRP,ResIII	RdRP
Tatro_009316-T1	-1.39284	1.77065	15.6436	0.000683404	0.0188287	220486	ankyrin repeat-containing	-	Ank,Ank_2,Ank_4,NACHT,PNP_UDP_1,WD40	Ank_2
Tatro_009640-T1	-1.39503	3.57158	38.4641	3.19212e-06	0.000367994	292633	dead deah box helicase	-	DEAD,Helicase_C	DEAD
Tatro_002152-T1	-1.42459	5.41807	20.9774	0.000149667	0.00643925	156014	integral membrane protein	-	-	hypothetical_protein
Tatro_003735-T1	-1.42511	3.60437	49.3599	5.0347e-07	9.05441e-05	-	-	-	Ank_2,Pkinase	Ank_4
Tatro_008515-T1	-1.42782	2.03537	15.546	0.00070419	0.0191464	-	-	-	-	Ank_2
Tatro_010439-T1	-1.43032	4.63972	48.2891	5.95652e-07	0.000103002	280830	nb-arc and tpr domain protein	-	NB-ARC,PNP_UDP_1,TPR_10,TPR_12,TPR_7,TPR_8	TPR_12
Tatro_008775-T1	-1.43967	3.35725	24.3149	6.39984e-05	0.00346671	290506	integral membrane protein	-	-	hypothetical_protein
Tatro_001861-T1	-1.44682	2.40349	30.37	1.5991e-05	0.0011412	133230	af323581_1beta transducin-like protein het-e4s	-	NACHT,NACHT_N,PNP_UDP_1,RelA_SpoT,SesA,WD40	hypothetical_protein
Tatro_011807-T1	-1.46284	5.43295	41.2608	1.92643e-06	0.000247463	316697	aaa family	-	AAA,AAA_11,AAA_12	AAA_12
Tatro_002509-T1	-1.46403	4.39314	56.8369	1.66512e-07	4.99091e-05	-	-	-	-	Ank_5
Tatro_000316-T1	-1.46444	3.88367	27.9851	2.70301e-05	0.00169968	322665	hypothetical protein	-	-	hypothetical_protein
Tatro_002092-T1	-1.46916	1.43184	12.8284	0.00168357	0.0346423	-	-	-	AMP-binding,AMP-binding_C,Acyl_transf_1,Condensation,NAD_binding_4,PP-binding,ketoacyl-synt	-
Tatro_002568-T1	-1.47089	3.98254	27.8636	2.77822e-05	0.00173484	-	-	-	zf-C2H2	hypothetical_protein
Tatro_001670-T1	-1.4745	5.48981	40.9881	2.02156e-06	0.000256027	-	-	-	-	HET
Tatro_011151-T1	-1.48041	3.71434	31.9897	1.13551e-05	0.000865296	317064	ankyrin partial	-	Ank_2,Ank_4,NACHT	Ank_2
Tatro_008676-T1	-1.49928	3.32402	37.9073	3.54004e-06	0.000388195	129079	hypothetical protein	-	-	hypothetical_protein
Tatro_011810-T1	-1.51267	1.71313	11.7291	0.00244964	0.0446798	186979	alpha-ketoglutarate-dependent sulfonate dioxygenase	-	TauD	TauD
Tatro_003040-T1	-1.5163	5.32966	34.4191	6.9294e-06	0.000616922	218763	atpase family aaa domain-containing protein 3b	-	AAA	AAA
Tatro_004232-T1	-1.51877	3.07823	48.8624	5.44196e-07	9.59492e-05	86269	hypothetical protein	-	-	hypothetical_protein
Tatro_011756-T1	-1.52824	0.7185	11.5721	0.00258746	0.0463474	51934	transcriptional regulator	-	-	hypothetical_protein
Tatro_000889-T1	-1.52925	2.75	15.9168	0.000628717	0.0178342	-	-	-	Ank_2,NACHT,PNP_UDP_1	WD40
Tatro_007110-T1	-1.54232	3.03	50.2481	4.38781e-07	8.05208e-05	256835	hypothetical protein	-	-	hypothetical_protein
Tatro_005628-T1	-1.5488	3.73118	72.8898	2.14081e-08	1.28335e-05	321531	hypothetical protein	-	-	hypothetical_protein
Tatro_002567-T1	-1.5504	3.44597	19.462	0.000225415	0.00851653	305527	hypothetical protein	-	-	hypothetical_protein
Tatro_003917-T1	-1.56451	5.0618	46.5543	7.86623e-07	0.000121954	301086	hypothetical protein	-	-	hypothetical_protein
Tatro_000265-T1	-1.56675	2.24927	16.1	0.00059474	0.0172632	-	-	-	NB-ARC,PNP_UDP_1,TPR_10,TPR_12,TPR_7,TPR_8	NB-ARC
Tatro_000364-T1	-1.58666	1.9255	12.128	0.0021345	0.0410002	322622	aaa family protein	-	AAA	AAA
Tatro_006592-T1	-1.60275	2.44989	25.2583	5.09362e-05	0.00282227	146809	3-hydroxyacyl- nad binding	-	3HCDH,3HCDH_N	3HCDH_N
Tatro_010986-T1	-1.60627	4.4405	34.681	6.57894e-06	0.000591578	298819	inorganic pyrophosphatase	-	Pyrophosphatase	Pyrophosphatase
Tatro_005377-T1	-1.60876	0.347926	18.4574	0.000298421	0.0103208	321317	hypothetical protein	-	OTT_1508_deam,zf-MYND	OTT_1508_deam
Tatro_002151-T1	-1.61341	2.04173	22.1945	0.000108925	0.00512801	-	-	-	NACHT	hypothetical_protein
Tatro_002471-T1	-1.61579	2.77986	26.7097	3.61846e-05	0.00208572	-	-	-	Ank_2,Ank_3,Ank_4,NACHT,PNP_UDP_1	NACHT
Tatro_008257-T1	-1.62569	4.27388	54.2586	2.408e-07	5.93461e-05	315374	hypothetical protein	-	-	hypothetical_protein
Tatro_001199-T1	-1.66365	3.00469	29.3198	2.00857e-05	0.00133786	293435	cytochrome p450 monooxygenase	-	p450	p450
Tatro_010933-T1	-1.68155	0.0823953	11.5023	0.00265146	0.0473054	-	-	-	-	-
Tatro_005587-T1	-1.68283	3.01117	38.0455	3.44996e-06	0.000388195	321492	ccch zinc finger dna binding protein	-	zf-CCCH	hypothetical_protein
Tatro_003689-T1	-1.69865	5.84896	20.4808	0.000170863	0.00714604	18328	extracellular protein	-	-	hypothetical_protein
Tatro_007284-T1	-1.71621	1.17507	13.4286	0.00137976	0.0306694	88516	nacht domain containing protein	-	AAA_22,NACHT,TPR_12	hypothetical_protein
Tatro_002153-T1	-1.71726	5.94536	16.6382	0.000506037	0.0154866	133343	tpa: family regulatory (afu_orthologue afua_3g14730)	-	Transferase	hypothetical_protein
Tatro_007599-T1	-1.71767	6.81614	21.4379	0.000132564	0.00590106	289308	aaa atpase domain containing protein	-	MMR_HSR1	MMR_HSR1
Tatro_008554-T1	-1.73059	2.39651	36.5191	4.60172e-06	0.000454542	82669	oxalate decarboxylase	-	Cupin_1	Cupin_1
Tatro_005574-T1	-1.77455	2.48487	51.1919	3.7985e-07	7.48216e-05	321480	fungal specific transcription factor domain-containing protein	-	Fungal_trans,Zn_clus	Fungal_trans
Tatro_004013-T1	-1.77782	4.55292	33.3854	8.5262e-06	0.000696978	136870	polyamine acetyltransferase	-	Acetyltransf_1,Acetyltransf_10,Mss4	Acetyltransf_1
Tatro_005495-T1	-1.77924	1.90578	20.2991	0.000179426	0.00726755	32328	urea carboxylase	-	Biotin_carb_C,Biotin_carb_N,Biotin_lipoyl,CPSase_L_D2,CT_A_B,CT_C_D	CT_A_B
Tatro_010182-T1	-1.80752	2.83402	32.0113	1.13041e-05	0.000865296	144050	sodium phosphate	-	PHO4	PHO4
Tatro_006806-T1	-1.80839	0.525362	16.8935	0.000554679	0.0162996	291965	hypothetical protein	-	-	hypothetical_protein
Tatro_006438-T1	-1.83457	1.39616	20.0514	0.00019186	0.00769016	28950	berberine family protein	-	BBE,FAD_binding_4	FAD_binding_4
Tatro_007237-T1	-1.84343	4.15464	42.9736	1.42996e-06	0.000197819	-	-	-	HET,NACHT,NACHT_N,WD40	NACHT
Tatro_004123-T1	-1.84572	5.06152	12.2623	0.00203863	0.0397644	258295	hydrophobin	-	-	Hydrophobin_2
Tatro_002524-T1	-1.846	1.85671	19.2539	0.000238757	0.00879878	-	-	-	Ank_2,Ank_3,Peptidase_S8	Peptidase_S8
Tatro_008516-T1	-1.85302	2.48613	35.2696	5.85974e-06	0.000543204	271260	hypothetical protein	-	-	hypothetical_protein
Tatro_000070-T1	-1.86542	4.06394	38.5281	3.15459e-06	0.000367994	181285	pfs domain protein	-	PNP_UDP_1	PNP_UDP_1
Tatro_000863-T1	-1.87595	4.76117	22.9882	8.89831e-05	0.00445974	300245	inorganic phosphate transporter pho84	-	Sugar_tr	Sugar_tr
Tatro_004205-T1	-1.90104	7.78039	54.6156	2.28637e-07	5.93461e-05	300913	protein	-	-	hypothetical_protein
Tatro_004120-T1	-1.90214	3.0272	23.0985	8.65436e-05	0.00439183	-	-	-	-	hypothetical_protein
Tatro_003247-T1	-1.91498	5.00984	95.0226	2.12016e-09	2.77768e-06	-	-	-	Ank,Ank_2,Ank_3,Ank_4,Ank_5,NACHT,PNP_UDP_1	Ank_4
Tatro_002681-T1	-1.93096	3.75767	58.8169	1.26475e-07	4.06165e-05	-	-	-	Ank_2,HET,WD40	WD40
Tatro_000890-T1	-1.93164	2.1	13.1995	0.00148796	0.0322403	319201	hypothetical protein	-	-	hypothetical_protein
Tatro_001948-T1	-1.932	0.75394	12.224	0.00206548	0.0399956	-	-	-	-	Pkinase
Tatro_007182-T1	-1.94232	8.05332	22.9753	8.92741e-05	0.00445974	152285	o-methylsterigmatocystin oxidoreductase	-	p450	p450
Tatro_010217-T1	-1.9704	5.53312	18.2635	0.000315304	0.0107394	297472	dephospho- kinase	-	DUF2236	MPAB_Lcp_cat
Tatro_002357-T1	-1.97332	1.49309	22.5009	0.000100698	0.00486815	134170	ankyrin repeat domain-containing protein 28	-	Ank_2,Ank_3,Ank_4	Ank_2
Tatro_004109-T1	-1.98563	0.415799	17.9522	0.00034464	0.0115634	247069	l-ascorbate oxidase	-	Cu-oxidase,Cu-oxidase_2,Cu-oxidase_3	Cu-oxidase_3
Tatro_006552-T1	-1.98926	2.09935	51.5618	3.59158e-07	7.33989e-05	84076	hypothetical protein	-	-	hypothetical_protein
Tatro_007246-T1	-2.00843	4.159	18.9869	0.000257161	0.00932415	299543	hydrophobin	-	Hydrophobin_2	Hydrophobin_2
Tatro_004576-T1	-2.01269	2.18011	41.6725	1.7919e-06	0.000234608	285336	extracellular lipase	-	COesterase	COesterase
Tatro_004634-T1	-2.03128	3.17587	34.9006	6.2999e-06	0.000572209	-	-	-	-	hypothetical_protein
Tatro_006439-T1	-2.03245	1.85751	18.5989	0.000286728	0.0100321	31436	ankyrin repeat protein	-	Ank_2	Ank_2
Tatro_006751-T1	-2.05257	1.48098	42.2988	1.60653e-06	0.000215611	-	-	-	ANAPC4_WD40,NACHT,NACHT_N,Peptidase_S8,WD40	WD40
Tatro_006947-T1	-2.06011	0.802588	13.8239	0.00121279	0.0278001	-	-	-	AMP-binding,AMP-binding_C,Acyl_transf_1,Condensation,NAD_binding_4,PP-binding,ketoacyl-synt	-
Tatro_003823-T1	-2.06244	3.80645	31.5856	1.23549e-05	0.000918141	294334	het-s domain protein	-	HeLo	HeLo
Tatro_008472-T1	-2.08388	2.21569	61.45	8.86597e-08	3.32178e-05	315557	hypothetical protein	-	-	hypothetical_protein
Tatro_003161-T1	-2.10855	3.81811	32.2175	1.08306e-05	0.000839558	-	-	-	DUF3638,DUF3645	DUF3638
Tatro_000365-T1	-2.1187	2.97311	12.1283	0.00213432	0.0410002	322621	ankyrin repeat protein	-	Ank_2,NACHT,PNP_UDP_1	PNP_UDP_1
Tatro_007439-T1	-2.1512	4.18427	38.4925	3.17541e-06	0.000367994	-	-	-	AAA_11,AAA_12,zf-CCCH	AAA_12
Tatro_002693-T1	-2.16348	2.20212	33.0774	9.07681e-06	0.000735303	145654	lipase esterase family	-	-	hypothetical_protein
Tatro_004394-T1	-2.17641	0.957902	24.972	5.45621e-05	0.00297347	86392	hypothetical protein	-	-	hypothetical_protein
Tatro_010833-T1	-2.18221	3.33093	26.0726	4.19881e-05	0.00237457	291137	very large low complexity protein	-	DUF3638,DUF3645	DUF3638
Tatro_005386-T1	-2.18354	4.1633	55.3492	2.05694e-07	5.78e-05	-	-	-	-	hypothetical_protein
Tatro_010008-T1	-2.18431	1.91602	35.5097	5.59147e-06	0.000534878	318886	miz zinc finger protein	-	zf-MIZ	hypothetical_protein
Tatro_007920-T1	-2.19268	0.898741	14.8286	0.000880101	0.0223978	-	-	-	NACHT,WD40	WD40
Tatro_011996-T1	-2.22935	2.31682	52.1489	3.28802e-07	7.33989e-05	-	-	-	Ank_2,Ank_3,Ank_4	Ank_2
Tatro_004740-T1	-2.23137	5.47406	103.554	9.77194e-10	2.19673e-06	293769	aaa family	-	AAA	AAA
Tatro_010285-T1	-2.25706	0.656376	20.0405	0.000192425	0.00769016	-	-	-	DIT1_PvcA	DIT1_PvcA
Tatro_011750-T1	-2.26286	1.54778	21.0037	0.000237703	0.008796	255992	hypothetical protein	-	2OG-Fe_Oxy_2	2OG-Fe_Oxy_2
Tatro_004118-T1	-2.28011	6.81297	34.3519	7.02268e-06	0.000619097	310560	c2h2 type zinc finger domain containing protein	-	Fungal_trans	Fungal_trans
Tatro_010975-T1	-2.30672	3.31303	122.376	2.10411e-10	9.46006e-07	81600	hypothetical protein	-	DUF3292	DUF3292
Tatro_002886-T1	-2.35114	0.0551542	13.0616	0.00165016	0.0342684	81019	efflux pump antibiotic resistance	-	MFS_1	MFS_1
Tatro_005979-T1	-2.39253	4.99801	68.5628	3.586e-08	1.79141e-05	321796	ankyrin repeat protein	-	Ank_2,Ank_3,Ank_4	Ank_2
Tatro_002959-T1	-2.46442	1.25356	25.8647	4.4096e-05	0.0024628	218896	glyoxalase bleomycin resistance protein dioxygenase	-	Glyoxalase	hypothetical_protein
Tatro_011056-T1	-2.49082	4.0557	38.8758	2.95896e-06	0.000354759	-	-	-	F-box,F-box-like	hypothetical_protein
Tatro_002847-T1	-2.51214	2.28215	19.9122	0.000199258	0.00785847	288740	capsule polysaccharide biosynthesis	-	Caps_synth	Caps_synth
Tatro_004633-T1	-2.52418	4.92458	65.43	5.29331e-08	2.37987e-05	319933	intracellular serine protease	-	Peptidase_S8	Peptidase_S8
Tatro_011235-T1	-2.66949	0.39894	14.5968	0.000946819	0.0236044	217708	multiple epidermal growth factor-like domains protein 6	-	-	hypothetical_protein
Tatro_005627-T1	-2.70064	5.50158	87.1804	4.55269e-09	5.11723e-06	162337	aaa family	-	AAA	AAA
Tatro_009507-T1	-2.73448	2.50788	94.8134	2.16234e-09	2.77768e-06	242829	o-	-	Methyltransf_2	Methyltransf_2
Tatro_005313-T1	-2.74246	5.21757	82.731	7.2029e-09	6.47685e-06	301725	beta-ig-h3 fasciclin	-	Fasciclin	Fasciclin
Tatro_011617-T1	-2.7809	1.22207	34.9885	6.19186e-06	0.000568134	-	-	-	-	hypothetical_protein
Tatro_000781-T1	-2.92768	0.902277	62.5831	7.63601e-08	2.98535e-05	79017	ankyrin repeat domain-containing protein 28	-	-	Ank_2
Tatro_003855-T1	-2.99731	9.94052	42.3886	1.58172e-06	0.000215497	33350	related to lipoxygenase 1	-	Lipoxygenase	Lipoxygenase
Tatro_004126-T1	-3.11047	-0.0501808	21.8596	0.000118762	0.0054485	320311	hypothetical protein	-	-	hypothetical_protein
Tatro_004635-T1	-3.18255	4.12	100.732	1.25489e-09	2.2568e-06	-	-	-	-	Ank_2
Tatro_002644-T1	-3.24852	-0.0133924	18.8163	0.000524745	0.0157972	395	ankyrin repeat protein	-	Ank_2,Ank_4,Ank_5,CorA	hypothetical_protein
Tatro_005312-T1	-3.26591	2.47425	51.8345	3.44693e-07	7.33989e-05	321268	hypothetical protein	-	-	hypothetical_protein
Tatro_006499-T1	-3.34553	2.09016	16.4956	0.000528032	0.0158269	229608	nonribosomal peptide synthase -	-	AMP-binding,AMP-binding_C,Condensation,PP-binding	AMP-binding
Tatro_006946-T1	-3.42259	0.382023	36.7859	4.37328e-06	0.000439466	-	-	-	AMP-binding,Condensation,NAD_binding_4,PP-binding	AMP-binding
Tatro_004138-T1	-3.59068	-0.0764561	32.3141	1.06163e-05	0.000834834	320304	hypothetical protein	-	-	hypothetical_protein
Tatro_002645-T1	-3.7404	-0.342595	23.364	0.000228301	0.00855368	315987	nb-arc and tpr domain protein	-	NB-ARC,TPR_10,TPR_12	hypothetical_protein
Tatro_006785-T1	-3.78709	1.70642	63.922	6.41729e-08	2.62292e-05	219230	phosphatidylserine decarboxylase family protein	-	PSDC,PS_Dcarbxylase	PSDC
Tatro_004164-T1	-3.91864	8.36042	51.8929	3.41682e-07	7.33989e-05	-	-	-	-	hypothetical_protein
Tatro_005506-T1	-3.92539	1.57872	73.0355	2.10482e-08	1.28335e-05	-	-	-	ADH_N,ADH_zinc_N,ADH_zinc_N_2,Acyl_transf_1,KAsynt_C_assoc,KR,Ketoacyl-synt_C,Methyltransf_12,PP-binding,PS-DH,ketoacyl-synt	KR
Tatro_004110-T1	-4.08837	2.86429	115.589	3.57127e-10	1.07043e-06	-	-	-	Fungal_trans_2,Zn_clus	Fungal_trans_2
Tatro_005392-T1	-4.23603	1.36212	37.0216	7.90224e-06	0.000670349	311647	ankyrin repeat protein	-	Ank,Ank_2,Ank_4,Ank_5,NACHT,NACHT_N,PNP_UDP_1	NACHT_N
Tatro_010976-T1	-10.931	6.49251	498.916	2.30838e-13	2.0757e-09	306687	protein iq-domain 14-like	-	-	hypothetical_protein

## Sheet: Hoja4
Δplp1_control vs ΔWT_control
Test for Differential Expression Relative to a Threshold (log2FC=0); Differential gene expression (FDR<0.05)
ID	logFC	logCPM	F	PValue	FDR	JGI_ID_v2.0	Annotation	Preferred_name	PFAMs	pfam
Tatro_007091-T1	3.67395	2.48646	43.1395	1.38987e-06	0.000189359	39934	glycosyltransferase family 8 protein	GNT1	-	hypothetical_protein
Tatro_002710-T1	3.35595	4.54384	46.6279	7.77282e-07	0.000143547	54382	x-pro dipeptidyl-peptidase (s15 family) protein	-	PepX_C,Peptidase_S15	Peptidase_S15
Tatro_009155-T1	3.33289	0.629922	12.6633	0.00177953	0.0304211	94294	hypothetical protein	-	-	hypothetical_protein
Tatro_008042-T1	3.12277	1.83235	20.4867	0.000170592	0.00519988	81348	barwin-like endoglucanase	-	DPBB_1	hypothetical_protein
Tatro_008494-T1	3.03006	8.45925	116.984	3.19652e-10	7.26941e-07	297887	aspartate protease	-	Asp	Asp
Tatro_004528-T1	2.87833	4.2291	49.2521	5.12003e-07	0.000104635	33651	family a1 protease	-	Asp	Asp
Tatro_010944-T1	2.55243	5.89402	67.6335	4.01928e-08	1.90218e-05	282469	tim phosphate binding protein	-	TAL_FSA	TAL_FSA
Tatro_010312-T1	2.48026	-0.0266225	10.8465	0.00334554	0.0470784	92590	general substrate transporter	-	MFS_1	MFS_1
Tatro_006087-T1	2.47154	2.58123	52.2046	3.26076e-07	7.51814e-05	228782	hypothetical protein	-	-	hypothetical_protein
Tatro_009452-T1	2.42982	1.00447	21.1847	0.000141685	0.0045994	88202	dihydroxyacetone kinase	-	Dak1,Dak2	Dak1
Tatro_010943-T1	2.41617	4.51639	35.1994	5.9408e-06	0.00047274	291204	short chain dehydrogenase reductase family	-	adh_short,adh_short_C2	adh_short_C2
Tatro_003174-T1	2.41034	1.56084	19.6876	0.000211865	0.00610605	153853	mfs monocarboxylate transporter	-	MFS_1	MFS_1
Tatro_010791-T1	2.40627	4.98768	48.7778	5.51473e-07	0.000110197	52592	chitinase-like protein	-	-	hypothetical_protein
Tatro_002464-T1	2.17004	4.22295	18.2944	0.000312549	0.00816988	-	-	-	TRI5	TRI5
Tatro_006104-T1	2.12348	2.99698	26.8529	3.50048e-05	0.00164797	29756	abc multidrug transporter	-	ABC_membrane,ABC_tran	ABC_tran
Tatro_000618-T1	2.06949	0.989419	18.9766	0.000257898	0.00720191	152807	short-chain dehydrogenase	-	adh_short	-
Tatro_002804-T1	2.05843	5.93702	43.6787	1.26784e-06	0.000180959	54570	peptidase m20 domain containing 2	-	-	hypothetical_protein
Tatro_011421-T1	2.04742	1.6122	16.0532	0.000603227	0.0134596	54775	non-catalytic module family expn protein	-	-	hypothetical_protein
Tatro_003826-T1	1.91936	2.9519	20.0652	0.000191142	0.00571012	-	-	-	-	-
Tatro_011914-T1	1.90416	5.04479	51.5301	3.60881e-07	7.93624e-05	44568	b-(1-6) glucan synthase	-	-	hypothetical_protein
Tatro_000025-T1	1.90187	8.46812	16.37	0.000548277	0.0126336	89596	subtilisin-like protease	-	PA,Peptidase_S8,fn3_5	Peptidase_S8
Tatro_000931-T1	1.82093	10.3577	16.7354	0.00049162	0.0116333	300285	atp synthase subunit 9	-	ATP-synt_C	ATP-synt_C
Tatro_011668-T1	1.79031	3.26208	45.8611	8.80862e-07	0.000146845	238530	quinic acid utilization activator	-	Fungal_trans,Zn_clus	Zn_clus
Tatro_004690-T1	1.73096	3.89868	63.5829	6.70445e-08	2.74029e-05	34174	pyoverdine dityrosine biosynthesis	-	DIT1_PvcA,TauD	DIT1_PvcA
Tatro_009973-T1	1.70928	4.07288	35.8823	5.20137e-06	0.000433062	292870	ferric reductase like transmembrane component	-	FAD_binding_8,Ferric_reduct,NAD_binding_6	NAD_binding_6
Tatro_004399-T1	1.67396	5.82039	63.1383	7.10242e-08	2.77674e-05	149789	mfs monocarboxylate	-	MFS_1	MFS_1
Tatro_011552-T1	1.67143	4.05914	34.6555	6.61215e-06	0.000503868	133896	hypothetical protein	-	-	hypothetical_protein
Tatro_002724-T1	1.58862	3.1927	27.1168	3.29394e-05	0.00156715	129963	alanine racemase domain protein	-	Ala_racemase_N,D-ser_dehydrat	D-ser_dehydrat
Tatro_002769-T1	1.57374	1.58587	14.901	0.000860318	0.0177431	54365	glycoside hydrolase family 75 protein	csn	Glyco_hydro_75	Glyco_hydro_75
Tatro_006350-T1	1.55693	4.27337	23.0405	8.78171e-05	0.00326302	-	-	-	CorA,DUF676	CorA
Tatro_004627-T1	1.53084	0.129512	11.6283	0.00253717	0.0389918	33844	high-affinity nicotinic acid transporter	-	MFS_1	MFS_1
Tatro_002929-T1	1.51931	3.95182	11.6462	0.00252141	0.0389636	283182	carbohydrate-binding protein	-	-	hypothetical_protein
Tatro_008054-T1	1.47858	4.81265	34.3021	7.09257e-06	0.0005325	81358	amino acid	-	Aa_trans	Aa_trans
Tatro_008587-T1	1.46301	7.42619	62.7538	7.46741e-08	2.79779e-05	315637	glycoside hydrolase family 55 protein	-	Pectate_lyase_3	Pectate_lyase_3
Tatro_007299-T1	1.43567	2.22623	18.3455	0.000308041	0.00809711	292294	major facilitator superfamily transporter	-	MFS_1	MFS_1
Tatro_002449-T1	1.43389	6.82198	12.0864	0.00216522	0.0350804	53493	signal peptide-containing protein	-	-	Nis1
Tatro_002758-T1	1.43056	1.70145	14.936	0.000850926	0.0176302	288687	cytochrome p450 pisatin	-	p450	p450
Tatro_000846-T1	1.41177	1.11164	14.4367	0.000996151	0.0197299	86912	sam-dependent methyltransferase	-	Methyltransf_25,Methyltransf_31	-
Tatro_011281-T1	1.41126	4.34507	37.4619	3.84817e-06	0.000346027	45585	chitinase chi18- partial	-	Glyco_hydro_18	Glyco_hydro_18
Tatro_001935-T1	1.40878	10.8777	24.9838	5.44072e-05	0.00228612	302952	epl1 protein	-	Cerato-platanin	Cerato-platanin
Tatro_005698-T1	1.40652	1.36663	13.5536	0.00132436	0.024453	-	-	-	Thioredoxin,Thioredoxin_6	Thioredoxin_6
Tatro_009186-T1	1.39271	2.36135	19.8522	0.000202542	0.00590745	54918	nrps-like enzyme	-	AMP-binding,NAD_binding_4,PP-binding	NAD_binding_4
Tatro_006435-T1	1.38445	4.45347	42.3109	1.60316e-06	0.000203037	77540	glycoside hydrolase family 81 protein	-	Glyco_hydro_81	Glyco_hydro81C
Tatro_010893-T1	1.38127	3.57625	12.619	0.00180629	0.0307616	217206	exo-rhamnogalacturonase b	-	Glyco_hydro_28	Glyco_hydro_28
Tatro_004692-T1	1.36697	4.72602	76.7699	1.37516e-08	9.51186e-06	-	-	-	AMP-binding,NAD_binding_4,PP-binding	NAD_binding_4
Tatro_011669-T1	1.34443	3.01697	29.8852	1.7755e-05	0.00100411	290918	quinate repressor	-	DHquinase_I,SKI,Shikimate_DH,Shikimate_dh_N	DHquinase_I
Tatro_002592-T1	1.33328	4.15501	41.7478	1.76842e-06	0.000214886	53332	hypothetical protein	-	-	hypothetical_protein
Tatro_006224-T1	1.32627	3.11677	24.5291	6.07401e-05	0.00246087	77659	acyl transferase	-	Transferase	Transferase
Tatro_011766-T1	1.31024	3.12921	18.173	0.000323537	0.008384	167710	hypothetical protein	-	-	hypothetical_protein
Tatro_009440-T1	1.30788	7.8309	38.6903	3.06163e-06	0.000292874	220695	transmembrane amino acid transporter family protein	-	Aa_trans	Aa_trans
Tatro_009425-T1	1.29411	3.94224	11.8196	0.00237391	0.0373839	39427	glycosyltransferase family 4 protein	-	Glyco_trans_4_4,Glyco_transf_4,Glycos_transf_1	-
Tatro_010917-T1	1.27377	2.26655	13.4692	0.00136149	0.0250359	45499	major facilitator superfamily transporter	-	MFS_1	MFS_1
Tatro_004691-T1	1.26573	6.28385	55.7142	1.95226e-07	5.6628e-05	86646	norsolorinic acid reductase	-	Aldo_ket_red	Aldo_ket_red
Tatro_007564-T1	1.25996	2.19862	21.3053	0.000137256	0.00455428	-	-	-	BTB	hypothetical_protein
Tatro_007794-T1	1.24796	9.23678	46.7864	7.57582e-07	0.000143547	-	-	-	-	hypothetical_protein
Tatro_007633-T1	1.2462	3.92218	21.3639	0.00013516	0.00450132	83118	sterol 24-c-methyltransferase	-	Methyltransf_11,Sterol_MT_C	Sterol_MT_C
Tatro_011959-T1	1.24356	4.09854	37.469	3.84302e-06	0.000346027	44659	cation-transporting atpase 4	-	-	hypothetical_protein
Tatro_001512-T1	1.24046	2.11061	18.8973	0.000263676	0.00731782	87489	hypothetical protein	-	-	hypothetical_protein
Tatro_003787-T1	1.23285	1.68904	20.9852	0.000149359	0.00474499	34249	hypothetical protein	-	Acetyltransf_1	hypothetical_protein
Tatro_011333-T1	1.22572	3.9515	31.473	1.26506e-05	0.000795483	81402	carboxylesterase family protein	-	COesterase	COesterase
Tatro_010172-T1	1.20732	1.82419	11.2111	0.00293782	0.0432355	314979	abc drug exporter	SNQ2	ABC2_membrane,ABC_tran,ABC_trans_N,PDR_CDR	ABC2_membrane
Tatro_004070-T1	1.20435	1.77416	27.3306	3.13634e-05	0.00151394	-	-	-	-	hypothetical_protein
Tatro_008543-T1	1.19772	5.0419	12.5489	0.00184958	0.0313801	255242	ubie coq5	-	Methyltransf_31	Methyltransf_31
Tatro_003895-T1	1.19482	6.43814	21.6567	0.000125195	0.00425917	301100	gcn5-related n-acetyltransferase-like protein	-	Acetyltransf_1,Acetyltransf_10,Acetyltransf_7,Acetyltransf_9	Acetyltransf_7
Tatro_000873-T1	1.18733	4.60224	12.3058	0.00200866	0.033202	319185	ferric-chelate reductase	-	FAD_binding_8,Ferric_reduct,NAD_binding_6	Ferric_reduct
Tatro_011064-T1	1.18571	3.95217	25.0368	5.3717e-05	0.00227841	306764	hypothetical protein	-	-	hypothetical_protein
Tatro_007302-T1	1.184	5.70405	24.5544	6.03673e-05	0.00246087	292296	candidapepsin-3 precursor	-	Asp	Asp
Tatro_010279-T1	1.18378	6.67896	31.3909	1.28708e-05	0.00080371	161168	glycoside hydrolase family 55 protein	-	Pectate_lyase_3	Pectate_lyase_3
Tatro_003290-T1	1.18333	2.05584	17.9042	0.000349427	0.00895171	282920	hypothetical protein	-	-	hypothetical_protein
Tatro_003049-T1	1.16121	6.21847	14.6384	0.000934448	0.0189674	299196	glycosyl	-	Gly_transf_sug	Gly_transf_sug
Tatro_004945-T1	1.15789	5.74215	30.6227	1.51484e-05	0.000902085	85479	pro41 protein	-	-	hypothetical_protein
Tatro_011019-T1	1.14273	4.12694	25.0391	5.3687e-05	0.00227841	217405	hexose transporter	-	Sugar_tr	Sugar_tr
Tatro_001099-T1	1.1394	4.40964	11.3875	0.00276051	0.041302	223009	hypothetical protein	-	Aminotran_3	-
Tatro_011239-T1	1.12519	3.99886	26.7836	3.55707e-05	0.00164822	142040	endothiapepsin precursor	-	Asp	Asp
Tatro_006249-T1	1.11336	6.30466	36.5897	4.54001e-06	0.000396347	77642	twin-arginine translocation pathway signal	-	Ferritin_2	Ferritin_2
Tatro_010419-T1	1.1049	3.29359	22.6664	9.65419e-05	0.00351387	50326	succinyl- :3-ketoacid-coenzyme a transferase	-	CoA_trans	CoA_trans
Tatro_011887-T1	1.08329	4.03056	22.4794	0.000101253	0.00362735	282317	acyl-thioesterase 2	-	NPP1	hypothetical_protein
Tatro_004002-T1	1.07933	4.71276	12.3814	0.00195762	0.032598	130946	snf2 family dna-dependent atpase	-	Helicase_C,SNF2_N,zf-RING_5	-
Tatro_001013-T1	1.05032	4.71472	14.5428	0.00096316	0.0192461	36860	fad monooxygenase	-	FAD_binding_3,Phe_hydrox_dim	FAD_binding_3
Tatro_000015-T1	1.05015	4.68597	34.2924	7.10631e-06	0.0005325	322916	integral membrane protein	-	-	hypothetical_protein
Tatro_006971-T1	1.04863	7.74613	19.7228	0.000209831	0.00606687	219594	glycine dehydrogenase	GCV2	GDC-P	-
Tatro_000429-T1	1.04194	3.21573	14.0604	0.00112359	0.0215883	287810	set domain-containing protein 5	-	SET	hypothetical_protein
Tatro_004693-T1	1.04153	3.84145	27.5966	2.95172e-05	0.00145834	319887	cytochrome p450	-	p450	p450
Tatro_011946-T1	1.02978	5.77283	12.7636	0.00172056	0.0296044	45317	glycoside hydrolase family 18 protein	CHT2	CBM_1,CBM_19,Flocculin_t3,Glyco_hydro_18	Glyco_hydro_18
Tatro_009953-T1	1.01592	4.85462	23.1284	8.58953e-05	0.00320486	284275	vacuolar endopolyphosphatase	PPN1	Metallophos	Metallophos
Tatro_006706-T1	1.01229	3.2194	19.2954	0.000236026	0.00667406	80347	pyridine nucleotide-disulfide oxidoreductase amid-	-	Pyr_redox_2	Pyr_redox_2
Tatro_007952-T1	0.993847	6.29218	28.4492	2.4356e-05	0.00125148	141876	acriflavine sensitivity control protein acr-2	-	Fungal_trans_2,Zn_clus	Fungal_trans_2
Tatro_008428-T1	0.992243	1.863	12.0387	0.002201	0.0353418	281148	caib baif family enzyme	-	CoA_transf_3	CoA_transf_3
Tatro_001438-T1	0.975052	6.96821	26.5909	3.71964e-05	0.00168924	300609	tetraspanin	-	-	hypothetical_protein
Tatro_000285-T1	0.969372	4.79547	18.3931	0.000303903	0.00803735	153153	hexose transporter	HXT5	Sugar_tr	-
Tatro_004676-T1	0.96415	6.0001	20.8841	0.000153418	0.00484046	137451	aspartic endopeptidase	-	Asp	Asp
Tatro_004157-T1	0.962521	4.1168	12.8691	0.00166077	0.0289433	34603	f5 8 type c domain protein	-	Glyco_hydro_cc	Glyco_hydro_cc
Tatro_006703-T1	0.960279	3.86445	18.8111	0.000270121	0.00742792	152707	amp-binding enzyme	-	AMP-binding,AMP-binding_C	AMP-binding
Tatro_001134-T1	0.951778	7.77059	19.8321	0.00020366	0.00590745	131401	phosphoenolpyruvate carboxykinase	PCK1	PEPCK_ATP	-
Tatro_004398-T1	0.939458	5.05042	24.6427	5.90858e-05	0.00242603	285453	c6 zinc finger domain containing protein	-	Fungal_trans,Zn_clus	Fungal_trans
Tatro_009352-T1	0.9339	6.87435	18.6338	0.000283921	0.00767202	131910	valyl-trna synthetase	-	Anticodon_1,tRNA-synt_1	tRNA-synt_1
Tatro_010693-T1	0.926938	6.61859	29.5094	1.92692e-05	0.001063	297025	nadp-specific glutamate dehydrogenase	GDH3	ELFV_dehydrog,ELFV_dehydrog_N	ELFV_dehydrog
Tatro_009075-T1	0.923392	4.37282	15.4075	0.000734901	0.0157714	216039	arrestin	-	Arrestin_N,Bul1_C	-
Tatro_011931-T1	0.92238	4.11988	12.3948	0.00194869	0.0325592	291101	mfs monocarboxylate transporter	-	MFS_1	MFS_1
Tatro_002756-T1	0.920219	3.70203	21.9698	0.000115423	0.00399184	134218	adenosine deaminase	AAH1	A_deaminase	A_deaminase
Tatro_000464-T1	0.91914	4.05409	12.3686	0.00196614	0.0326751	302544	short chain dehydrogenase	-	adh_short_C2	-
Tatro_004863-T1	0.911518	4.46486	36.5969	4.53379e-06	0.000396347	148686	sulfate permease	-	STAS,Sulfate_transp	-
Tatro_009511-T1	0.907082	6.14476	19.919	0.000198889	0.00588293	39628	glycerol kinase	GUT1	FGGY_C,FGGY_N	FGGY_C
Tatro_003530-T1	0.905237	6.95835	21.233	0.000139894	0.00459096	294555	hypothetical protein	-	-	hypothetical_protein
Tatro_003584-T1	0.898813	7.6008	41.3135	1.90859e-06	0.000215483	161626	c2h2 type zinc finger containing protein	-	HTH_Tnp_Tc5,Homeobox_KN	HTH_Tnp_Tc5
Tatro_001250-T1	0.897767	2.62463	11.9334	0.00228227	0.0363224	-	-	-	Myb_DNA-bind_6	hypothetical_protein
Tatro_001513-T1	0.896814	2.77998	16.1266	0.000589981	0.013296	-	-	-	Asp	Asp
Tatro_004071-T1	0.896623	4.42391	33.2825	8.70612e-06	0.000626462	247137	mfs transporter	-	MFS_1	-
Tatro_002938-T1	0.894848	2.27548	12.8577	0.00166714	0.0289959	90086	hypothetical protein	-	HLH	-
Tatro_010408-T1	0.89048	4.76734	12.7613	0.00172188	0.0296044	213158	sterol o-acyltransferase 2	ARE2	MBOAT	-
Tatro_008701-T1	0.889624	6.97095	14.5544	0.000959623	0.0192425	192688	mfs multidrug	-	MFS_1	MFS_1
Tatro_001984-T1	0.888369	5.04315	19.5892	0.000217662	0.00625105	288311	subtilisin-like protease	-	PA,Peptidase_S8,fn3_5	-
Tatro_000347-T1	0.883315	6.2493	60.7398	9.74648e-08	3.24594e-05	128399	major facilitator superfamily transporter	SIT1	MFS_1,Sugar_tr,TRI12	MFS_1
Tatro_009449-T1	0.872623	3.28389	11.1827	0.00296753	0.0433483	131874	tri15 protein	-	zf-C2H2_2	zf-C2H2_2
Tatro_004344-T1	0.872481	4.92147	24.1233	6.70766e-05	0.00267252	-	-	-	-	hypothetical_protein
Tatro_000624-T1	0.871848	3.25982	10.7356	0.00348157	0.0486122	152800	mfs	-	MFS_1	-
Tatro_003827-T1	0.865679	7.90279	13.9065	0.00118079	0.0224002	301154	glycosyl hydrolase	-	Glyco_hydro_76	Glyco_hydro_76
Tatro_007848-T1	0.86245	4.46659	16.5008	0.000527213	0.0122499	44481	zinc-binding dehydrogenase	-	ADH_N,ADH_zinc_N	-
Tatro_011431-T1	0.860668	5.15454	15.829	0.000645752	0.0141009	313961	hypothetical protein	-	-	-
Tatro_008930-T1	0.860015	4.93574	22.3435	0.000104835	0.00368232	-	-	-	-	hypothetical_protein
Tatro_011789-T1	0.847268	4.71744	11.5445	0.00261259	0.0395495	291006	glycosyltransferase family 17	-	Glyco_transf_17	Glyco_transf_17
Tatro_011579-T1	0.847111	7.07906	28.0975	2.63541e-05	0.00131868	316521	alpha- -mannosyltransferase cmt1	-	CAP59_mtransfer	CAP59_mtransfer
Tatro_006601-T1	0.844914	3.65418	16.8295	0.000478082	0.0114022	146802	d-xylose-proton symporter	-	Sugar_tr	-
Tatro_010444-T1	0.844822	3.86258	12.77	0.00171682	0.0296044	315186	hypothetical protein	-	-	hypothetical_protein
Tatro_008086-T1	0.8298	8.75277	25.8812	4.3925e-05	0.00192219	132795	hypothetical protein	-	-	hypothetical_protein
Tatro_003367-T1	0.828337	5.30572	32.3959	1.04384e-05	0.000685123	128532	hypothetical protein	-	-	hypothetical_protein
Tatro_010043-T1	0.824386	4.60516	17.0899	0.000442732	0.0108181	138765	galactose-proton symport	-	SET	hypothetical_protein
Tatro_007793-T1	0.822463	4.86817	20.0485	0.000192011	0.0057171	314610	ankyrin repeat protein	-	Ank,Ank_2,Ank_3,Ank_4	Ank_2
Tatro_009048-T1	0.821986	10.7188	17.0143	0.000452682	0.0110136	154960	glycoside hydrolase family 16 protein	-	Glyco_hydro_16	Glyco_hydro_16
Tatro_004677-T1	0.817848	8.72048	24.1177	6.71696e-05	0.00267252	300716	hypothetical protein	-	-	hypothetical_protein
Tatro_004759-T1	0.812662	6.72902	45.866	8.80145e-07	0.000146845	-	-	-	AMP-binding,DIT1_PvcA,PP-binding,Transferase	-
Tatro_001936-T1	0.804974	6.04635	28.5701	2.37076e-05	0.00123941	133259	homoserine kinase	THR1	GHMP_kinases_C,GHMP_kinases_N	GHMP_kinases_N
Tatro_009073-T1	0.801479	6.0352	27.3996	3.08728e-05	0.0015064	238031	aromatic-l-amino-acid decarboxylase	-	Pyridoxal_deC	-
Tatro_009499-T1	0.800314	3.93518	12.0467	0.00219495	0.0353418	-	-	-	SLAC1	SLAC1
Tatro_001317-T1	0.800244	5.50794	45.7358	8.99167e-07	0.000146845	223428	hexokinase-1	NAG5	Hexokinase_1,Hexokinase_2	Hexokinase_2
Tatro_000360-T1	0.794702	5.58997	46.5888	7.8223e-07	0.000143547	89305	msf membrane transporter	-	MFS_1	MFS_1
Tatro_010233-T1	0.785642	7.06545	14.9539	0.000846192	0.0175727	156641	beta- -glucanase	-	Glyco_hydro_30,Glyco_hydro_30C	-
Tatro_006239-T1	0.782702	8.37968	14.106	0.00110725	0.0214578	165146	wsc domain-containing protein	-	DUF1996	DUF1996
Tatro_000531-T1	0.77992	6.83196	18.6452	0.000283012	0.00767202	140398	choline-sulfatase	-	Choline_sulf_C,Sulfatase	-
Tatro_011283-T1	0.777698	3.83403	16.9918	0.000455704	0.0110153	282697	dna-binding protein hexbp	-	-	-
Tatro_006254-T1	0.77676	3.57365	11.6012	0.0025613	0.0392355	77637	hypothetical protein	-	ACT_7	ACT_7
Tatro_005868-T1	0.769945	6.64645	35.4299	5.67913e-06	0.000455953	204500	alpha-ketoglutarate dependent xanthine dioxygenase	-	TauD	TauD
Tatro_000882-T1	0.754161	5.14473	11.1543	0.00299757	0.0434044	300255	hypothetical protein	-	-	hypothetical_protein
Tatro_003744-T1	0.748471	8.12369	26.6523	3.66698e-05	0.00167378	149087	mfs transporter	-	MFS_1	MFS_1
Tatro_004558-T1	0.746247	3.24179	11.0841	0.00307327	0.0442197	154787	flavoprotein involved in k+ transport	-	FMO-like,Pyr_redox_3	FMO-like
Tatro_005478-T1	0.742928	7.92728	25.9132	4.35937e-05	0.00192219	267529	ring finger domain-containing protein	-	SH3_1,ZZ,zf-C3HC4,zf-C3HC4_2,zf-RING_UBOX	-
Tatro_011211-T1	0.741179	8.70809	17.2994	0.000416356	0.0104578	167856	serine-threonine rich	-	-	Cu_bind_like
Tatro_000929-T1	0.734733	6.45702	16.7359	0.000491547	0.0116333	257612	leucine rich repeat protein	-	LRR_6	LRR_6
Tatro_011455-T1	0.73419	4.77616	21.1893	0.000141512	0.0045994	-	-	-	Lipase_GDSL,Lipase_GDSL_2,Spherulin4	-
Tatro_008910-T1	0.729656	5.58344	25.0156	5.39922e-05	0.00227933	155142	hypothetical protein	-	-	-
Tatro_010216-T1	0.721246	9.93595	13.5698	0.00131738	0.0244281	297471	hypothetical protein	-	-	hypothetical_protein
Tatro_007626-T1	0.718583	6.57781	11.3338	0.00281321	0.0418122	173221	transient receptor potential domain containing protein	-	TRP,TRP_N	TRP
Tatro_010190-T1	0.718486	3.35428	13.2663	0.00145548	0.0262278	33775	glycoside hydrolase family 27 protein	-	Melibiase_2	-
Tatro_005787-T1	0.716925	4.39529	11.6848	0.00248772	0.0387017	30218	patatin-like phospholipase domain-containing protein	-	DUF3336,Patatin	-
Tatro_005035-T1	0.714193	8.17533	18.7867	0.000271976	0.00745613	301540	extracellular serine-rich protein	-	-	hypothetical_protein
Tatro_006488-T1	0.713265	8.96318	12.0428	0.00219786	0.0353418	302363	glycoside hydrolase	-	-	hypothetical_protein
Tatro_002964-T1	0.704222	4.91741	33.838	7.78239e-06	0.000573601	317650	hypothetical protein	-	-	hypothetical_protein
Tatro_003461-T1	0.698562	4.27324	22.5361	9.97978e-05	0.00358953	80644	peroxisomal-coenzyme a synthetase	-	AMP-binding,Hexapep,Hexapep_2,PP-binding	AMP-binding
Tatro_001761-T1	0.689552	7.79084	25.9713	4.30008e-05	0.00192219	303063	hypothetical protein	-	-	hypothetical_protein
Tatro_002947-T1	0.68679	8.17099	29.5129	1.92541e-05	0.001063	218916	hypothetical protein	-	Beta_helix	Beta_helix
Tatro_009520-T1	0.684147	5.24341	35.1238	6.02954e-06	0.000475593	182356	multicopper oxidase family protein	-	Cu-oxidase,Cu-oxidase_2,Cu-oxidase_3	Cu-oxidase_3
Tatro_008546-T1	0.684073	7.23662	13.8308	0.00121007	0.0227915	82663	proline oxidase	PUT1	Pro_dh	Pro_dh
Tatro_001997-T1	0.682124	6.28667	11.3766	0.00277117	0.0413926	48567	alcohol dehydrogenase	-	ADH_N,ADH_zinc_N	ADH_zinc_N
Tatro_003363-T1	0.677649	4.33363	13.4078	0.00138922	0.0253239	299027	hypothetical protein	-	-	hypothetical_protein
Tatro_009584-T1	0.666377	4.72715	18.4356	0.000300268	0.00798819	292581	neutral alkaline non-lysosomal ceramidase	-	Ceramidase_alk,Ceramidse_alk_C	-
Tatro_006714-T1	0.665791	5.63193	20.6936	0.000161405	0.00502197	40363	fructose- -bisphosphatase	FBP26	6PF2K,His_Phos_1	-
Tatro_003137-T1	0.660668	5.33317	22.8646	9.18058e-05	0.00336946	-	-	-	HET	HET
Tatro_001063-T1	0.649173	8.89833	11.0465	0.00311466	0.0445304	293326	brefeldin a resistance protein	SNQ2	ABC2_membrane,ABC_tran,ABC_trans_N,PDR_CDR	-
Tatro_009465-T1	0.647149	9.3715	16.0951	0.000595612	0.0133894	131866	aspartyl protease	-	Asp	Asp
Tatro_006464-T1	0.640552	9.28262	10.9058	0.00327517	0.0462329	146895	hexose transporter-like protein	HXT5	Sugar_tr	Sugar_tr
Tatro_000413-T1	0.618044	4.35226	11.5512	0.00260645	0.0395232	42121	diphthamide biosynthesis protein 2	DPH2	Diphthamide_syn	-
Tatro_006590-T1	0.610735	8.23827	12.4971	0.00188225	0.0316511	32325	glycosyl	-	Glyco_tranf_2_3,Glyco_trans_2_3	-
Tatro_009980-T1	0.603837	5.73915	11.1414	0.00301129	0.043533	243762	fungal specific transcription factor	-	Fungal_trans,Zn_clus	-
Tatro_009258-T1	0.600661	8.46822	11.5766	0.00258336	0.0393114	88379	peroxidase catalase	katG	peroxidase	-
Tatro_005012-T1	0.597609	10.1431	11.6239	0.00254106	0.0389918	136004	5-methyltetrahydropteroyltriglutamate-homocysteine methyltransferase	MET6	Meth_synt_1,Meth_synt_2	-
Tatro_011193-T1	0.596682	5.59276	12.8386	0.00167781	0.0291252	298910	terpenoid synthase	-	TRI5	TRI5
Tatro_005619-T1	0.595239	8.08056	21.6303	0.00012606	0.00426138	147765	c-1-tetrahydrofolate synthase	ADE3	FTHFS,THF_DHG_CYH,THF_DHG_CYH_C	-
Tatro_011037-T1	0.593508	3.90548	13.5539	0.00132425	0.024453	-	-	-	Fungal_trans,zf-C2H2	-
Tatro_003307-T1	0.584	6.80704	27.8739	2.77178e-05	0.00137701	282906	glycerophosphodiester phosphodiesterase gde1	GDE1	Ank_2,Ank_4,GDPD,SPX	-
Tatro_000930-T1	0.583177	4.40488	11.0373	0.00312485	0.0445304	244671	histone acetyltransferase sas2	SAS2	MOZ_SAS	MOZ_SAS
Tatro_001237-T1	0.569765	7.40646	14.3266	0.00103172	0.0202559	257822	glutaryl- dehydrogenase	-	Acyl-CoA_dh_1,Acyl-CoA_dh_M,Acyl-CoA_dh_N	-
Tatro_010709-T1	0.562419	6.49024	17.1894	0.000429983	0.0106513	-	-	-	Malic_M,malic	Malic_M
Tatro_010889-T1	0.556451	6.75046	11.0715	0.00308709	0.0442839	91075	beta- -glucanase	-	Cellulase	Cellulase
Tatro_009586-T1	0.556141	5.68058	27.3827	3.09924e-05	0.0015064	242992	f-box domain-containing protein	-	F-box	-
Tatro_002062-T1	0.555319	5.07185	12.0188	0.00221612	0.0354996	260217	hypothetical protein	-	DUF3602	DUF3602
Tatro_005736-T1	0.551987	5.58046	21.6561	0.000125214	0.00425917	28836	mitochondrial nuclease	NUC1	Endonuclease_NS	-
Tatro_002991-T1	0.541088	7.96037	16.8515	0.000474982	0.0113591	-	-	-	Asp	Asp
Tatro_009960-T1	0.535334	4.10906	12.506	0.00187658	0.0316511	318846	cysteine-binding protein	-	Fungal_trans_2,Zn_clus	-
Tatro_008698-T1	0.526029	4.64721	12.3903	0.00195167	0.0325592	173442	calponin-like protein	SCP1	CH	-
Tatro_002017-T1	0.524333	7.46476	13.7254	0.0012522	0.0234091	82291	isocitrate dehydrogenase	IDP2	Iso_dh	-
Tatro_010062-T1	0.500903	5.33734	18.2304	0.00031829	0.00827185	87687	gamma-glutamyltranspeptidase	-	G_glu_transpept	-
Tatro_007906-T1	0.500016	5.78913	17.1548	0.000434365	0.0107009	-	-	-	DUF4336	-
Tatro_009776-T1	0.498333	6.85626	11.4254	0.002724	0.0410289	198548	snare domain-containing protein	-	SNARE,Syntaxin	-
Tatro_009839-T1	0.496125	5.37313	19.4251	0.000227721	0.00647996	151505	duf962 domain-containing protein	-	DUF962	-
Tatro_009007-T1	0.491475	6.47383	14.5193	0.000970358	0.0193042	155005	fructose- -bisphosphatase	FBP1	FBPase	-
Tatro_009111-T1	0.488202	8.35271	14.7278	0.00090845	0.0185421	255823	carnitine o-acetyltransferase precursor	CAT2	Carn_acyltransf	-
Tatro_006413-T1	0.477322	5.37303	16.2638	0.000566061	0.0129517	146943	trichothecene 3-o-acetyltransferase	-	Transferase	-
Tatro_003946-T1	0.461098	5.97191	14.5193	0.000970362	0.0193042	34743	pro-apoptotic serine protease nma111	NMA111	PDZ,PDZ_1,PDZ_2,Trypsin_2	-
Tatro_007168-T1	0.458441	5.02972	14.091	0.00111259	0.0214687	219961	inositol polyphosphate multikinase	-	IPK	-
Tatro_010481-T1	0.455824	5.44641	12.1817	0.00209557	0.0342945	156888	fad binding domain-containing protein	-	FAD_binding_1,Flavodoxin_1,NAD_binding_1	-
Tatro_011483-T1	0.446636	5.29842	13.0898	0.00154304	0.0273669	52148	fungal transcriptional regulatory protein	-	Fungal_trans,Zn_clus	-
Tatro_003858-T1	0.43758	7.54481	16.1678	0.000582668	0.0132307	285860	phosphatidylethanolamine n-methyltransferase	CHO2	PEMT	-
Tatro_009076-T1	0.428654	5.86058	15.8081	0.000649886	0.0141496	91168	bifunctional p-450:nadph-p450 reductase	-	FAD_binding_1,Flavodoxin_1,NAD_binding_1,p450	-
Tatro_005539-T1	0.406645	5.88224	11.7894	0.0023989	0.0377114	147871	lmbr1 domain-containing protein	-	BAG,LMBR1	-
Tatro_011214-T1	0.402424	6.58628	12.6001	0.00181786	0.0309001	317112	golgi matrix protein	-	GRAB	-
Tatro_004239-T1	0.394088	6.38873	12.2285	0.00206235	0.033904	-	-	-	GAT	-
Tatro_006986-T1	0.386826	5.71612	16.6079	0.000510614	0.0119258	152437	choline kinase	-	Choline_kin_N,Choline_kinase	-
Tatro_006804-T1	0.383187	5.70522	14.2276	0.00106487	0.020681	299341	zip zinc transporter	-	Zip	-
Tatro_006212-T1	0.382028	6.33086	11.9054	0.00230443	0.0364815	130153	serine threonine-protein kinase gcn2	GCN2	HGTP_anticodon2,Pkinase,RWD,tRNA-synt_His	-
Tatro_004408-T1	0.372476	5.35242	10.8982	0.00328405	0.0462856	149798	12-oxophytodienoate reductase	-	Oxidored_FMN	-
Tatro_000668-T1	0.367843	10.3661	11.7279	0.00245073	0.0382586	150014	aconitate hydratase	ACO1	Aconitase,Aconitase_C	-
Tatro_005343-T1	0.353584	5.47251	10.743	0.00347226	0.0486035	227325	ubiquitin carboxyl-terminal hydrolase	-	UCH	-
Tatro_002060-T1	0.353008	6.01205	10.6997	0.00352689	0.0491687	47838	actin-like protein	ARP1	Actin	-
Tatro_005632-T1	0.331592	6.74625	11.5714	0.00258811	0.0393114	29552	camp-dependent protein kinase regulatory subunit	PKAR	RIIa,cNMP_binding	-
Tatro_000558-T1	0.328825	7.13072	12.9195	0.00163305	0.0286244	152876	methyltransferase -	-	Methyltransf_23,Methyltransf_25,Methyltransf_31	-
Tatro_011076-T1	0.316846	7.78617	11.6407	0.00252622	0.0389636	132872	glutaminyl-trna synthetase	GLN4	tRNA-synt_1c,tRNA-synt_1c_C,tRNA_synt_1c_R1,tRNA_synt_1c_R2	-
Tatro_005704-T1	-0.338353	6.6916	11.1845	0.00296571	0.0433483	166065	hypothetical protein	-	-	-
Tatro_004235-T1	-0.363566	7.05783	11.3551	0.00279216	0.0415681	300894	u6 snrna-associated protein	lsm7	LSM	-
Tatro_011096-T1	-0.373291	5.52455	12.3614	0.00197097	0.0326751	46082	mfs transporter	-	MFS_1	MFS_1
Tatro_009987-T1	-0.390891	7.6671	11.4179	0.00273115	0.0410677	243775	carbohydrate-binding module family 48 protein	CRP1	AMPK1_CBM	-
Tatro_005757-T1	-0.412859	8.05014	11.0428	0.00311878	0.0445304	77963	aspartyl aminopeptidase	-	Peptidase_M18	Peptidase_M18
Tatro_006848-T1	-0.419406	5.71825	12.4957	0.00188315	0.0316511	88885	smr domain-containing protein	-	DUF1771,Smr	-
Tatro_006422-T1	-0.419991	5.11196	12.4296	0.0019258	0.0322474	146925	conserved fungal protein	-	DUF1688	-
Tatro_011704-T1	-0.433059	7.95213	11.6852	0.00248734	0.0387017	216613	ydr124wp-like protein	-	DUF2841	DUF2841
Tatro_003841-T1	-0.434258	5.82549	14.9653	0.000843162	0.0175727	310795	wd repeat-containing	-	-	-
Tatro_006044-T1	-0.46004	6.72914	12.9269	0.00162901	0.0286095	28832	hypothetical protein	-	-	-
Tatro_011894-T1	-0.470136	6.76507	15.4519	0.000724894	0.0156313	132671	fad binding domain-containing protein	-	BBE,FAD_binding_4	-
Tatro_001768-T1	-0.476603	4.7374	15.5803	0.000696809	0.0150618	303059	fas1 domain-containing protein	-	Fasciclin	-
Tatro_003678-T1	-0.479094	7.15618	13.9184	0.00117624	0.0224002	136513	hypothetical protein	-	CorA	-
Tatro_009497-T1	-0.479368	9.47869	16.2078	0.000575682	0.0131052	299725	peptide transporter	-	PTR2	PTR2
Tatro_004372-T1	-0.480044	4.84675	12.9132	0.00163652	0.0286295	32766	hypothetical protein	-	-	hypothetical_protein
Tatro_004125-T1	-0.506836	4.62352	11.8842	0.00232143	0.0366859	285654	hypothetical protein	-	-	hypothetical_protein
Tatro_003293-T1	-0.516269	5.06322	11.3692	0.00277838	0.0414315	299068	pyridoxamine phosphate oxidase family protein	-	Putative_PNPOx	-
Tatro_000981-T1	-0.524916	7.27825	22.2555	0.000107229	0.00373721	127733	prenylcysteine oxidase	-	NAD_binding_8,Prenylcys_lyase	-
Tatro_004378-T1	-0.535787	5.87217	13.4094	0.00138845	0.0253239	300813	hypothetical protein	-	-	-
Tatro_002798-T1	-0.539077	5.99678	13.827	0.00121156	0.0227915	296893	3 -bisphosphate nucleotidase	-	Inositol_P	Inositol_P
Tatro_000665-T1	-0.5456	4.7489	11.0403	0.0031216	0.0445304	78930	metallo-beta-lactamase domain	-	Lactamase_B	-
Tatro_003327-T1	-0.559045	6.35605	23.4523	7.9201e-05	0.00300496	169094	tetraspanin tsp3	-	-	hypothetical_protein
Tatro_005907-T1	-0.562576	8.79462	14.3155	0.00103537	0.0202834	77873	glutathione s-	-	GST_C_3,GST_N	-
Tatro_005463-T1	-0.571468	6.69793	12.0897	0.00216274	0.0350804	28867	yor378w-like protein	-	MFS_1	-
Tatro_003425-T1	-0.57581	5.5984	15.3307	0.000752556	0.0160736	80673	alternative nadh dehydrogenase	-	EF-hand_1,EF-hand_5,Pyr_redox_2	Pyr_redox_2
Tatro_009566-T1	-0.581468	4.92045	14.0253	0.00113638	0.0217875	318539	dienelactone hydrolase	-	DLH	DLH
Tatro_001273-T1	-0.595329	8.66544	11.0287	0.00313448	0.044577	257840	allantoate permease	-	Epimerase,MFS_1	MFS_1
Tatro_011383-T1	-0.596262	5.8302	20.0262	0.000193173	0.0057327	134226	kinesin light chain	-	NB-ARC,PNP_UDP_1,TPR_12,TPR_7,TPR_8	TPR_12
Tatro_011955-T1	-0.59847	4.11776	10.8009	0.00340067	0.0477794	45073	epoxide hydrolase	-	EHN	EHN
Tatro_001201-T1	-0.598605	4.06305	10.6391	0.00360489	0.0499463	223198	ankyrin repeat protein	-	Ank_2,Ank_4,NACHT,PNP_UDP_1	Ank_2
Tatro_008971-T1	-0.607731	5.18475	10.9753	0.00319478	0.0452401	215831	cytosolic cu zn superoxide dismutase	SOD4	Sod_Cu	-
Tatro_011533-T1	-0.614283	5.87494	13.8847	0.00118915	0.0225113	52102	phosphopantetheinyl transferase	-	ACPS	-
Tatro_009410-T1	-0.615358	3.55643	10.6692	0.00356599	0.0495602	151996	stress response protein	-	Ish1	Ish1
Tatro_000048-T1	-0.616891	8.8657	17.3586	0.000409223	0.0103074	302790	mitochondrial hypoxia responsive domain-containing protein	RCF2	HIG_1_N	HIG_1_N
Tatro_008852-T1	-0.616956	6.01555	21.9764	0.000115224	0.00399184	133045	g-protein coupled receptor	-	7tm_2	hypothetical_protein
Tatro_008465-T1	-0.617964	5.92785	20.2734	0.000180673	0.00547007	315551	tpr domain protein	-	NB-ARC,PNP_UDP_1,TPR_10,TPR_12	TPR_10
Tatro_001410-T1	-0.627967	3.69374	19.8757	0.000201247	0.00590745	-	-	SCT1	Acyltransferase	-
Tatro_011376-T1	-0.632841	4.21411	18.6345	0.00028386	0.00767202	94173	hypothetical protein	-	-	hypothetical_protein
Tatro_001565-T1	-0.646426	5.27807	21.1632	0.00014249	0.00460887	175704	hypothetical protein	-	OTT_1508_deam	OTT_1508_deam
Tatro_006767-T1	-0.647111	4.70374	11.3162	0.00283069	0.0419334	-	-	-	Ank_2,Ank_3,Ank_4,HET,Helo_like_N,NACHT,NACHT_N	Ank_2
Tatro_006067-T1	-0.652189	7.21895	12.7553	0.00172533	0.0296072	32621	dihydroxyacetone kinase	dak1	Dak1,Dak2	-
Tatro_007083-T1	-0.660929	5.02238	19.3964	0.000229531	0.00651086	283530	g-protein beta wd-40 repeats containing	-	AAA_16,NACHT,PNP_UDP_1,WD40	WD40
Tatro_004127-T1	-0.661946	8.79957	11.9133	0.00229818	0.0364467	300963	protein	-	-	hypothetical_protein
Tatro_009508-T1	-0.678443	3.20868	11.2398	0.00290819	0.0429399	38398	mfs multidrug	-	MFS_1	MFS_1
Tatro_009334-T1	-0.678922	5.20136	11.2266	0.0029218	0.0430703	299644	hypothetical protein	-	-	hypothetical_protein
[truncated: 388 more rows]

## Sheet: Hoja5
Δplp1_90min_injury vs ΔWT_90min_injury
[truncated: 1,056 more rows]

## Sheet: Hoja6
Δplp1_4h_injury vs ΔWT_4h_injury
[truncated: 387 more rows]
